# Supplementary material for: Topological assessment of metabolic networks reveals evolutionary information
Source: Sci Rep. 2018 Oct 29;8:15918. doi: 10.1038/s41598-018-34163-7 (PMC6206017; doi:10.1038/s41598-018-34163-7)
Supplement: Supplementary file 2 — Supplementary Dataset [file 41598_2018_34163_MOESM2_ESM.zip]

Archive with 69 entries (58 files):
- Supp_Dataset/
- Supp_Dataset/S4_common-metabolites-set/
- Supp_Dataset/S4_common-metabolites-set/common-metabolites-set.txt
- Supp_Dataset/S5_full-metabolites-set/
- Supp_Dataset/S5_full-metabolites-set/full-metabolites-set.txt
- Supp_Dataset/S6_common-reactions-set/
- Supp_Dataset/S6_common-reactions-set/common-reactions-set.txt
- Supp_Dataset/S1_CuratedMetabolitesPerPlant/
- Supp_Dataset/S1_CuratedMetabolitesPerPlant/AT.txt
- Supp_Dataset/S1_CuratedMetabolitesPerPlant/BD.txt
- Supp_Dataset/S1_CuratedMetabolitesPerPlant/BRP.txt
- Supp_Dataset/S1_CuratedMetabolitesPerPlant/CP.txt
- Supp_Dataset/S1_CuratedMetabolitesPerPlant/CR.txt
- Supp_Dataset/S1_CuratedMetabolitesPerPlant/GM.txt
- Supp_Dataset/S1_CuratedMetabolitesPerPlant/HV.txt
- Supp_Dataset/S1_CuratedMetabolitesPerPlant/ME.txt
- Supp_Dataset/S1_CuratedMetabolitesPerPlant/OSJ.txt
- Supp_Dataset/S1_CuratedMetabolitesPerPlant/PP.txt
- Supp_Dataset/S1_CuratedMetabolitesPerPlant/PT.txt
- Supp_Dataset/S1_CuratedMetabolitesPerPlant/PV.txt
- Supp_Dataset/S1_CuratedMetabolitesPerPlant/SB.txt
- Supp_Dataset/S1_CuratedMetabolitesPerPlant/SI.txt
- Supp_Dataset/S1_CuratedMetabolitesPerPlant/SM.txt
- Supp_Dataset/S1_CuratedMetabolitesPerPlant/VV.txt
- Supp_Dataset/S1_CuratedMetabolitesPerPlant/ZM.txt
- Supp_Dataset/S2_CuratedReactionsPerPlant/
- Supp_Dataset/S2_CuratedReactionsPerPlant/VitisVinifera.txt
- Supp_Dataset/S2_CuratedReactionsPerPlant/BrassicaRapaPekinensis.txt
- Supp_Dataset/S2_CuratedReactionsPerPlant/ChlamydomonasReinhardtii.txt
- Supp_Dataset/S2_CuratedReactionsPerPlant/PanicumVirgatum.txt
- Supp_Dataset/S2_CuratedReactionsPerPlant/CaricaPapaya.txt
- Supp_Dataset/S2_CuratedReactionsPerPlant/SelaginellaMoellendorffii.txt
- Supp_Dataset/S2_CuratedReactionsPerPlant/PopulusTrichocarpa.txt
- Supp_Dataset/S2_CuratedReactionsPerPlant/PhyscomitrellaPatens.txt
- Supp_Dataset/S2_CuratedReactionsPerPlant/GlycineMax.txt
- Supp_Dataset/S2_CuratedReactionsPerPlant/ZeaMays.txt
- Supp_Dataset/S2_CuratedReactionsPerPlant/SorghumBicolor.txt
- Supp_Dataset/S2_CuratedReactionsPerPlant/HordeumVulgare.txt
- Supp_Dataset/S2_CuratedReactionsPerPlant/ManihotEsculenta.txt
- Supp_Dataset/S2_CuratedReactionsPerPlant/OryzaSativaJaponica.txt
- Supp_Dataset/S2_CuratedReactionsPerPlant/BrachypodiumDistachyon.txt
- Supp_Dataset/S2_CuratedReactionsPerPlant/SetariaItalica.txt
- Supp_Dataset/S2_CuratedReactionsPerPlant/ArabidopsisThalianaCol.txt
- Supp_Dataset/S3_NetworksPerPlant/
- Supp_Dataset/S3_NetworksPerPlant/ArabidopsisThalianaCol.gml
- Supp_Dataset/S3_NetworksPerPlant/BrachypodiumDistachyon.gml
- Supp_Dataset/S3_NetworksPerPlant/BrassicaRapaPekinensis.gml
- Supp_Dataset/S3_NetworksPerPlant/CaricaPapaya.gml
- Supp_Dataset/S3_NetworksPerPlant/ChlamydomonasReinhardtii.gml
- Supp_Dataset/S3_NetworksPerPlant/GlycineMax.gml
- Supp_Dataset/S3_NetworksPerPlant/HordeumVulgare.gml
- Supp_Dataset/S3_NetworksPerPlant/ManihotEsculenta.gml
- Supp_Dataset/S3_NetworksPerPlant/OryzaSativaJaponica.gml
- Supp_Dataset/S3_NetworksPerPlant/PanicumVirgatum.gml
- Supp_Dataset/S3_NetworksPerPlant/PhyscomitrellaPatens.gml
- Supp_Dataset/S3_NetworksPerPlant/PopulusTrichocarpa.gml
- Supp_Dataset/S3_NetworksPerPlant/SelaginellaMoellendorffii.gml
- Supp_Dataset/S3_NetworksPerPlant/SetariaItalica.gml
- Supp_Dataset/S3_NetworksPerPlant/SorghumBicolor.gml
- Supp_Dataset/S3_NetworksPerPlant/VitisVinifera.gml
- Supp_Dataset/S3_NetworksPerPlant/ZeaMays.gml
- Supp_Dataset/S7_DNA-aligment/
- Supp_Dataset/S7_DNA-aligment/alignment.phy
- __MACOSX/
- __MACOSX/Supp_Dataset/
- __MACOSX/Supp_Dataset/S7_DNA-aligment/
- __MACOSX/Supp_Dataset/S7_DNA-aligment/._alignment.phy
- Supp_Dataset/S7_DNA-aligment/ML.tre
- __MACOSX/Supp_Dataset/S7_DNA-aligment/._ML.tre
