# Supplementary material for: Topological assessment of metabolic networks reveals evolutionary information
Source: Sci Rep. 2018 Oct 29;8:15918. doi: 10.1038/s41598-018-34163-7 (PMC6206017; doi:10.1038/s41598-018-34163-7)
Supplement: Supplementary file 2 — Supplementary Dataset [file 41598_2018_34163_MOESM2_ESM.zip › Supp_Dataset/S5_full-metabolites-set/full-metabolites-set.txt]

'activated' tRNA
(+)-(1R,2R)-1,2-diphenylethane-1,2-diol
(+)-5-deoxystrigol
(+)-5-epi-aristolochene
(+)-6a-hydroxymaackiain
(+)-7-iso-jasmonate
(+)-7-iso-jasmonoyl-L-isoleucine
(+)-catechin
(+)-cis-abscisic aldehyde
(+)-columbianetin
(+)-copalyldiphosphate
(+)-costunolide
(+)-dihydrokaempferol
(+)-epi-isozizaene
(+)-germacrene A
(+)-germacrene D
(+)-isomenthol
(+)-isomenthone
(+)-isopimara-7,15-diene
(+)-lariciresinol
(+)-limonene
(+)-maackiain
(+)-marmesin
(+)-menthofuran
(+)-neoisomenthol
(+)-neomenthol
(+)-pinoresinol
(+)-piperitol
(+)-pisatin
(+)-pulegone
(+)-secoisolariciresinol
(+)-sesamin
(+)-sesamolin
(+)-sesamolinol
(+)-taxifolin
(+)-thujopsene
(+)-valencene
(+)-vernolate
(+)-α-barbatene
(+)-β-barbatene
(+)-β-chamigrene
(+)-δ-cadinene
(-)-(R)-carvone
(-)-9β-pimara-7,15-diene
(-)-cuparene
(-)-epicatechin
(-)-exo-α-bergamotene
(-)-germacrene D
(-)-glycinol
(-)-isopiperitenone
(-)-jasmonate
(-)-jasmonic acid methyl ester
(-)-jasmonoyl-L-isoleucine
(-)-lactol
(-)-lariciresinol
(-)-limonene
(-)-maackiain
(-)-maackiain-3-O-glucoside
(-)-matairesinol
(-)-medicarpin
(-)-medicarpin-3-O-glucoside
(-)-menthol
(-)-menthone
(-)-perillyl alcohol
(-)-phaseollidin
(-)-phaseollin
(-)-pinoresinol
(-)-sativan
(-)-secoisolariciresinol
(-)-sophorol
(-)-trans-carveol
(-)-trans-isopiperitenol
(-)-vestitol
(-)-α-cuprenene
(-)-α-pinene
(-)-α-terpineol
(-)-β-caryophyllene
(-)-β-cubebene
(-)-β-curcumene
(-)-β-pinene
(1,3-α-D-glucosyl)(n)
(1,3-α-D-glucosyl)(n-1)
(1,4-α-D-galacturonide)(n-1)
(1,4-α-D-galacturonide)n
(1,4-α-D-galacturonosyl)(m)
(1,4-α-D-galacturonosyl)(n)
(1,4-α-D-galacturonosyl)(n+m)
(1,4-α-D-glucosyl)(n)
(1,4-α-D-glucosyl)(n+1)
(1,4-α-D-glucosyl)(n-1)
(1,4-α-D-glucosyl)n-glucosyl glucogenin
(1,4-β-D-glucosyl)(n)
(1,4-β-D-glucosyl)(n+1)
(1,4-β-D-glucosyl)(n-1)
(1,6)-β-galactobiose
(1,6-α-D-glucosyl)(m+1)
(1,6-α-D-glucosyl)(m-1)
(11Z,14Z)-icosa-11,14-dienoyl-CoA
(12Z,15Z)-9,10-dihydroxyoctadeca-12,15-dienoate
(12Z,15Z)-9,10-epoxyoctadeca-12,15-dienoate
(13E)-(15S)-11-α,15-dihydroxy-9-oxoprost-13-enoate
(13E)-11-α-hydroxy-9,15-dioxoprost-13-enoate
(15Z)-tetracosenoate
(1E,4S,5E,7R)-germacra-1(10),5-dien-11-ol
(1R,6R)-6-hydroxy-2-succinylcyclohexa-2,4-diene-1-carboxylate
(1S,2R)-1-C-(indol-3-yl)glycerol 3-phosphate
(2-trans-6-trans)-farnesoate
(22R)β-hydroxy-cholesterol
(22R,23R)-22,23-dihydroxy-campest-4-en-3-one
(22R,23R)-22,23-dihydroxycampesterol
(22R,23R)-28-homobrassinolide
(22R,23R)-28-homobrassinolide-22-sulfate
(22R,23R)-28-homocastasterone
(22R,23R)-28-homocastasterone-22-O-sulfate
(22S,24R)-22-hydroxy-5α-ergostan-3-one
(22α)-hydroxy-campest-4-en-3-one
(22α)-hydroxy-campesterol
(22α)-hydroxy-cholestanol
(22α)-hydroxy-isofucosterol
(22α)-hydroxy-sitosterol
(24E)-3α,7α,12α-trihydroxy-5β-cholest-24-enoyl-CoA
(24E)-3α,7α-dihydroxy-5β-cholest-24-enoyl-CoA
(24R,25R)-3α,7α,12α,24-tetrahydroxy-5β-cholestanoyl CoA
(24R,25R)-3α,7α,24-trihydroxy-5β-cholestanoyl CoA
(24S)-24-hydroxycholesterol
(2E)-2-butylidene-4-hydroxy-5-methyl-3(2H)-furanone
(2E)-2-ethylidene-4-hydroxy-5-methyl-3(2H)-furanone
(2E)-4-hydroxy-5-methyl-2-propylidene-3(2H)-furanone
(2E,4E,6E)-4-methylocta-2,4,6-trienedial
(2E,4E,6E)-7-hydroxy-4-methylhepta-2,4,6-trienal
(2E,6E)-farnesal
(2E,6E)-farnesol
(2E,6E)-farnesyl diphosphate
(2E,6E)-farnesyl methyl ester
(2R)-2-hydroxy-2-methylbutanenitrile
(2R,3R)-pinobanksin
(2R,3S)-2,3-dimethylmalate
(2R,3S)-2-methylisocitrate
(2R,3S)-3-isopropylmalate
(2S)-2-isopropyl-3-oxosuccinate
(2S)-2-isopropylmalate
(2S)-dihydrotricetin
(2S)-flavan-4-ol
(2S)-flavanone
(2S)-pinocembrin
(2S)-sakuranetin
(2Z,6Z)-farnesyl diphosphate
(3E)-4,8-dimethylnona-1,3,7-triene
(3R)-3-(2,4-dihydroxyphenyl)-3,4-dihydro-2H-1-benzopyran-4,7-diol
(3R)-3-(6-hydroxy-2H-1,3-benzodioxol-5-yl)-3,4-dihydro-2H-1-benzopyran-4,7-diol
(3R)-3-amino-3-phenylpropanoyl-CoA
(3R)-3-hydroxy-arachidoyl-CoA
(3R)-3-hydroxy-behenoyl-CoA
(3R)-3-hydroxy-cerotoyl-CoA
(3R)-3-hydroxy-lignoceroyl-CoA
(3R)-3-hydroxy-stearoyl-CoA
(3R)-linalool
(3R, 7S)-12-hydroxy-jasmonoyl-L-isoleucine
(3R,6E)-nerolidol
(3S)-2,3-epoxy-2,3-dihydrosqualene
(3S)-3-hydroxycyclocitral
(3S)-linalool
(3S,5R,6R)-3,5-dihydroxy-6,7-didehydro-5,6-dihydro-12'-apo-β-caroten-12'-al
(3S,5R,6S)-5,6-epoxy-3-hydroxy-5,6-dihydro-12'-apo-β-caroten-12'-al
(3S,6E)-nerolidol
(3Z)-hex-3-en-1-yl acetate
(3Z)-hex-3-en-ol
(3Z)-nonenal
(3Z)-phycocyanobilin
(3Z)-phytochromobilin
(3Z,6Z)-nonadienal
(4-hydroxyphenyl)acetaldehyde
(4S)-4-hydroxy-2,3,4,5-tetrahydro-(2S)-dipicolinate
(4Z,7Z,10Z,13Z,16Z,19Z)-docosahexaenoate
(5R)-albaflavenol
(5S)-albaflavenol
(5Z)-(15S)-11-α-hydroxy-9,15-dioxoprosta-13-enoate
(5Z,8Z,10E,14Z)-(12S)-12-hydroperoxyicosa-5,8,10,14-tetraenoate
(5Z,8Z,11Z,14Z,17Z)-eicosapenta-5,8,11,14,17-enoyl-CoA
(5Z,8Z,11Z,14Z,17Z)-eicosapentaenoate
(5α)-campestan-3-one
(6-4) photoproduct (in DNA)
(6aR,11aR)-3,9-dihydroxypterocarpan
(6E)-8-hydroxygeranial
(6E)-8-hydroxygeraniol
(6E)-8-oxogeranial
(6E)-8-oxogeraniol
(6S)-hydroxyhyoscyamine
(6Z,8E,10E,14Z)-(5S,12R)-5,12,20-trihydroxyicosa-6,8,10,14- tetraenoate
(6α)-hydroxycampestanol
(6αS,11αS)-2-dimethylallyl-3,6α,9-trihydroxypterocarpan
(6αS,11αS)-4-dimethylallyl-3,6α,9-trihydroxypterocarpan
(9R,10S)-dihydroxystearate
(9S,10E,12Z)-9-hydroperoxy-10,12-octadecadienoate
(9S,10E,12Z,15Z)-9-hydroperoxy-10,12,15-octadecadienoate
(9Z)-(13S)-12,13-epoxyoctadeca-9,11-dienoate
(9Z)-12,13,17-trihydroxyoctadeca-9-enoate
(9Z)-12,13-dihydroxyoctadeca-9-enoate
(9Z)-12-oxo-dodec-9-enoate
(9Z,11E)-(13S)-13-hydroperoxyoctadeca-9,11-dienoate
(9Z,11E,14Z)-(13S)-hydroperoxyoctadeca-(9,11,14)-trienoate
(9Z,11E,15Z)-(13S)-hydroperoxyoctadeca-9,11,15-trienoate
(9Z,12Z)-15,16-dihydroxyoctadeca-9,12-dienoate
(9Z,12Z)-15,16-epoxyoctadeca-9,12-dienoate
(9Z,15Z)-12,13-dihydroxyoctadeca-9,15-dienoate
(9Z,15Z)-12,13-epoxy-octadeca-9,15-dienoate
(cis)-crotonaldehyde
(deoxynucleotides)(m)
(deoxynucleotides)(n)
(deoxynucleotides)(n+1)
(deoxynucleotides)(n+m)
(deoxynucleotides)(n-1)
(E) γ-bisabolene
(E)-2-benzylidenesuccinyl-CoA
(E)-2-methylbutanal oxime
(E)-2-methylcrotonoyl-CoA
(E)-2-methylpropanal-oxime
(E)-cinnamoyl-CoA
(E)-glutaconyl-CoA
(E)-indol-3-ylacetaldoxime
(E)-phenylacetaldehyde oxime
(E)-β-farnesene
(E)-β-ocimene
(E,E)-geranyllinalool
(E,E)-germacrene B
(E,E)-α-farnesene
(KDO)2-(lauroyl)-lipid IVA
(L) or (D)-serine
(n+1) coenzyme A
(oxidized polyvinyl alcohol)n
(oxidized polyvinyl alcohol)n-1
(polyphosphate)(n)
(polyphosphate)(n+1)
(polyphosphate)(n-1)
(R)-2-hydroxybutanoate
(R)-3-amino-2-methylpropanoate
(R)-3-hydroxybutanoate
(R)-3-hydroxybutanoyl-CoA
(R)-benzylsuccinyl-CoA
(R)-citramalate
(R)-coclaurine
(R)-cysteate
(R)-lactate
(R)-lactate[in]
(R)-lipoate
(R)-mandelamide
(R)-mandelate
(R)-mandelonitrile
(R)-methylmalonyl-CoA
(R)-mevalonate
(R)-N-methylcoclaurine
(R)-NADHX
(R)-norcoclaurine
(R)-pantoate
(R)-pantothenate
(R)-propane-1,2-diol
(R)-reticuline
(R+)-3-(4-hydroxyphenyl)lactate
(S)-1-pyrroline-5-carboxylate
(S)-2,3,4,5-tetrahydrodipicolinate
(S)-2,3,4,5-tetrahydropiperidine-2-carboxylate
(S)-2,3-dihydrodipicolinate
(S)-2-acetolactate
(S)-2-amino-3-(3-hydroxy-4-oxo-4h-pyridin-1-yl)propanoate
(S)-2-amino-6-oxohexanoate
(S)-2-formylglutarate
(S)-2-hydroxyglutarate
(S)-2-hydroxymethylglutarate
(S)-3-amino-2-methylpropanoate
(S)-3-hydroxy-3-methylglutaryl-CoA
(S)-3-hydroxy-isobutanoate
(S)-3-hydroxy-isobutanoyl-CoA
(S)-3-hydroxybutanoyl-CoA
(S)-3-hydroxydecanoyl-CoA
(S)-3-hydroxyhexanoyl-CoA
(S)-3-methyl-2-oxopentanoate
(S)-4-hydroxymandelonitrile
(S)-coclaurine
(S)-corytuberine
(S)-dihydrodaidzein
(S)-dihydroorotate
(S)-dihydroorotate[in]
(S)-DNPA
(S)-lactate
(S)-malate
(S)-malate[chloroplast stroma]
(S)-malate[cytosol]
(S)-malate[mitochondrial lumen]
(S)-methylmalonate-semialdehyde
(S)-methylmalonyl-CoA
(S)-N-methylcoclaurine
(S)-NADHX
(S)-naringenin
(S)-nicotine
(S)-norcoclaurine
(S)-propane-1,2-diol
(S)-reticuline
(S)-scoulerine
(S)-β-bisabolene
(S)-β-macrocarpene
(Z) γ-bisabolene
(Z)-15-tetracosenoyl-CoA
(Z)-2-methyl-peroxyaminoacrylate
(Z)-2-methylbutanal oxime
(Z)-2-methylpropanal-oxime
(Z)-2-methylureidoacrylate peracid
(Z)-[(4-hydroxyphenyl)acetaldehyde oxime]
(Z)-indol-3-ylacetaldoxime
(Z)-phenylacetaldehyde oxime
(Z)-β-ocimene
(Z,E)-α-farnesene
1'-hydroxy-γ-carotene
1,1-kestotetraose
1,10-dihydro-1,10-dihydroxyfluoren-9-one
1,2,3,4,6-pentagalloylglucose
1,2-benzoquinone
1,2-di-O-sinapoyl-β-D-glucose
1,2-dibutyrin
1,2-dihydroxy-5-(methylthio)pent-1-en-3-one
1,2-dipalmitoyl-phosphatidylglycerol-phosphate
1,2-dipalmitoylglycerol
1,3,5-trimethoxybenzene
1,3,6,8-naphthalenetetrol
1,3,7-trimethylurate
1,3-bisphospho-D-glycerate
1,3-dihydroxy-N-methylacridone
1,3-propanediol
1,3-β-D-glucan(n)
1,3-β-D-glucan(n+1)
1,3-β-D-glucan(n-1)
1,4-dichlorobenzene dihydrodiol
1,4-dichlorobenzenedihydrodiol
1,4-dihydroxy-2-naphthoate
1,4-dihydroxy-2-naphthoyl-CoA
1,5-anhydro-D-mannitol
1,5-bisdiphosphoinositol-1D-myo-inositol (2,3,4,6)tetrakisphosphate
1,5-diazabicyclononane
1,6-anhydro-N-acetyl-β-muramate
1,6-kestotetraose
1,8-cineole
1-(3-aminopropyl)-4-aminobutanal
1-(3-aminopropyl)-pyrrolinium
1-(5-phospho-D-ribosyl)-AMP
1-(5-phosphoribosyl)-5-[(5-phosphoribosylamino)methylideneamino]imidazole-4-carboxamide
1-(o-carboxyphenylamino)-1'-deoxyribulose-5'-phosphate
1-(β-D ribofuranosyl)nicotinamide
1-16:0-2-18:1-diacylglycerol-trimethylhomoserine
1-16:0-2-18:1-phosphatidylcholine
1-16:0-2-18:2-diacylglycerol-trimethylhomoserine
1-16:0-2-18:2-digalactosyldiacylglycerol
1-16:0-2-18:3-diacylglycerol-trimethylhomoserine
1-16:0-2-18:3-digalactosyldiacylglycerol
1-16:0-2-18:3-phosphatidylcholine
1-16:0-2-18:4-diacylglycerol-trimethylhomoserine
1-18:0-2-18:1-phosphatidylethanolamine
1-18:0-2-18:2-phosphatidylethanolamine
1-18:0-2-18:3-phosphatidylethanolamine
1-18:0-2-18:4-phosphatidylethanolamine
1-18:1-2-16:0-digalactosyldiacylglycerol
1-18:1-2-16:0-monogalactosyldiacylglycerol
1-18:1-2-16:0-phosphatidate
1-18:1-2-16:0-phosphatidylglycerol
1-18:1-2-16:1-monogalactosyldiacylglycerol
1-18:1-2-16:2-monogalactosyldiacylglycerol
1-18:1-2-16:3-monogalactosyldiacylglycerol
1-18:1-2-18:1-phosphatidate
1-18:1-2-18:1-sn-glycerol-3-phosphocholine
1-18:1-2-18:2-phosphatidylcholine
1-18:1-2-18:3-phosphatidylcholine
1-18:1-2-trans-16:1-phosphatidylglycerol
1-18:2-2-16:0-digalactosyldiacylglycerol
1-18:2-2-16:0-monogalactosyldiacylglycerol
1-18:2-2-16:0-phosphatidylglycerol
1-18:2-2-16:1-monogalactosyldiacylglycerol
1-18:2-2-16:2-monogalactosyldiacylglycerol
1-18:2-2-16:3-monogalactosyldiacylglycerol
1-18:2-2-18:1-phosphatidylcholine
1-18:2-2-18:2-digalactosyldiacylglycerol
1-18:2-2-18:2-monogalactosyldiacylglycerol
1-18:2-2-18:2-sn-glycerol-3-phosphocholine
1-18:2-2-18:3-digalactosyldiacylglycerol
1-18:2-2-18:3-monogalactosyldiacylglycerol
1-18:2-2-18:3-phosphatidylcholine
1-18:2-2-trans-16:1-phosphatidylglycerol
1-18:3-2-16:0-digalactosyldiacylglycerol
1-18:3-2-16:0-monogalactosyldiacylglycerol
1-18:3-2-16:0-phosphatidylglycerol
1-18:3-2-16:1-monogalactosyldiacylglycerol
1-18:3-2-16:2-monogalactosyldiacylglycerol
1-18:3-2-16:3-monogalactosyldiacylglycerol
1-18:3-2-16:4-monogalactosyldiacylglycerol
1-18:3-2-18:1-phosphatidylcholine
1-18:3-2-18:2-digalactosyldiacylglycerol
1-18:3-2-18:2-monogalactosyldiacylglycerol
1-18:3-2-18:2-phosphatidylcholine
1-18:3-2-18:3-digalactosyldiacylglycerol
1-18:3-2-18:3-monogalactosyldiacylglycerol
1-18:3-2-18:3-phosphatidylcholine
1-18:3-2-trans-16:1-phosphatidylglycerol
1-alkyl-sn-glycero-3-phosphoethanolamine
1-aminocyclopropane-1-carboxylate
1-chloro-2,4-dinitrobenzene
1-deoxy-capsidiol
1-deoxy-D-xylulose 5-phosphate
1-deoxy-L-glycero-tetrulose 4-phosphate
1-diphospho-1D-myo-inositol (2,3,4,5,6)pentakisphosphate
1-dodecanol
1-eicosanol
1-hydroxy-2-methyl-2-(E)-butenyl 4-diphosphate
1-hydroxy-2-methyl-2-(E)-butenyl 4-diphosphate[plastid stroma]
1-hydroxy-3-indolylmethyl glucosinolate
1-hydroxylycopene
1-kestotriose
1-methoxy-3-indolylmethyl-glucosinolate
1-naphthaldehyde
1-naphthoate
1-naphthol
1-naphthol 6'-O-malonylglucoside
1-naphthol glucoside
1-O-sinapoyl-β-D-glucose
1-octadecanoyl-sn-glycerol 3-phosphate
1-oleyl-2-lyso-phosphatidate
1-palmitoleylglycerol 3-phosphate
1-palmitoyl-2-linoleoyl-phosphatidylcholine
1-palmitoylglycerol 3-phosphate
1-pentan-3-one
1-penten-3-one
1-phosphatidyl-1D-myo-inositol 3,4,5-trisphosphate
1-phosphatidyl-1D-myo-inositol 3,5-bisphosphate
1-phosphatidyl-myo-inositol
1-phosphatidyl-myo-inositol 2-mannose
1-propenylsulfenate
1-pyrroline
1-tetradecanol
10,16-dihydroxypalmitate
10-deacetyl-2-debenzoylbaccatin III
10-deacetylbaccatin III
10-epi-γ-eudesmol
10-formyl-tetrahydrofolate
10-formyl-tetrahydropteroyl-[γ-Glu](n)
10-formyl-tetrahydropteroyl-[γ-Glu](n+1)
10β,14β-dihydroxytaxa-4(20),11-dien-5α-yl acetate
10β-hydroxytaxa-4(20),11-dien-5α-yl acetate
11-cis-retinol
11-O-demethyl-17-O-deacetylvindoline
12,13(S)-epoxylinolenate
12-oxo-cis-10,15-phytodienoate
13'-hydroxy-α-tocopherol
13-[(E)-2-methylcrotonoyl]oxylupanine
13-[O(2')-β-D-glucopyranosyl-β-D-glucopyranosyloxy]docosanoate O(6'')-acetate
13-apo-β-carotenone
13-heptacosanol
13-hydroxylupanine
13-sophorosyloxydocosanoate 6',6''-diacetate
131-hydroxy-magnesium-protoporphyrin IX 13-monomethyl ester
131-oxo-magnesium-protoporphyrin IX 13-monomethyl ester
14-demethyllanosterol
14-heptacosanol
14-hydroxylanosterol
14-nonacosanol
14-oxolanosterol
15,15'-dihydroxy-β-carotene
15,16-dihydrobiliverdin
15,9'-di-cis-phytofluene
15-cis-4,4'-diapophytoene
15-cis-phytoene
15-hentriacontanol
15-nonacosanol
16, 17-dihydro-16α, 17-dihydroxy GA12
16, 17-dihydro-16α, 17-dihydroxy GA4
16, 17-dihydro-16α, 17-dihydroxy GA9
16-epivellosimine
16-feruloyloxypalmitate
16-hentriacontanol
16-hydroxypalmitate
16-hydroxytabersonine
16-methoxytabersonine
16-oxo-palmitate
16α, 17-epoxy gibberellin A12
16α, 17-epoxy gibberellin A4
16α, 17-epoxy gibberellin A9
17-O-acetylnorajmaline
17-O-deacetylvindoline
17-oxosparteine
17-α-hydroxypregnenolone
17-β-hydroxyandrostan-3-one
17β-estradiol
18-hydroxyoleate
18-oxo-oleate
19-hydroxyandrostenedione
19-hydroxytestosterone
19-oxo-testosterone
19-oxoandrostenedione
1D-chiro-inositol
1D-myo-inositol (1)-monophosphate
1D-myo-inositol (1,2,3,4,6)-pentakisphosphate
1D-myo-inositol (2) monophosphate
1D-myo-inositol (3)-monophosphate
1D-myo-inositol (4)-monophosphate
1D-myo-inositol (5)-monophosphate
1D-myo-inositol (6)-monophosphate
1D-myo-inositol 1,2,3,4,5,6-hexakisphosphate
1D-myo-inositol 1,2,3,4,5,6-hexakisphosphate[periplasmic space]
2',3,4,4',6'-pentahydroxychalcone 4'-O-β-D-glucoside
2',4,4',6'-tetrahydroxychalcone
2',4,4',6'-tetrahydroxychalcone 4'-O-β-D-glucoside
2'-deoxymugineic acid
2'-hydroxydaidzein
2'-hydroxydihydrodaidzein
2'-hydroxygenistein
2'-hydroxynicotine
2'-hydroxypseudobaptigenin
2'-O-methylcytidine1402 in 16S rRNA
2'-O-methylisoliquiritigenin
2,2'-azino-bis-(3-ethylbenzothiazoline-6-sulfonate)
2,2'-azino-bis-(3-ethylbenzothiazoline-6-sulfonate) radical cation
2,3,6-trichlorohydroquinone
2,3-bis[(3R)-3-hydroxymyristoyl]-α-D-glucosaminyl 1-phosphate
2,3-dehydroadipyl-CoA
2,3-dehydrokievitone
2,3-dihydroxy-3-methylbutanoate
2,3-dihydroxy-3-methylvalerate
2,3-dimethyl-6-phytyl-1,4-benzoquinol
2,3-dioxo-L-gulonate
2,3-diphosphoglycerate
2,4,6-trinitrotoluene
2,4-dichlorophenol
2,4-dihydroxy-5-methyl-6-oxohexa-2,4-dienoate
2,4-dihydroxycinnamate
2,4-dinitrophenyl-S-glutathione
2,5,7-trihydroxy-4'-methoxyisoflavanone
2,5-diamino-6-(5-phospho-D-ribitylamino)pyrimidin-4(3H)-one
2,5-diamino-6-(5-phospho-D-ribosylamino)pyrimidin-4(3H)-one
2,5-dichloro-cis,cis-muconate
2,5-dihydroxybenzoate 5-O-β-D-glucoside
2,6,7,4'-tetrahydroxyisoflavanone
2,6-diamino-4-hydroxy-5-formamidopyrimidine
2,6-dichloro-p-hydroquinone
2,7,4'-trihydroxyisoflavanone
2,7-dihydroxy-4'-methoxyisoflavanone
2-(2'-methylthio)ethylmalic-acid
2-(2-carboxy-4-methylthiazol-5-yl)ethyl phosphate
2-(3'-methylthio)propylmalate
2-(3-carboxy-3-aminopropyl)-L-histidine in eEF-2
2-(4'-methylthio)butylmalate
2-(5'-methylthio)pentylmalate
2-(6'-methylthio)hexylmalate
2-(7'-methylthio)heptylmalate
2-(R)-hydroxypropyl-CoM
2-(α-hydroxyethyl)thiamine diphosphate
2-(α-hydroxyethyl)thiaminediphosphate
2-18:2(9Z,12Z)-lysophosphatidylcholine
2-[(2R,5Z)-(2-carboxy-4-methylthiazol-5(2H)-ylidene]ethyl phosphate
2-[3-carboxy-3-(dimethylammonio)propyl]-L-histidine in eEF-2
2-[3-carboxy-3-(methylammonio)propyl]-L-histidine in eEF-2
2-aceto-2-hydroxy-butanoate
2-amino-3,7-dideoxy-D-threo-hept-6-ulosonate
2-amino-4,6-dinitrotoluene
2-amino-4,6-dinitrotoluene glucoside
2-aminoacrylate
2-aminobenzoyl-CoA
2-aminomalonate-semialdehyde
2-benzoyloxy-3-butenylglucosinolate
2-butyl-4-hydroxy-5-methyl-3(2H)-furanone
2-C-methyl-D-erythritol-2,4-cyclodiphosphate
2-C-methyl-D-erythritol-4-phosphate
2-carboxy-D-arabinitol
2-carboxy-D-arabinitol-1-phosphate
2-carboxy-L-threo-pentonate
2-carboxy-L-xylonolactone
2-carboxylate-4-methyl-5-beta-(ethyl adenosine 5-diphosphate) thiazole
2-chloro-trans-dienelactone
2-cis,4-trans-xanthoxin
2-cis-abscisate
2-coumarate
2-dehydro-3-deoxy-D-gluconate-6-phosphate
2-dehydropantoate
2-deoxy-D-ribose-5-phosphate
2-deoxy-α-D-ribose 1-phosphate
2-hydroxy-2-methylbutyronitrile
2-hydroxy-3-butenylglucosinolate
2-hydroxy-4-isopropylamino-6-amino-s-triazine
2-hydroxy-5-(methylthio)-3-oxopent-1-enyl phosphate
2-hydroxy-5-methylquinone
2-hydroxy-cyclohexane-1-carboxyl-CoA
2-hydroxycaffeate
2-hydroxyethyldisulfide
2-hydroxyferulate
2-hydroxyformononetin
2-hydroxyglutarate
2-hydroxyisoflavanone naringenin
2-hydroxylamino-4,6-dinitrotoluene
2-hydroxylamino-4,6-dinitrotoluene-C-glucoside
2-hydroxylamino-4,6-dinitrotoluene-O-glucoside
2-hydroxyphenylacetate
2-hydroxysuccinamate
2-isopropylmaleate
2-keto-3-deoxy-L-rhamnonate
2-keto-L-gulonate
2-ketoarginine
2-mercaptoethanol
2-methoxy-6-(all-trans-decaprenyl)phenol
2-methoxy-6-(all-trans-nonaprenyl)phenol
2-methoxy-6-all trans-decaprenyl-2-methoxy-1,4-benzoquinol
2-methoxy-6-all trans-hexaprenyl-2-methoxy-1,4-benzoquinol
2-methoxy-6-all trans-nonaprenyl-2-methoxy-1,4-benzoquinol
2-methoxy-6-all trans-octaprenyl-2-methoxy-1,4-benzoquinol
2-methoxy-6-all-trans-octaprenylphenol
2-methyl-1,5-dinitro-3-nitrosobenzene
2-methyl-3-hydroxybutyryl-CoA
2-methyl-6-phytyl-1,4-benzoquinol
2-methyl-6-solanesyl-1,4-benzoquinol
2-methyl-6-solanyl-1,4-benzoquinol
2-methylacetoacetyl-CoA
2-methyladenine2503 in 23S rRNA
2-methylbutanal
2-methylbutanol
2-methylbutanoyl-CoA
2-methylbutyronitrile
2-methylpropionitrile
2-methylthio-N-6-isopentyl adenosine-37 tRNA
2-naphthol
2-naphthol 6'-O-malonylglucoside
2-naphthol glucoside
2-nonaprenyl-6-hydroxyphenol
2-O-(6-phospho-α-D-mannosyl)-D-glycerate
2-O-methyluridine2552 in 23S rRNA
2-O-α-mannosyl-D-glycerate
2-octaprenylphenol
2-oxindole-3-acetate
2-oxindole-3-acetyl-asp
2-oxindole-3-acetyl-beta-D-glucose
2-oxo-10-methylthiodecanoate
2-oxo-3-hydroxy-4-phosphobutanoate
2-oxo-3-phenylpropanoate
2-oxo-4-methylthiobutanoate
2-oxo-5-methylthiopentanoate
2-oxo-6-methylthiohexanoate
2-oxo-7-methylthioheptanoate
2-oxo-8-methylthiooctanoate
2-oxo-9-methylthiononanoate
2-oxoadipate
2-oxobutanoate
2-oxoglutaramate
2-oxoglutarate
2-oxopropyl-CoM
2-oxosuccinamate
2-phenylethanol
2-phenylethyl 6-O-β-D-xylopyranosyl-β-D-glucopyranoside
2-phenylethylamine
2-phospho-4-(cytidine 5'-diphospho)-2-C-methyl-D-erythritol
2-phospho-D-glycerate
2-phosphoglycolate
2-propenyl-glucosinolate
2-propenyl-thiohydroximate-O-sulfate
2-protocatechuoylphloroglucinolcarboxylate
2-R-hydroperoxy-linolenate
2-sinapoyloxy-3-butenylglucosinolate
2-succinyl-5-enolpyruvyl-6-hydroxy-3-cyclohexene-1-carboxylate
2-succinylbenzoate
2-trans,-6-trans-farnesyl monophosphate
2-trans-abscisate
2-trans-dodecenoyl-CoA
2-trans-hexadecenal
2-vinyl-[4H]-1,3-dithin
22-hydroxy-3-oxochol-4-en-24-oyl-CoA
22-hydroxydocosanoate
22-oxo-docosanoate
24,25-dihydrolanosterol
24-alkyl sterol 1
24-alkyl sterol 2
24-alkyl sterol 3
24-epi-campesterol
24-epibrassinolide
24-epicathasterone
24-epicathasterone-22-O-sulfate
24-ethylidenelophenol
24-hydroxy-3-oxocholest-4-en-26-oyl-CoA
24-hydroxy-β-amyrin
24-methyldesmosterol
24-methylenecholesterol
24-methylenecycloartanol
24-methylenelophenol
26,27-dehydrozymosterol
26-hydroxybrassinolide
26-hydroxycastasterone
28S-rRNA
3''-deamino-3''-oxonicotianamine
3'-hydroxy-N-methyl-(S)-coclaurine
3'-ketolactose
3,22-dioxochol-4-en-24-oyl-CoA
3,24-dioxocholest-4-en-26-oyl-CoA
3,3',5-triiodothyroacetate
3,3'-diindolylmethane
3,4,6-trihydroxy-cis-cinnamate
3,4-dihydroxy-5-all-trans-decaprenylbenzoate
3,4-dihydroxy-5-all-trans-heptaprenylbenzoate
3,4-dihydroxy-5-all-trans-hexaprenylbenzoate
3,4-dihydroxy-5-all-trans-nonaprenylbenzoate
3,4-dihydroxy-5-all-trans-octaprenylbenzoate
3,4-dihydroxymandelate
3,4-dihydroxyphenylacetaldehyde
3,4-dihydroxyphenylacetate
3,4-dihydroxyphenylglycol
3,4-dihydroxyphenylglycolaldehyde
3,4-dihydroxyphenylpyruvate
3,4-dihydroxypyridin
3,5,3'-triiodo-L-thyronine
3,5,3'-triiodo-L-thyronine acyl β-D-glucuronide
3,5,3'-triiodo-L-thyronine phenolic β-D-glucuronide
3,5-bisdiphosphoinositol-1D-myo-inositol (2,3,4,6)tetrakisphosphate
3,5-dichlorocatechol
3,5-didehydroshikimate
3,5-dihydroxy-6,7-didehydro-12'-apo-β-caroten-12'-al
3,5-dihydroxyanisole
3,5-dimethoxyphenol
3,6,7,3'-tetra-methylquercetagetin
3,6-dichlorocatechol
3,7,3'-tri-methylquercetagetin
3,7,4'-tri-O-methylquercetin
3,7-di-methylquercetagetin
3,7-di-O-methylquercetin
3,9-dihydroxypterocarp-6a-en
3-(2'-methylthio)ethylmalic-acid
3-(2-propenoic acid)-4,6-hydroxy cyclohexa-2,5-dienone
3-(2-propenoic acid)-o-benzoquinone
3-(3'-methylthio)propylmalate
3-(4'-methylthio)butylmalate
3-(4-hydroxyphenyl)-3-hydroxy-propionyl-CoA
3-(4-hydroxyphenyl)-3-oxo-propionyl-CoA
3-(5'-methylthio)pentylmalate
3-(6'-methylthio)hexylmalate
3-(7'-methylthio)heptylmalate
3-(all-trans-octaprenyl)benzene-1,2-diol
3-(pyrazol-1-yl)-L-alanine
3-2-carboxyphenylcatechol
3-[(3aS,4S,5R,7aS)-5-hydroxy-7a-methyl-1-oxo-octahydro-1H-inden-4-yl]-3-hydroxypropanoyl-CoA
3-[(3aS,4S,5R,7aS)-5-hydroxy-7a-methyl-1-oxo-octahydro-1H-inden-4-yl]-3-oxopropanoyl-CoA
3-[(3aS,4S,7aS)-7a-methyl-1,5-dioxo-octahydro-1H-inden-4-yl]propanoate
3-[(3aS,4S,7aS)-7a-methyl-1,5-dioxo-octahydro-1H-inden-4-yl]propanoyl-CoA
3-acetamidopropanal
3-amino-5-hydroxybenzoate
3-aminomethylindole
3-aminopropanal
3-benzoyloxypropyl-glucosinolate
3-butenyl-thiohydroximate-O-sulfate
3-butenylglucosinolate
3-chlorobenzaldehyde
3-chlorobenzoate
3-cis-dodecenoyl-CoA
3-cyano-L-alanine
3-cyanopyridine
3-decaprenyl-4-hydroxybenzoate
3-dehydro-6-deoxoteasterone
3-dehydrocholate
3-dehydroquinate
3-dehydroshikimate
3-dehydrosphinganine
3-dehydrosphinganine (C20)
3-dehydroteasterone
3-demethylubiquinol-10
3-demethylubiquinol-8
3-demethylubiquinol-9
3-deoxy-capsidiol
3-deoxy-D-arabino-heptulosonate-7-phosphate
3-deoxy-D-manno-octulosonate
3-deoxy-D-manno-octulosonate 8-phosphate
3-dimethylsulfoniopropionaldehyde
3-diphospho-1D-myo-inositol (1,2,4,5,6)pentakisphosphate
3-epi-6-deoxocathasterone
3-epihydroxy-2'-deoxymugineate
3-epihydroxymugineate
3-geranyl-4-hydroxybenzoate
3-heptaprenyl-4-hydroxybenzoate
3-hexaprenyl-4-hydroxybenzoate
3-hydroxy-3-phenylpropionate
3-hydroxy-3-phenylpropionyl-CoA
3-hydroxy-9-apo-δ-caroten-9-one
3-hydroxy-dihomo γ-linolenoyl-CoA
3-hydroxy-docosapentaenoyl-CoA
3-hydroxy-eicosatrienoyl-CoA
3-hydroxy-indole-3-butyryl-CoA
3-hydroxy-isobutyrate
3-hydroxy-isobutyryl-CoA
3-hydroxy-L-kynurenine
3-hydroxy-β-ionone
3-hydroxyadipyl-CoA
3-hydroxyanthranilate
3-hydroxybenzoate
3-hydroxyechinenone
3-hydroxyindolin-2-one
3-hydroxypropanoyl-CoA
3-hydroxypropionaldehyde
3-hydroxypropionate
3-hydroxypropyl-glucosinolate
3-keto-4-methylzymosterol
3-keto-indole-3-butyryl-CoA
3-keto-β-D-galactose
3-mercaptopyruvate
3-methoxy-4',5-dihydroxy-trans-stilbene
3-methoxy-4-hydroxy-5-all-trans-decaprenylbenzoate
3-methoxy-4-hydroxy-5-all-trans-heptaprenylbenzoate
3-methoxy-4-hydroxy-5-all-trans-hexaprenylbenzoate
3-methoxy-4-hydroxy-5-all-trans-nonaprenylbenzoate
3-methoxy-4-hydroxy-5-all-trans-octaprenylbenzoate
3-methoxy-4-hydroxyphenylglycol
3-methoxy-4-hydroxyphenylglycolaldehyde
3-methoxy-5-hydroxytoluene
3-methoxytyramine
3-methyl-2-butenal
3-methyl-2-oxobutanoate
3-methyl-4-cis-hydroxy-2-butenal
3-methyl-4-trans-hydroxy-2-butenal
3-methyladenine
3-methylbutanal
3-methylbutanol
3-methylcrotonyl-CoA
3-methylglutaconyl-CoA
3-methylsulfinylpropyl-glucosinolate
3-methylthiopropanal
3-methylthiopropyl-desulfoglucosinolate
3-methylthiopropyl-glucosinolate
3-O-methyldopa
3-O-methylquercetin
3-O-β-D-glucosyl-brassicasterol
3-O-β-D-glucosyl-daphnetin
3-O-β-D-glucosyl-esculetin
3-O-β-D-glucosyl-β-sitosterol
3-octaprenyl-4-hydroxybenzoate
3-oxo-(11Z)-eicos-11-enoyl-CoA
3-oxo-2-(cis-2'-pentenyl)-cyclopentane-1-octanoate
3-oxo-23,24-bisnorchol-4-en-22-oyl-CoA
3-oxo-24-ethyl-cholest-5-ene
3-oxo-3-phenylpropionyl-CoA
3-oxo-5,6-dehydrosuberyl-CoA
3-oxo-arachidoyl-CoA
3-oxo-behenoyl-CoA
3-oxo-cerotoyl-CoA
3-oxo-dihomo γ-linolenoyl-CoA
3-oxo-docosapentaenoyl-CoA
3-oxo-eicosatrienoyl-CoA
3-oxo-lignoceroyl-CoA
3-oxoadipyl-CoA
3-oxocholest-4-en-26-oate
3-oxocholest-4-en-26-oyl-CoA
3-oxodecanoyl-CoA
3-oxohexanoyl-CoA
3-oxooctanoyl-CoA
3-phosphatidyl-1'-(3'-O-L-lysyl)glycerol
3-phospho-D-glycerate
3-phospho-hydroxypyruvate
3-phospho-L-serine
3-S-methylmercaptopropionate
3-sinapoyloxypropylglucosinolate
3-sulfinoalanine
3-sulfinyl-pyruvate
3-sulfopyruvate
3-ureido-isobutyrate
3-ureidopropionate
3-vinyl-[4H]-1,2-dithin
3-β-D-galactosyl-sn-glycerol
3R-hydroxy-docosapentaenoyl [acp]
3S,3'S-astaxanthin
3β-hydroxy-4β-methyl-5α-cholest-7-ene-4α-carbaldehyde
3β-hydroxy-4β-methyl-5α-cholest-7-ene-4α-carboxylate
3β-hydroxy-9β-pimara-7,15-diene-19,6β-olide
4'-phosphopantetheine
4,4-dimethyl-14α-formyl-5α-cholesta-8-en-3β-ol
4,4-dimethyl-14α-hydroxymethyl-5α-cholesta-8-en-3β-ol
4,4-dimethyl-5-α-cholesta-8,14-dien-3-β-ol
4,4-dimethyl-5α-cholest-7-en-3β-ol
4,4-dimethyl-5α-cholesta-8-en-3-β-ol
4,4-dimethylzymosterol
4,5-seco-dopa
4,8,12-trimethyl-1,3,7,11-tridecatetraene
4,8,13-trimethylhexadeca-heptaenedial
4,9,13-trimethyltetradeca-2,4,6,8,10,12-hexaene-1,14-dial
4,9-dimethyldodeca-2,4,6,8,10-pentaene-1,12-dial
4-(2'-carboxyphenyl)-4-oxobutyryl-CoA
4-(2-amino-3-hydroxyphenyl)-2,4-dioxobutanoate
4-(2-aminophenyl)-2,4-dioxobutanoate
4-(5,5-dimethylcyclohex-1-en-1-yl)cyclohex-1-ene-1-carbaldehyde
4-(cytidine 5'-diphospho)-2-C-methyl-D-erythritol
4-(N-acetyl-β-D-glucosaminyl)-β-D-mannosyl-[glycoprotein]
4-acetamidobutanal
4-acetamidobutanoate
4-amino-2,6-dinitrotoluene
4-amino-2,6-dinitrotoluene glucoside
4-amino-2-methyl-5-diphosphomethylpyrimidine
4-amino-2-methyl-5-phosphomethylpyrimidine
4-amino-4-deoxychorismate
4-aminobenzoate
4-aminobutanal
4-aminobutanoate
4-benzoyloxybutylglucosinolate
4-chloro-2-methylphenol
4-chlorocatechol
4-chlorophenol
4-coumarate
4-coumaroyl-3',4'-dihydroxyphenyllactate
4-coumaroyl-4'-hydroxyphenyllactate
4-coumaroyl-CoA
4-coumaroylagmatine
4-coumaroylshikimate
4-coumaryl alcohol
4-deoxy-4-formamido-α-L-arabinopyranosylditrans,octacis-undecaprenyl phosphate
4-fumaryl-acetoacetate
4-guanidinobutyramide
4-guanidinobutyrate
4-hydroxy-2-ketopimelate
4-hydroxy-2-nonenal
4-hydroxy-2-nonenal-[Cys-Gly] conjugate
4-hydroxy-2-nonenal-[L-Cys] conjugate
4-hydroxy-2-nonenal-glutathione conjugate
4-hydroxy-3-indolylmethyl-glucosinolate
4-hydroxy-5-methyl-2-methylene-3(2H)-furanone
4-hydroxy-5-methyl-2-propyl-3(2H)-furanone
4-hydroxybenzaldehyde
4-hydroxybenzoate
4-hydroxybenzoyl-CoA
4-hydroxybutanoate
4-hydroxybutylglucosinolate
4-hydroxylamino-2,6-dinitrotoluene
4-hydroxylamino-2,6-dinitrotoluene C-glucoside
4-hydroxylamino-2,6-dinitrotoluene-O-glucoside
4-hydroxyphenylacetonitrile
4-hydroxyphenyllactate
4-hydroxyphenylpyruvate
4-hydroxysphinganine
4-imidazoleacetate
4-maleyl-acetoacetate
4-methoxy-3-indolylmethyl glucosinolate aglycone
4-methoxy-3-indolylmethyl-glucosinolate
4-methoxy-3-indolylmethylamine
4-methoxy-3-indolylmethylisothiocyanate
4-methoxy-3-indolylmethylisothiocyanate-glutathione
4-methyl-2-oxopentanoate
4-methyl-5-(2-phosphonooxyethyl)thiazole
4-methyl-5-(β-hydroxyethyl)thiazole
4-methyl-5-nitrocatechol
4-methylsulfinylbutyl glucosinolate
4-methylthiobutanaldoxime
4-methylthiobutanonitrile oxide
4-methylthiobutyl glucosinolate
4-methylthiobutyldesulfoglucosinolate
4-methylthiobutylhydroximate
4-methylthiobutylhydroximoyl-cysteinylglycine
4-methylthiobutylhydroximoyl-glutathione
4-methylumbelliferone
4-methylumbelliferone 6'-O-malonylglucoside
4-methylumbelliferyl glucoside
4-nitrophenol
4-nitrophenyl phosphate
4-nitroso-2,6-dinitrotoluene
4-O- β -D-glucosyl-daphnetin
4-O-β-D-glucosyl-esculetin
4-pentenylglucosinolate
4-phospho-hydroxy-L-threonine
4-sinapoyloxybutylglucosinolate
4-trimethylammoniobutanal
4α,14α-dimethyl-5α-cholesta-8,24-dien-3β-ol
4α,14α-dimethyl-9β,19-cyclo-5α-cholest-24-en-3-one
4α,14α-dimethyl-9β,19-cyclo-5α-cholest-24-en-3β-ol
4α-carboxy,4β,14α-dimethyl-9β,19-cyclo-5α-cholest-24-en-3β-ol
4α-carboxy-4β,14α-dimethyl-9β,19-cyclo-5α-ergost-24(241)-en-3β-ol
4α-carboxy-4β-methyl-5α-cholesta-8,24-dien-3β-ol
4α-carboxy-4β-methyl-5α-cholesta-8-en-3β-ol
4α-carboxy-5α-cholesta-7,24-dien-3β-ol
4α-carboxy-5α-cholesta-8,24-dien-3β-ol
4α-carboxy-5α-cholesta-8-en-3β-ol
4α-carboxy-ergosta-7,24(241)-dien-3β-ol
4α-carboxy-stigmasta-7,24(241)-dien-3β-ol
4α-formyl,4β,14α-dimethyl-9β,19-cyclo-5α-cholest-24-en-3β-ol
4α-formyl,4β,14α-dimethyl-9β,19-cyclo-5α-ergost-24(241)-en-3β-ol
4α-formyl-4β-methyl-5α-cholesta-8,24-dien-3β-ol
4α-formyl-4β-methyl-5α-cholesta-8-en-3β-ol
4α-formyl-5α-cholesta-7,24-dien-3β-ol
4α-formyl-5α-cholesta-8,24-dien-3β-ol
4α-formyl-5α-cholesta-8-en-3β-ol
4α-formyl-ergosta-7,24(241)-dien-3β-ol
4α-formyl-stigmasta-7,24(241)-dien-3β-ol
4α-hydroxy-tetrahydrobiopterin
4α-hydroxymethyl,4β,14α-dimethyl-9β,19-cyclo-5α-cholest-24-en-3β-ol
4α-hydroxymethyl,4β,14α-dimethyl-9β,19-cyclo-5α-ergost-24(241)-en-3β-ol
4α-hydroxymethyl-4β-methyl-5α-cholesta-8,24-dien-3β-ol
4α-hydroxymethyl-4β-methyl-5α-cholesta-8-en-3β-ol
4α-hydroxymethyl-5α-cholesta-7,24-dien-3β-ol
4α-hydroxymethyl-5α-cholesta-8,24-dien-3β-ol
4α-hydroxymethyl-5α-cholesta-8-en-3β-ol
4α-hydroxymethyl-ergosta-7,24(241)-dien-3β-ol
4α-hydroxymethyl-stigmasta-7,24(241)-dien-3β-ol
4α-methyl-5α-cholest-7-en-3-one
4α-methyl-5α-cholesta-7,24-dien-3β-ol
4α-methyl-5α-cholesta-8,14,24-trien-3β-ol
4α-methyl-5α-cholesta-8-en-3-one
4α-methyl-5α-ergosta-8,14,24(28)-trien-3β-ol
4α-methyl-5α-ergosta-8,24-dien-3β-ol
4α-methyl-cholesta-8-enol
4α-methyl-zymosterol
4β-hydroxymethyl-4α-methyl-5α-cholest-7-en-3β-ol
5',5'''-diadenosine pentaphosphate
5',5'''-diadenosine triphosphate
5'-deoxyadenosine
5'-guanylated mRNA
5'-hydroxycotinine
5'-phosphoribosyl-4-(N-succinocarboxamide)-5-aminoimidazole
5'-phosphoribosyl-N-formylglycineamide
5,10-methenyl-tetrahydropteroyl-[γ-Glu](n)
5,10-methenyltetrahydrofolate
5,10-methylene-tetrahydromethanopterin
5,10-methylenetetrahydrofolate
5,6-dihydrothymine
5,6-dihydrouracil
5,6-dihydroxyindole
5,6-dihydroxyindole-2-carboxylate
5,6-dimethylbenzimidazole
5,6-epoxy-3-hydroxy-12'-apo-β-caroten-12'-al
5,6-epoxy-3-hydroxy-9-apo-β-caroten-9-one
5-(methylthio)-2,3-dioxopentyl phosphate
5-amino-1-(5-phospho-D-ribosyl)imidazole
5-amino-1-(5-phospho-D-ribosyl)imidazole-4-carboxylate
5-amino-6-(5-phospho-D-ribitylamino)uracil
5-amino-6-(5-phospho-D-ribosylamino)uracil
5-amino-6-(D-ribitylamino)uracil
5-amino-levulinate
5-aminopentanal
5-aminopentanoate
5-androstene-3,17-dione
5-carboxyamino-1-(5-phospho-D-ribosyl)imidazole
5-chloro-3-methylcatechol
5-dehydro episterol
5-dehydro-D-gluconate
5-dehydroavenasterol
5-deoxy-dihydrokalafungin
5-diphospho-1D-myo-inositol (1,2,3,4,6)pentakisphosphate
5-enolpyruvyl-shikimate-3-phosphate
5-formyl-tetrahydrofolate
5-hydroxy-2-oxo-4-ureido-2,5-dihydro-1H imidazole-5-carboxylate
5-hydroxy-3-[(3aS,4S,5R,7aS)-7a-methyl-1,5-dioxo-octahydro-1H-inden-4-yl]propanoyl-CoA
5-hydroxy-8-methoxypsoralen
5-hydroxy-coniferaldehyde
5-hydroxy-coniferyl-alcohol
5-hydroxy-feruloyl-CoA
5-hydroxy-L-tryptophan
5-hydroxyadamantan-2-one
5-hydroxyferulate
5-hydroxyindole acetaldehyde
5-hydroxyindole acetate
5-hydroxyindole thiazolidine carboxylate
5-hydroxyisourate
5-hydroxytryptophol
5-hydroxytryptophol glucuronide
5-methoxyindoleacetaldehyde
5-methoxytryptamine
5-methyl-tetrahydrofolate
5-methylcytosine1407 in 16S rRNA
5-methylcytosine1962 in 23S rRNA
5-methylsulfinylpentyl glucosinolate
5-methyltetrahydropteroyltri-L-glutamate
5-methylthiopentanaldoxime
5-methylthiopentanonitrile oxide
5-methylthiopentyldesulfoglucosinolate
5-methylthiopentylglucosinolate
5-methylthiopentylhydroximate
5-methylthiopentylhydroximoyl-cysteinylglycine
5-methylthiopentylhydroximoyl-glutathione
5-methylthioribulose-1-phosphate
5-O-(indol-3-ylacetyl-myo-inositol) D-galactoside
5-oxoproline
5-pentadecatrienyl resorcinol
5-pentadecatrienyl resorcinol-3-methyl ether
5-phospho-ribosyl-glycineamide
5-phospho-α-D-ribose 1-diphosphate
5-phospho-β-D-ribosyl-amine
5-phosphoribosyl-N-formylglycineamidine
5-β-pregnan-3,20 dione
5S rRNA
5α-androstane-3,17-dione
5α-cholesta-7,24-dien-3-one
5α-cholesta-7,24-dien-3β-ol
5α-cholesta-8,24-dien-3-one
5α-cholesta-8-en-3-one
6'-hydroxyferuloyl-CoA
6,6-kestotetraose
6,7,4'-trihydroxyflavanone
6,7,4'-trihydroxyisoflavone
6,7-dimethyl-8-(1-D-ribityl)lumazine
6-(2-[N-acetyl-β-D-glucosaminyl]-α-D-mannosyl)-β-D-mannosyl-R
6-(4-methyl-2-oxopentyl)-4-hydroxy-2-pyrone
6-(α-D-glucosaminyl)-1-phosphatidyl-1D-myo-inositol
6-(α-D-mannosyl)-β-D-mannosyl-R
6-deoxocastasterone
6-deoxocathasterone
6-deoxoteasterone
6-deoxotyphasterol
6-deoxy-5-ketofructose-1-phosphate
6-hydroxy-2-cyclohexen-one-carboxylate
6-hydroxy-indole-3-acetyl-phenylalanine
6-hydroxy-indole-3-acetyl-valine
6-hydroxymelatonin
6-hydroxymethyl-7,8-dihydropterin
6-hydroxymethyl-dihydropterin diphosphate
6-isobutyl-4-hydroxy-2-pyrone
6-kestotriose
6-lactoyl-5,6,7,8-tetrahydropterin
6-methoxy-3-methyl-2-all-trans-decaprenyl-1,4-benzoquinol
6-methoxy-3-methyl-2-all-trans-hexaprenyl-1,4-benzoquinol
6-methoxy-3-methyl-2-all-trans-nonaprenyl-1,4-benzoquinol
6-methoxy-3-methyl-2-all-trans-octaprenyl-1,4-benzoquinol
6-methyl-5-hepten-2-one
6-methylsulfinylhexyl glucosinolate
6-methylthiohexanaldoxime
6-methylthiohexanonitrile oxide
6-methylthiohexyldesulfoglucosinolate
6-methylthiohexylglucosinolate
6-methylthiohexylhydroximate
6-methylthiohexylhydroximoyl-cysteinylglycine
6-methylthiohexylhydroximoyl-glutathione
6-O-(β-D-xylopyranosyl)-β-D-glucopyranose
6-O-cis-keto-mycolyl-trehalose-6-phosphate
6-O-cis-methoxy-mycolyl-trehalose-6-phosphate
6-O-mycolyl-trehalose-6-phosphate
6-O-trans-keto-mycolyl-trehalose-6-phosphate
6-O-trans-methoxy-mycolyl-trehalose-6-phosphate
6-oxocampestanol
6-phospho D-gluconate
6-phospho D-glucono-1,5-lactone
6-phospho-2-dehydro-D-gluconate
6-phospho-β-D-glucosyl-(1,4)-D-glucose
6-β-hydroxylithocholate
6G,6-kestotetraose
6G-kestotriose
6α-hydroxy-castasterone
7 diphosphate
7',9'-cis-lycopene
7,2'-dihydroxy-4'-methoxy-isoflavanol
7,8-diaminopelargonate
7,8-didemethyl-8-hydroxy-5-deazariboflavin
7,8-dihydro-D-neopterin
7,8-dihydrobiopterin
7,8-dihydrofolate
7,8-dihydrofolate[mitochondrial lumen]
7,8-dihydromonapterin
7,8-dihydroneopterin 3'-phosphate
7,8-dihydroneopterin triphosphate
7,8-dihydropteroate
7,8-dihydropteroate[mitochondrial lumen]
7,9,9'-cis-neurosporene
7-dehydrocholesterol
7-dehydrodesmosterol
7-epi-α-selinene
7-hydroxy-2-oxindole-3-acetate glucoside
7-hydroxy-2-oxindole-3-acetic-acid
7-hydroxy-8-methoxycoumarin
7-keto-8-aminopelargonate
7-methylsulfinylheptyl glucosinolate
7-methylthioheptanaldoxime
7-methylthioheptanonitrile oxide
7-methylthioheptyl glucosinolate
7-methylthioheptyldesulfoglucosinolate
7-methylthioheptylhydroximate
7-methylthioheptylhydroximoyl-cysteinylglycine
7-methylthioheptylhydroximoyl-glutathione
7-methylxanthine
7-methylxanthosine
7-O-(β-D-apiofuranosyl-(1-2)-β-D-glucosyl)-apigenin
7-O-acetylsalutaridinol
7-O-β-D-glucosyl-apigenin
7-oxateasterone
7-oxatyphasterol
71-hydroxychlorophyll a
71-hydroxychlorophyllide a
7diphosphate
8'-hydroxyabscisate
8-hydroxy-(+)-δ-cadinene
8-methoxypsoralen
8-methylnonenoate
8-methylsulfinyloctyl glucosinolate
8-methylthiooctanaldoxime
8-methylthiooctanonitrile oxide
8-methylthiooctyl glucosinolate
8-methylthiooctyldesulfoglucosinolate
8-methylthiooctylhydroximate
8-methylthiooctylhydroximoyl-cysteinylglycine
8-methylthiooctylhydroximoyl-glutathione
8-oxo-dGMP
8-oxo-dGTP
8-oxo-GMP
8-oxo-GTP
8-oxoguanine
9'-cis-neoxanthin
9'-cis-neurosporene
9,10,18-trihydroxystearate
9,10-12,13-diepoxyoctadecanoate
9,10-EOD
9,10-EOT
9,10-epoxy-18-hydroxystearate
9,10-epoxystearate
9,12,15-cis-hexadecatrienoyl-CoA
9,12-cis-hexadecadienoyl-CoA
9,15,9'-tri-cis-ζ-carotene
9,9'-di-cis-zeta-carotene
9,9'-di-cis-ζ-carotene
9-cis-10'-apo-β-carotenal
9-cis-violaxanthin
9-cis-β-carotene
9-mercaptodethiobiotin
9-methylthiononanaldoxime
9-methylthiononanonitrile oxide
9-methylthiononylhydroximate
9-methylthiononylhydroximoyl-cysteinylglycine
9-methylthiononylhydroximoyl-glutathione
9-oxo-nonanoate
9S rRNA
9α-copalyldiphosphate
9β-pimara-7,15-diene
[(1→4)-α-D-glucosyl](n-1)
[(1→4)-α-D-glucosyl]n
[(1→4)-β-D-xylan](n)
[(1→4)-β-D-xylan](n+1)
[(2→1)-β-D-fructosyl](n)
[(2→1)-β-D-fructosyl](n+1)
[(2→1)-β-D-fructosyl](n-1)
[1-β-D-fructofuranosyl-(2→1)-](n)α-D-glucopyranoside
[1-β-D-fructofuranosyl-(2→1)-](n+1) β-D-fructofuranosyl-(2→6)-α-D-glucopyranoside
[1-β-D-fructofuranosyl-(2→1)-](n+1)α-D-glucopyranoside
[3-methylcrotonoyl-CoA:carbon-dioxide ligase(ADP-forming)]
[4-(5,5-dimethylcyclohex-1-en-1-yl)-cyclohex-1-en-1-yl] methanol
[a DNA-directed RNA-polymerase]
[chondroitin]-4,6-di-O-sulfo-N-acetyl-D-galactosamine
[chondroitin]-4-O-sulfo-N-acetylgalactosamine
[dermatan]-4,6-di-O-sulfo-N-acetyl-D-galactosamine
[dermatan]-4-O-sulfo-N-acetyl-D-galactosamine
[GlcNAc-(1→4)-MurNAc-pentapeptide](n+1)-diphosphoundecaprenol
[GlcNAc-(1→4)-MurNAc-pentapeptide]n-diphosphoundecaprenol
[Glu(-Cys)](n+1)-Gly
[Glu(-Cys)](n+1)-β-Ala
[Glu(-Cys)]n-Gly
[Glu(-Cys)]n-β-Ala
[histone]-L-arginine
[histone]-Nω-methyl-arginine
[lipoamide acyltransferase] N6-S-[2-methylbutanoyl]dihydrolipoyl-L-lysine
[methylmalonyl-CoA:pyruvate carboxytransferase]
[myelin basic protein]-L-arginine
[myelin basic protein]-Nω-methyl-arginine
[phospho-α-glucan]
[propionyl-CoA:carbon-dioxide ligase (ADP-forming)]
[thyroglobulin]-3,5-diiodotyrosine
[thyroglobulin]-3-iodotyrosine
[thyroglobulin]-aminoacrylate
[thyroglobulin]-L-thyroxine
[thyroglobulin]-L-tyrosine
[thyroglobulin]-triiodothyronine
[unspecified degradation products]
a (1→4)-β-D-xylan
a (1→4)-β-D-xylan oligosaccharide
a (1→5)-α-L-arabinan oligosaccharide
a (22R,23R)-28-homobrassinolide sulfate
a (22R,23R)-28-homocastasterone sulfate
a (3R)-3-hydroxyacyl-[acyl-carrier protein]
a (3R)-3-hydroxyacyl-CoA
a (3S)-3-hydroxyacyl-CoA
a (5')ppPur-mRNA
a (5-L-glutamyl)-L-peptide
a (glucosyl)2(mannosyl)9-(N-acetylglucosaminyl)2-diphosphodolichol
a (mannosyl)2-(N-acetylglucosaminyl)2-diphosphodolichol
a (mannosyl)3-(N-acetylglucosaminyl)-R
a (mannosyl)3-(N-acetylglucosaminyl)2-diphosphodolichol
a (mannosyl)4-(N-acetylglucosaminyl)2-diphosphodolichol
a (mannosyl)5-(N-acetylglucosaminyl)-R
a (mannosyl)5-(N-acetylglucosaminyl)2-diphosphodolichol
a (mannosyl)6-(N-acetylglucosaminyl)2-diphosphodolichol
a (mannosyl)7-(N-acetylglucosaminyl)2-diphosphodolichol
a (mannosyl)8-(N-acetylglucosaminyl)2
a (mannosyl)8-(N-acetylglucosaminyl)2-diphosphodolichol
a (mannosyl)9-(N-acetylglucosaminyl)2
a (mannosyl)9-(N-acetylglucosaminyl)2-diphosphodolichol
a (R)-3-hydroxy-cis-vaccenoyl-[acp]
a (R)-3-hydroxyarachidoyl-[acp]
a (R)-3-hydroxybehenoyl-[acp]
a (R)-3-hydroxybutanoyl-[acp]
a (R)-3-hydroxycerotoyl-[acp]
a (R)-3-hydroxydodecanoyl-[acp]
a (R)-3-hydroxylignoceroyl-[acp]
a (R)-3-hydroxyoctanoyl-[acp]
a (R)-3-hydroxypetroselinoyl-[acp]
a (R)-3-hydroxystearoyl-[acp]
a 1,2-diacyl-3-β-D-galactosyl-sn-glycerol
a 1,2-diacyl-sn-glycerol 3-diphosphate
a 1,2-diacyl-sn-glycerol-3-phosphate
a 1,2-diacylglycerol
a 1,2-diacylglycerol[out]
a 1,4-α-D-glucan
a 1,4-β-D-glucan
a 1,6-α-D-mannosyloligosaccharide
a 1-(3-amino-5-hydroxyphenyl)ethan-1-one -[PKS-acp]
a 1-acyl-2-[(S)-12-hydroxyoleoyl]-sn-glycero-3-phosphocholine
a 1-acyl-2-linoleoyl-sn-glycero-3-phosphocholine
a 1-acyl-2-oleoyl-sn-glycero-3-phosphocholine
a 1-acyl-sn-glycerol-3-phosphate
a 1-alkyl-2-acetyl-sn-glycero-3-phosphocholine
a 1-alkyl-sn-glycero-3-phosphocholine
a 1-alkyl-sn-glycerol-3-phosphate
a 1-lyso-2-acyl-sn-glycero-3-phosphoethanolamine
a 1-lysophosphatidylcholine
a 1-monoacylglycerol
a 1-phosphatidyl-1D-myo-inositol 3,4-bisphosphate
a 1-phosphatidyl-1D-myo-inositol 3-phosphate
a 1-phosphatidyl-1D-myo-inositol 4,5-bisphosphate
a 1-phosphatidyl-1D-myo-inositol 4-phosphate
a 1-phosphatidyl-1D-myo-inositol 5-phosphate
a 12'-apo-carotenal
a 12-hydroxyjasmonate
a 12-hydroxyjasmonate sulfate
a 2',3'-cyclic-phosphate-terminated RNA
a 2'-hydroxyisoflavone
a 2'-O-methylguanosine18 in tRNA
a 2'-phospho-[ligated tRNA]
a 2(R)-hydroperoxy fatty acid
a 2(R)-hydroxy fatty acid
a 2,3,4-saturated 2-lysophosphatidate
a 2,3,4-saturated fatty acid
a 2,3,4-saturated fatty acyl CoA
a 2,3,4-saturated fatty acyl-[acp]
a 2,3,4-saturated L-phosphatidate
a 2,3-cis-flavan-3-ol
a 2,3-trans-flavan-3-ol
a 2-enoyl-CoA
a 2-hydroxy carboxylate
a 2-lyso-phosphatidyl-ethanolamine
a 2-lysophosphatidylcholine
a 2-monoacylglycerol
a 2-oxo acid
a 2-oxo carboxylate
a 2-oxo carboxylate[periplasmic space]
a 2-trans-4-cis-dienoyl-CoA
a 24-epibrassinolide sulfate
a 24-epicathasterone sulfate
a 28S rRNA fragments
a 3' half-tRNA molecule with a hydroxyl on its 5' end
a 3' hydroxy flavanone
a 3' phosphooligonucleotide
a 3',5'-dihydroxy isoflavanone
a 3'-hydroxy terminated DNA
a 3'-hydroxy-flavonoid
a 3'-phosphate-terminated RNA
a 3'-phosphopolynucleotide
a 3'-terminal unsaturated sugar
a 3,4-dihydroxy-5-all-trans-polyprenylbenzoate
a 3-amino-5,7-dihydroxy-6-methyl-8-[(2E,13E,15E)-5,7,9,11-tetrahydroxy-2,4,6,8,10,12,16-heptamethyl-17-oxooctadeca-2,13,15-trienoyl]-1,4,5,6-tetrahydronaphthalene-1,4-dione-[PKS-acp]
a 3-amino-8-[(2E)-2,4-dimethyl-5-oxohex-2-enoyl]-5,7-dihydroxy-6-methyl-1,4,5,6-tetrahydronaphthalene-1,4-dione -[PKS-acp]
a 3-isopropenyl-6-oxoheptanoate
a 3-methoxy-4-hydroxy-5-all-trans-polyprenylbenzoate
a 3-methyl-branched 2,3,4-saturated fatty acid
a 3-methyl-branched 2,3,4-saturated fatty acyl-CoA
a 3-oxo-5-α-steroid
a 3-oxo-5-β-steroid
a 3-oxo-behenoyl-[acp]
a 3-oxo-cis-vaccenoyl-[acp]
a 3-oxo-cis-Δ5-dodecenoyl-[acp]
a 3-oxo-cis-Δ7-tetradecenoyl-[acp]
a 3-oxo-cis-Δ9-hexadecenoyl-[acp]
a 3-oxo-decanoyl-[acp]
a 3-oxo-docosapentaenoyl [acp]
a 3-oxo-dodecanoyl-[acp]
a 3-oxo-glutaryl-[acp] methyl ester
a 3-oxo-hexanoyl-[acp]
a 3-oxo-myristoyl-[acp]
a 3-oxo-octanoyl-[acp]
a 3-oxo-palmitoyl-[acp]
a 3-oxo-petroslinoyl-[acp]
a 3-oxo-pimelyl-[acp] methyl ester
a 3-oxo-stearoyl-[acp]
a 3-oxo-Δ4-steroid
a 3-oxo-δ5-steroid
a 3-oxoacyl-[acp]
a 3-oxoacyl-CoA
a 3R-hydroxy cis Δ5-dodecenoyl-[acp]
a 3R-hydroxy cis Δ7-tetradecenoyl-[acp]
a 3R-hydroxy cis Δ9-hexadecenoyl-[acp]
a 3R-hydroxyglutaryl-[acp] methyl ester
a 3R-hydroxypimelyl-[acp] methyl ester
a 3β-hydroxy-δ5-steroid
a 4'-hydroxyisoflavone
a 4'-methoxyisoflavone
a 4-hydroxy-3-polyprenylbenzoate
a 5 methylcytosine34 in tRNA precursor
a 5 methylcytosine40 in tRNA precursor
a 5' half-tRNA molecule with a 2',3' cyclic phosphate on its 3' end
a 5'-(N7-methylguanosine 5'-triphospho)-mRNA
a 5'-dephospho-DNA
a 5'-phospho terminated DNA
a 5'-phospho-DNA
a 5'-phosphomononucleotide
a 5'-phosphooligonucleotide
a 5'-phosphopolynucleotide
a 5-L-glutamyl-L-amino acid
a 5-methylcytosine48 in tRNA
a 5-methylcytosine49 in tRNA
a 5-oxoprolyl-peptide
a 6-(N-acetyl-D-glucosaminyl)-1-phosphatidyl-1D-myo-inositol
a 6-O-(β-D-xylopyranosyl)-β-D-glucopyranoside
a 6-phosphogluco-3-phosphogluco-amylopectin
a 6-phosphogluco-amylopectin
a 6-phosphogluco-maltodextrin
a 7-aminomethyl-7-deazaguanosine34 in tRNA
a 7-hydroxy-4-isopropenyl-7-methyloxepan-2-one
a 7-hydroxyisoflavone
a 7-methoxyisoflavone
a 7-methylguanosine 5'-triphospho-5'-polynucleotide
a 8-(3-amino-5-hydroxyphenyl)-8-hydroxy-3,7-dimethyloctane-2,4,6-trione -[PKS-acp]
a 9-cis-epoxycarotenoid
a [2-oxoglutarate dehydrogenase E2 protein] N6-dihydrolipoyl-L-lysine
a [2-oxoglutarate dehydrogenase E2 protein] N6-lipoyl-L-lysine
a [2-oxoglutarate dehydrogenase E2 protein] N6-S-succinyldihydrolipoyl-L-lysine
a [apo BCAA dehydrogenase E2 protein] N6-S-[3-methylbutanoyl]dihydrolipoyl-L-lysine
a [biotin-carboxyl-carrier protein monomer]
a [Co(I) corrinoid Fe-S protein]
a [Cys-Gly]-S-conjugate
a [formate C acetyltransferase]-glycin -2-yl radical
a [formate C acetyltransferase]-glycine
a [Glu-Cys]-S-conjugate
a [glycine-cleavage complex H protein] N6-aminomethyldihydrolipoyl-L-lysine
a [glycine-cleavage complex H protein] N6-dihydrolipoyl-L-lysine
a [glycine-cleavage complex H protein] N6-lipoyl-L-lysine
a [glycine-cleavage complex H protein] N6-octanoyl-L-lysine
a [lipoyl-carrier protein]
a [lipoyl-carrier protein] N6-dihydrolipoyl-L-lysine
a [lipoyl-carrier protein] N6-lipoyl-L-lysine
a [lipoyl-carrier protein] N6-octanoyl-L-lysine
a [methyl-Co(III) corrinoid Fe-S protein]
a [procollagen] trans 4-hyroxy-L-proline
a [procollagen]-L-proline
a [protein]-glycine
a [protein]-hydroxyproline
a [protein]-L-arginine
a [protein]-L-asparagine
a [protein]-L-aspartate
a [protein]-L-cysteine
a [protein]-L-glutamate
a [protein]-L-glutamine
a [protein]-L-histidine
a [protein]-L-lysine
a [protein]-L-methionine
a [protein]-L-tyrosine
a [protein]-L-β-isoaspartate
a [protein]-N-(4-aminobutylidene)-lysine
a [protein]-N4-(N-acetyl-D-glucosaminyl)-L-asparagine
a [protein]-N5-methyl-L-glutamine
a [pyruvate dehydrogenase E2 protein] N6-dihydrolipoyl-L-lysine
a [pyruvate dehydrogenase E2 protein] N6-lipoyl-L-lysine
a [pyruvate dehydrogenase E2 protein] N6-S-acetyldihydrolipoyl-L-lysine
a [ribulose-1,5-bisphosphate-carboxylase]-lysine
a [ribulose-1,5-bisphosphate-carboxylase]-N6,N6,N6-trimethyl-L-lysine
a [ThiI sulfur-carrier protein]-L-cysteine
a [ThiI sulfur-carrier protein]-S-sulfanylcysteine
a [TusE sulfur carrier protein]-L-cysteine
a [TusE sulfur carrier protein]-S-sulfanylcysteine
a apo-[methylmalonyl-CoA:pyruvate carboxytransferase]
a basic amino acid
a benzenediol
a benzosemiquinone
a biotinylated [BCCP dimer]
a biotinylated [BCCP monomer]
a bleomycin
a branched-chain 2-keto acid dehydrogenase
a brassinolide sulfate
a butyryl-[acp]
a c-type cytochrome
a C52-α-meroacyl-[acp]
a carboxy-adenylated small subunit of molybdopterin synthase
a carboxy-adenylated-[ThiS sulfur-carrier protein]
a carboxylate
a carboxylated-biotinylated [BCCP dimer]
a carboxylic ester
a cardiolipin
a castasterone-sulfate
a catechol
a CDP-2,3,4-saturated-diacylglycerol
a CDP-diacylglycerol
a cellodextrin
a ceramide
a chalcone
a chitodextrin
a chlorophyll
a chlorophyllide
a cis,cis-delta11,23-3-hydroxyC42:2-[acp]
a cis,cis-delta11,23-3-oxo-C42:2-[acp]
a cis,cis-delta11,29-3-hydroxy C48:2-[acp]
a cis,cis-delta11,29-3-oxo-C48:2-[acp]
a cis,cis-delta13,25-3-hydroxyC44:2-[acp]
a cis,cis-delta13,25-3-oxo-C44:2-[acp]
a cis,cis-delta13,31-3-hydroxy C50:2-[acp]
a cis,cis-delta13,31-3-oxo-C50:2-[acp]
a cis,cis-delta15,27-3-hydroxyC46:2-[acp]
a cis,cis-delta15,27-3-oxo-C46:2-[acp]
a cis,cis-delta15,33-3-hydroxy C52:2-[acp]
a cis,cis-delta15,33-3-oxo-C52:2-[acp]
a cis,cis-delta17,29-3-hydroxyC48:2-[acp]
a cis,cis-delta17,29-3-oxo-C48:2-[acp]
a cis,cis-delta17,35-3-hydroxyC54:2-[acp]
a cis,cis-delta17,35-3-oxo-C54:2-[acp]
a cis,cis-delta19,31-3-hydroxyC50:2-[acp]
a cis,cis-delta19,31-3-oxo-C50:2-[acp]
a cis,cis-delta19,37-3-hydroxy-C56:2-[acp]
a cis,cis-delta19,37-3-oxo-C56:2-[acp]
a cis,cis-delta21,39-3-hydroxyC58:2-[acp]
a cis,cis-delta21,39-3-oxo-C58:2-[acp]
a cis,cis-delta5,17-3-hydroxyC36:2[acp]
a cis,cis-delta5,17-3-oxo-C36:2-[acp]
a cis,cis-delta5,23-3-hydroxyC42:2-[acp]
a cis,cis-delta5,23-3-oxo-C42:2-[acp]
a cis,cis-delta7,19-3-hydroxyC38:2-[acp]
a cis,cis-delta7,19-3-oxo-C38:2-[acp]
a cis,cis-delta7,25-3-hydroxyC44:2-[acp]
a cis,cis-delta7,25-3-oxo-C44:2-[acp]
a cis,cis-delta9,21-3-hydroxyC40:2-[acp]
a cis,cis-delta9,21-3-oxo-C40:2-[acp]
a cis,cis-delta9,27-3-hydroxyC46:2-[acp]
a cis,cis-delta9,27-3-oxo-C46:2-[acp]
a cis-2-enoyl-CoA
a cis-3-enoyl-CoA
a cis-5-enoyl-CoA
a cis-delta11-3-hydroxyC30:1-[acp]
a cis-delta11-3-oxo-C30:1-[acp]
a cis-delta11-C30:1-[acp]
a cis-delta13-3-hydroxyC32:1-[acp]
a cis-delta13-3-oxo-C32:1-[acp]
a cis-delta13-C32:1-[acp]
a cis-delta15-3-hydroxyC34:1-[acp]
a cis-delta15-3-oxo-C34:1-[acp]
a cis-delta15-C34:1-[acp]
a cis-delta17-3-hydroxyC36:1-[acp]
a cis-delta17-3-oxo-C36:1-[acp]
a cis-delta17-C36:1-[acp]
a cis-delta19-3-hydroxyC38:1-[acp]
a cis-delta19-3-oxo-C38:1-[acp]
a cis-delta19-C38:1-[acp]
a cis-delta21-3-hydroxyC40:1-[acp]
a cis-delta21-3-oxo-C40:1-[acp]
a cis-delta5-3-hydroxyC24:1-[acp]
a cis-delta5-3-oxo-C24:1-[acp]
a cis-delta5-C24:1-[acp]
a cis-delta7-3-hydroxyC26:1-[acp]
a cis-delta7-3-oxo-C26:1-[acp]
a cis-delta7-C26:1-[acp]
a cis-delta9-3-hydroxyC28:1-[acp]
a cis-delta9-3-oxo-C28:1-[acp]
a cis-delta9-C28:1-[acp]
a cis-docos-3-enoyl-[acp]
a cis-keto-C60-meroacyl-[acp]
a cis-keto-meroacyl-AMP
a cis-methoxy-C59-meroacyl-[acp]
a cis-methoxy-meroacyl-AMP
a cis-vaccen-2-enoyl-[acp]
a cis-vaccenoyl-[acp]
a cis-Δ3-decenoyl-[acp]
a cis-Δ5-dodecenoyl-[acp]
a cis-Δ7-tetradecenoyl-[acp]
a cleaved angiotensinogen
a cleaved type IV prepillin
a collagen
a core protein L-serine
a crotonyl-[acp]
a cytosine34 in tRNA precursor
a cytosine40 in tRNA precursor
a cytosine48 in tRNA
a cytosine49 in tRNA
a D myo-inositol penta kis phosphate
a D-2-hydroxyacid
a D-amino acid
a D-galactosyl-N-acetyl-D-galactosaminyl-(N-acetylneuraminyl)-D-galactosyl-D-glucosylceramide
a D-glucosyl-N-acylsphingosine
a D-hexose
a D-threo-aldono-1,5-lactone
a D-threo-aldose
a damaged DNA (purine or pyrimidine)
a damaged DNA pyrimidine
a deacetylated histone
a deamido-bleomycin
a deaminated amine donor
a debranched limit dextrin
a decanoyl-[acp]
a demethylated methyl acceptor
a demethylmenaquinone
a deoxynucleoside
a deoxyribonucleoside diphosphate
a deoxyribonucleoside monophosphate
a deoxyribonucleoside triphosphate
a desaturated thalian-diol
a diacylglycerol
a dicarboxylate
a dietary all-trans-retinyl ester
a dihomo γ linolenoyl [acp]
a dihydroflavonol
a dihydroquercetin
a dinucleotide (nucleic acid)
a dipeptide
a dipeptide with proline at carboxy terminal
a diphospho-1D-myo-inositol tetrakisphosphate
a DNA
a DNA 5-methylcytosine
a DNA containing 6-O-methylguanine
a DNA containing a apyrimidinic site
a DNA containing a purinic site
a DNA containing abasic site
a DNA containing ring-opened 7-methylguanine
a DNA cyclobutadipyrimidine
a DNA cytosine
a DNA pair of adjacent pyrimidines
a DNA with alkylated adenine
a DNA with uracil
a docosapentaenoyl [acp]
a dodecanoyl-[acp]
a dolichol
a dolichyl phosphate
a dolichyl β-D-glucosyl phosphate
a dolichyl β-D-mannosyl phosphate
a donor xyloglucan
a donor Xyloglucan with cleaved xyloglucanyl segment
a double stranded DNA
a double stranded DNA with 5'-terminal phosphate
a factor VII
a factor VIIa
a factor XI
a factor XIa
a farnesylated protein
a fatty acid
a fatty acid-ethyl ester
a fatty aldehyde
a ferricytochrome b5
a ferrihemoglobin
a ferrocytochrome b5
a ferrohemoglobin
a flavan-3-ol
a flavanone
a flavanone 7-O-(β-L-rhamnosyl-(1,2)-β-D-glucoside
a flavanone-7-O-β-D-glucoside
a flavodoxin semiquinone
a flavone
a flavonoid
a flavonol
a flavonol 3-O β-D-glucosyl-(1→2)-β-D-glucoside
a flavonol 3-O-[β-L-rhamnosyl-(1→6)-β-D-glucoside]
a flavonol-3-O-D-glucoside
a flavonol-3-O-β-D-glucoside
a flavonol-7-O-β-D-glucosides
a folylpolyglutamate(n)
a folylpolyglutamate(n+1)
a fructan(n)
a fructan(n-1)
a fructooligosaccharide
a G(5')ppPur-mRNA
a galactan
a galactoside
a galactotetraose
a GlcMan8(GlcNAc)2-glycoprotein
a GlcMan9(GlcNAc)2-glycoprotein
a glucan
a glucosinolate
a glucosyl-(mannosyl)9-(N-acetylglucosaminyl)2-diphosphodolichol
a glucosyl-glycogenin
a glucosyl-glycogenin[out]
a glucosylated glucose acceptor
a glucosylated glycogenin
a glucuronosylated glucuronoside acceptor
a glucuronoxylan
a glutaryl-[acp] methyl ester
a glutathione-toxin conjugate
a glycan
a glycerophosphodiester
a glycogen
a glycogenin
a glycogenin[out]
a glycol
a glycopeptide-D-mannosyl-N4-(N-acetyl-D-glucosaminyl)2-asparagine
a glycopeptide-D-mannosyl-N4-N-acetyl-D-glucosamine
a glycoprotein with the oligosaccharide chain attached by N-glycosyl linkage to protein L-asparagine
a guaiacol
a guanine10 in tRNA
a guanine34 in tRNA
a guanosine18 in tRNA
a GXGG xylogulcan
a hederagenin monoglucoside
a hexanoyl-[acp]
a histone
a holo-[acp]
a homogalacturonan
a hydroxyacyl-CoA
a hydroxylated tetraketide α-pyrone
a jasmonic acid
a jasmonoyl-1-aminocyclopropane-1 carboxylate
a jasmonoyl-glutamine
a jasmonoyl-isoleucine
a jasmonoyl-leucine
a jasmonoyl-phenylalanine
a jasmonoyl-valine
a kanamycin
a kanamycin-3-phosphate
a ketone
a L-prolyl peptide
a large peptide (>20 AA)
a large-branched glucan
a leader sequence
a leucoanthocyanidin
a levan
a limit dextrin
a limit dextrin with short branches
a linear malto-oligosaccharide
a linear malto-oligosaccharide [(glucose)n-1]
a linear malto-oligosaccharide [(glucose)n-2]
a linear malto-oligosaccharide [(glucose)n]
a linear α-D-glucan
a lipid
a lipid hydroperoxide
a lipid II
a lipid linoleoyl group
a lipid oleoyl-group
a lipid α-linolenoyl group
a lipid γ-linolenoyl group
a long chain carboxylate
a long-chain acyl-[acp]
a long-chain acyl-CoA
a long-chain acyl-CoA[cytosol]
a long-chain acyl-CoA[in]
a long-chain acyl-CoA[out]
a long-chain acyl-CoA[peroxisomal lumen]
a long-chain alcohol
a long-chain aldehyde
a long-chain ester
a long-chain fatty acid
a long-linear glucan
a lysophosphatidate
a lysophospholipid
a malonyl-[acp]
a maltodextrin
a maltodextrin(n)
a maltodextrin(n+1)
a maltodextrin(n-1)
a maltooligosyl-trehalose
a mannan
a mannan oligosaccharide
a mannosyl-(N-acetylglucosaminyl)2-diphosphodolichol
a mature protein
a mature small ubiquitin-like modifier (SUMO) peptide
a medicagenate monoglucoside
a medium-chain 2,3,4-saturated fatty acyl CoA
a medium-chain trans-2,3-dehydroacyl-CoA
a menaquinol
a menaquinone
a methyl jasmonate
a methyl thioether
a methylated amine
a methylated methyl acceptor
a methylated protein
a methylated ribosomal protein L11
a mismatched DNA base pair
a mitochondrial preprotein including a mitochondrial targeting sequence
a mono-β-D-galactosylacylglycerol
a monoacylglycerol
a monoamide of a dicarboxylate
a monoamine
a monocarboxylate
a monocarboxylic-acid-amide
a mRNA with poly(A) tail
a myo-inositol monophosphate
a myosin heavy chain
a myosin-heavy chain-phosphate
a myristoyl-[acp]
a N-acetylglucosamine--N-acetylmuramyl-(tetrapeptide) pyrophosphoryl-undecaprenol
a negatively supercoiled DNA
a nitrile
a non galactosylated galactose acceptor
a non glucosylated glucose acceptor
a non rhamnosylated rhamnosyl acceptor
a non-glucuronosylated glucuronoside acceptor
a non-methylated ribosomal protein L11
a non-polar amino acid
a nucleoside 2',3'-cyclic phosphate
a nucleoside 2'-phosphate
a nucleoside 3',5'-cyclic phosphate
a nucleoside 3'-phosphate
a nucleoside diphosphate
a nucleoside diphosphate-glucose
a nucleoside monophosphate
a nucleoside triphosphate
a nucleosidediphosphate
a nucleosidediphosphate-glucose
a nucleotide diphosphate-aldose
a nucleotidediphosphate-aldose
a O-sialoglycoprotein
a palmitoleoyl-[acp]
a palmitoyl-[acp]
a palmitoylated protein
a partially processed polycistronic tRNA precursor
a pectate
a pectate oligosaccharide with 4-(4-deoxy-α-D-galact-4-enuronosyl)-D-galacturonate end
a pectin
a peptide
a peptide with a leader sequence
a peptidoglycan
a peptidoglycan polymer
a peptidoglycan polymer with 1,6-anhydromuropeptide end
a peptidoglycan polymer with GlcNAc end
a peptidoglycan with cleaved N-acetyl-glucosamine
a peptidoglycan with D,D cross-link (E. faecium)
a peptidoglycan with D,D cross-link (S. aureus)
a peptidoglycan with D,D cross-links (meso-diaminopimelate containing)
a peptidoglycandimer (E. faeciums)
a peptidoglycandimer (meso-diaminopimelate containing)
a peptidoglycandimer (S. aureus)
a peptidoglycandimer (tetrapeptide)
a petrosel-2-enoyl-[acp]
a petroselinoyl-[acp]
a phenol
a phenol sulfate
a phenolic donor
a phenolic steroid
a phenoxyl radical of a phenolic donor
a phosphate monoester
a phosphatidyl-N-dimethylethanolamine
a phosphatidyl-N-methylethanolamine
a phosphatidylcholine
a phosphatidylcholine[out]
a phospholipid
a phospholipid cyclopropane fatty acid
a phospholipid olefinic fatty acid
a phospholipid[cytosol]
a phospholipid[in]
a phospholipid[out]
a phosphoprotein
a phosphorylase a
a phosphorylase b
a phosphorylated branched-chain 2-keto acid dehydrogenase
a phosphorylated pyruvate dehydrogenase
a phytoceramide
a pimelyl-[acp]
a pimelyl-[acp] methyl ester
a plant arabinogalactan type I
a plant ceramide (I)
a plant ceramide (II)
a plant ceramide (III)
a plant ceramide (IV)
a plant ceramide 1-phosphate
a plastoquinol
a plastoquinone
a poly(ADP-ribose)
a poly-6-phosphogluco-maltodextrin
a polyamine[in]
a polyamine[out]
a polycistronic tRNA precursor
a polyhydroxylated tetraketide α-pyrone
a polyisoprenyldiphosphate
a polyketide synthase containing an [acp] domain
a polynucleotide
a polypeptide
a polysaccharide
a primary alcohol
a primary amine
a proanthocyanidin
a processed mitochondrial protein
a properly matched DNA base pair
a protein
a protein c-terminal S-farnesyl-L-cysteine
a protein c-terminal s-farnesyl-l-cysteine methyl ester
a protein containing methylthiolated aspartate
a protein disulfide
a protein dithiol
a protein L-allysine
a protein L-tyrosine-O-sulfate
a protein L-β-isoaspartate α-methyl ester
a protein N-phospho-L-histidine
a protein S-farnesyl-L-cysteine
a protein with correct disulfide bonds
a protein with incorrect disulfide bonds
a protein with N-terminal methionine
a protein with sequence GKFKK
a protein with sequence SGFRK-NH2
a protein with sequence SGVFTQ
a protein with sequence SGVTFQGKFKK
a protein with sequence TSAVLQSGFRK-NH2
a protein with-sequence TSAVLQ
a protein-L-glutamate--O5-methyl-ester
a protein-L-methionine-(R)-S-oxide
a protein-L-methionine-(S)-S-oxide
a protein-L-tyrosine phosphate
a protein-N-ubiquityl-lysine
a protein-Nπ-phospho-L-histidine
a protein-O-(N-acetyl-D-glucosaminyl)hydroxyproline
a protein-S-methyl-L-cysteine
a protein-γ-glutamate
a proteindisulfide
a proteindithiol
a purine base
a purine ribonucleoside
a pyrimidine base
a pyrimidine nucleoside
a pyruvate dehydrogenase
a quaternary amine[in]
a quaternary amine[out]
a quinol
a quinol[in]
a quinone
a quinone[in]
a RAD21 cohesin subunit
a reduced adrenodoxin
a reduced c-type cytochrome
a reduced electron acceptor
a reduced electron-transfer flavoprotein
a reduced ferredoxin
a reduced ferroprotein (Fe II)
a reduced flavodoxin
a reduced flavoprotein
a reduced flavoprotein (FADH2)
a reduced flavoprotein (FMNH2)
a reduced glutaredoxin
a reduced NrdH glutaredoxin-like protein
a reduced plastocyanin
a reduced plastocyanin[in]
a reduced rubredoxin
a reduced thioredoxin
a relaxed DNA
a retinol
a rhamonsylated rhamnosyl acceptor
a ribonucleoside
a ribonucleoside diphosphate
a ribonucleoside monophosphate
a ribonucleoside triphosphate
a ribonucleosidediphosphate
a RNA-DNA hybrid
a S-geranylgeranyl protein
a secondary alcohol
a semiquinone
a short glucan
a short-chain 2,3,4-saturated fatty acyl CoA
a short-chain trans-2,3-dehydroacyl-CoA
a sialyloligosaccharide
a single stranded DNA
a single-stranded oligoribonucleotide
a single-stranded RNA
a small peptide
a small subunit of molybdopterin synthase
a small ubiquitin-like modifier (SUMO) propeptide
a soyasapogenol B monoglucoside
a soyasapogenol E monoglucoside
a sphingoid 1-phosphate
a sphingoid base
a sphingomyelin
a standard α amino acid
a standard α amino acid[periplasmic space]
a stearoyl-[acp]
a sterol
a steryl-ester
a substituted β-amino acid
a sugar
a sugar alcohol
a sugar phosphate
a sugar-1-phosphate
a sulfoquinovosyldiacylglycerol
a sulfur acceptor
a supercoiled duplex DNA
a tau protein
a thalian-diol
a ThiI sulfur-carrier protein
a thiocarboxy-adenylated-[ThiS-Protein]
a thiocarboxylated small subunit of molybdopterin synthase
a thioglucoside
a thiohydroximate-O-sulfate
a thiohydroximate-O-sulfate with a terminal alkene
a thiohydroximate-O-sulfate without a terminal alkene
a thiol
a ThiS sulfur-carrier protein
a trans dodec-2-enoyl-[acp]
a trans hex-2-enoyl-[acp]
a trans hexadecenoyl-[acp]
a trans oct-2-enoyl-[acp]
a trans tetradec-2-enoyl-[acp]
a trans-2,trans-4-dienoyl-CoA
a trans-2-enoyl-[acyl-carrier protein]
a trans-2-enoyl-CoA
a trans-3-enoyl-CoA
a trans-docos-2-enoyl-[acp]
a trans-eicos-2-enoyl-[acp]
a trans-hexacos-2-enoyl-[acp]
a trans-keto-C61-meroacyl-[acp]
a trans-keto-meroacyl-AMP
a trans-methoxy-C60-meroacyl-[acp]
a trans-methoxy-meroacyl-AMP
a trans-octadec-2-enoyl-[acp]
a trans-tetracos-2-enoyl-[acp]
a trans-Δ2-decenoyl-[acp]
a trans-Δ3-cis-Δ5-dodecenoyl-[acp]
a trans-Δ3-cis-Δ7-tetradecenoyl-[acp]
a trans-Δ3-cis-Δ9-hexadecenoyl-[acp]
a trans2,cis-5-dienoyl-CoA
a trans3,cis-5-dienoyl-CoA
a transdodec-2-enoyl-[acp]
a transhex-2-enoyl-[acp]
a transhexadecenoyl-[acp]
a transoct-2-enoyl-[acp]
a transtetradec-2-enoyl-[acp]
a triacylglycerol
a trigalactosyldiacylglycerol
a tripeptide
a tRNA
a tRNA 2-thiouridine34
a tRNA containing 5-aminomethyl-2-thiouridine
a tRNA containing 5-methyluridine54
a tRNA containing a 3' CCA end
a tRNA containing N6-dimethylallyladenosine
a tRNA intron
a tRNA precursor
a tRNA precursor with a 5' extension
a tRNA precursor with a 5' extension and a long 3' trailer
a tRNA precursor with a 5' extension and a short 3' extension
a tRNA precursor with a short 3' extension
a tRNA pseudouridine38-40
a tRNA uridine34
a tRNA uridine38-40
a tRNA uridine54
a tRNA uridine54 + S-adenosyl-L-methionine
a type IV prepillin
a ubiquitin
a ubiquitin C-terminal thioester
a UDP-sugar
a vernolate
a very long chain alcohol
a very long chain fatty acyl-CoA
a very-long-chain (3R)-3-hydroxyacyl-CoA
a very-long-chain 2,3,4-saturated fatty acyl CoA
a very-long-chain aldehyde
a very-long-chain oxoacyl-CoA
a very-long-chain trans-2,3-dehydroacyl-CoA
a wax ester
a xenobiotic[cytosol]
a xenobiotic[extracellular space]
a xenobiotic[in]
a xenobiotic[out]
a xylogalacturonan
a xyloglucan
a xyloglucan oligosaccharide
a xylose/galactose/fucose xyloglucan
a α-D-mannosyl-(1→6)-β-D-mannosyl-(1→4)-N-acetyl-β-D-glucosaminyl-(1→4)-N-acetyl-β-D-glucosaminyl-[glycoprotein]
a β,β digalactosyldiacylglycerol
a β,βdigalactosyldiacylglycerol
a β-D glucan
a β-D glucan[in]
a β-D glucan[out]
a β-D glucoside
a β-D-galactoside
a β-D-galactosyl-(1→4)-β-D-glucosyl-(1↔1)-ceramide
a β-D-glucan with a C3-substituted glucose
a β-D-glucuronoside
a β-D-mannoside
a β-lactam
a Δ11 acyl-CoA
a Δ4-hexadecenoyl-[acp]
a Δ6-hexadecenoyl-[acp]
a ω-hydroxy fatty acid
abieta-7,13-dien-18-ol
abieta-7,13-diene
abieta-7,13-diene-18-al
abieta-7,13-diene-18-oate
abietadiene-diol
acetaldehyde
acetate
acetoacetate
acetoacetyl-CoA
acetoin
acetol
acetone
acetone cyanohydrin
acetyl-CoA
acetylajmaline
acetylcholine
acetylmaltose
acetylphosphate
acrolein
acrylamide
acrylate
acrylonitrile
acrylyl-CoA
adamantanone
adenine
adenine1618 in 23S rRNA
adenine22 in tRNA
adenine2503 in 23S rRNA
adenine[cytosol]
adenine[extracellular space]
adenine[in]
adenine[out]
adenosine
adenosine 3',5'-bisphosphate
adenosine 5'-phosphoselenate
adenosine 5'-phosphosulfate
adenosine tetraphosphate
adenosine[in]
adenosine[out]
adenosyl-cobyrinate a,c-diamide
adenosylcobinamide
adenylo-succinate
adenylyl-molybdopterin
adiacylglycerol
adiacylglycerolhomoserine
adiacylglyceryl-N,N,N-trimethylhomoserine
adiamine
adicarboxylate
adietary all-trans-retinyl ester
adihomo γ linolenoyl [acp]
adihydroceramide
adihydroflavonol
adihydroquercetin
adinitrogen reductase
adinucleotide (nucleic acid)
adipeptide
adipeptide with proline at carboxy terminal
adiphospho-1D-myo-inositol tetrakisphosphate
adonirubin
adonixanthin
ADP
ADP ribose 1'',2''-cyclic phosphate
ADP-D-ribosyl(n)-acceptor
ADP-D-ribosyl(n+1)-acceptor
ADP-D-ribosyl-(dinitrogen reductase)
ADP-ribose
ADP-α-D-glucose
ADP[mitochondrial lumen]
adrenaline
afzelechin
agmatine
ajmaline
ajugose
ala-asp
ala-gln
ala-gly
ala-his
ala-leu
ala-thr
albaflavenone
alginate
all-cis-7,10,13,16,19-docosapentaenoate
all-trans neurosporene
all-trans phytofluene
all-trans-10'-apo-β-carotenal
all-trans-3,4-didehydrolycopene
all-trans-4,4'-diapo-ζ-carotene
all-trans-4,4'-diaponeurosporene
all-trans-4,4'-diapophytofluene
all-trans-decaprenyldiphosphate
all-trans-geranyl-geranyl diphosphate
all-trans-geranyl-geranyl monophosphate
all-trans-heptaprenyldiphosphate
all-trans-hexaprenyl diphosphate
all-trans-lycopene
all-trans-nonaprenyl diphosphate
all-trans-octaprenyl diphosphate
all-trans-phytoene
all-trans-retinal
all-trans-retinoate
all-trans-retinol
all-trans-retinyl palmitate
all-trans-β-carotene
all-trans-ζ-carotene
all-transneurosporene
allantoate
allantoin
allicin
alliin
allolactose
allyl alcohol
allylsulfenate
amino acids(n)
amino acids(n-1)
aminoacetone
aminocarboxymuconate semialdehyde
aminoimidazole carboxamide ribonucleotide
ammeline
ammonia
ammonia[chloroplast stroma]
ammonia[cytosol]
ammonia[extracellular space]
ammonia[periplasmic space]
ammonium
ammonium[cytosol]
ammonium[extracellular space]
ammonium[in]
ammonium[out]
amorpha-4,11-diene
AMP
amylopectin
an (3R)-3-hydroxymyristoyl-[acp]
an (N-acetylglucosaminyl)2-diphosphodolichol
an (R)-3-hydroxydecanoyl-[acp]
an (R)-3-hydroxyhexanoyl-[acp]
an (R)-3-hydroxypalmitoyl-[acp]
an (S)-2-hydroxyacid
an 11-hydroxyjasmonate
an 11-hydroxyjasmonate sulfate
an 11-oxosteroid
an 11-β-hydroxysteroid
an [apo BCAA dehydrogenase E2 protein] N6-dihydrolipoyl-L-lysine
an [apo BCAA dehydrogenase E2 protein] N6-lipoyl-L-lysine
an [apo BCAA dehydrogenase E2 protein] N6-S-[2-methylpropanoyl]dihydrolipoyl-L-lysine
an [eIF5A-precursor]-deoxyhypusine
an [eIF5A-precursor]-lysine
an [eIF5A-precursor]-N-(4-aminobutylidene)-lysine
an [L-cysteine desulfurase]-S-sulfanyl-L-cysteine
an [α-tubulin]-N6-acetyl-L-lysine
an [α-tubuline]-L-lysine
an acceptor Xyloglucan
an acceptor xyloglucan with xyloglucanyl segment
an acetic ester
an acetoacetyl-[acp]
an acetyl-[acp]
an acetylated histone
an acyl phosphate
an acyl-[acp]
an acyl-CoA
an ADP-sugar
an alcohol
an aldehyde
an aldose
an aliphatic amide
an aliphatic amine
an aliphatic L-amino acid
an alkane
an alkylated DNA
an alkylated nucleobase
an all-trans-retinyl ester
an aminated amine donor
an amine
an amino acid within a protein
an angiotensinogen
an anthocyanidin
an anthocyanidin-3-O-(6-O-malonyl-β-D-glucoside)
an anthocyanidin-3-O-D-glucoside
an anthocyanidin-3-O-β-D-glucoside
an anthocyanin
an anthocyanin 3'-O-β-D glucoside
an AP(apurinic or apyrimidinic) site created by glycosylic bond cleavage
an apo c-type cytochrome
an apo-[acp]
an arabinoxylan
an aromatic amino acid
an aromatic carboxylate
an aromatic oxo-acid
an aromatic primary alcohol
an aryl aldehyde
an aryl β-D-glucoside
an eIF5A-hypusine
an electron-transfer-related quinol
an electron-transfer-related quinone
an enone
an enoylglutaryl-[acp] methyl ester
an enoylpimelyl-[acp] methyl ester
an epithionitrile
an epoxide
an ester of aromatic amino acids
an ester of hydrophobic-amino acids
an exposed unphosphorylated, (α-1,6)-branched malto-oligosaccharide tail on amylopectin
an exposed unphosphorylated, unbranched malto-oligosaccharide tail on amylopectin
an Fe(III)-siderophore[cytosol]
an Fe(III)-siderophore[extracellular space]
an Fe(III)-siderophore[in]
an Fe(III)-siderophore[out]
an in-chain hydroxy fatty acid
an inositolphosphorylceramide
an inulin
an isoflavone
an isoflavone-7-O-β-D-glucoside
an isothiocyanate
an L-1-phosphatidyl-ethanolamine
an L-1-phosphatidyl-ethanolamine[out]
an L-1-phosphatidyl-glycerol
an L-1-phosphatidyl-inositol
an L-1-phosphatidylglycerol-phosphate
an L-1-phosphatidylserine
an L-2-amino-acid
an L-cysteine desulfurase
an L-cysteine-S-conjugate
an L-glutaminyl-peptide
an L-histidine in eEF-2
an mRNA
an N-(long-chain-acyl)ethanolamine
an N-acetyl-α-D-glucosaminide
an N-acetyl-β-D-galactosalaminyl-[glycan]
an N-acetyl-β-D-glucosaminyl-(1→4)-N-acetyl-β-D-glucosaminyl-[glycoprotein]
an N-acetyl-β-D-hexosamine
an N-acetyl-β-D-hexosaminide
an N-acetylglucosaminyl-diphosphodolichol
an N-acylated aliphatic-L-amino acid
an N-acylated amino acid
an N-acylated peptide
an N-acylneuraminate
an N-acylneuraminate 9-phosphate
an N-malonyl-L-cysteine-S-conjugate
an N-substituted amino acid
an N2-methylguanine10 in tRNA
an N6-alkylaminopurine
an N6-alkylaminopurine-7-β-D-glucoside
an Nα-acetyl-peptide
an O-acyl-L-carnitine[in]
an O-acyl-L-carnitine[out]
an O-glucosylsterol
an O-phospho-tau protein
an octanoyl-[acp]
an octapeptide
an oleoyl-[acp]
an oligo-ADP-ribose
an oligonucleotide
an oligopeptide
an oligopeptide[in]
an oligopeptide[out]
an oligosaccharide
an oligosaccharide with-β-1,3-linked-galactose(n)
an oligosaccharide with-β-1,3-linked-galactose(n-1)
an organic hydroperoxide
an organic molecule
an oxidized adrenodoxin
an oxidized cytochrome c
an oxidized electron acceptor
an oxidized electron-transfer flavoprotein
an oxidized ferredoxin
an oxidized ferroprotein (Fe III)
an oxidized flavodoxin
an oxidized flavoprotein
an oxidized flavoprotein (FAD)
an oxidized flavoprotein (FMN)
an oxidized glutaredoxin
an oxidized NrdH glutaredoxin-like protein
an oxidized plastocyanin
an oxidized plastocyanin[in]
an oxidized rubredoxin
an oxidized thioredoxin
an RNA
an S-alkyl-L-cysteine S-oxide
an S-alkylsulfenate
an ubiquinol
an ubiquinone
an uncharged tRNA
an unsulfurated sulfur acceptor
an XLFG xylogulcan
an XLLG xylogulcan
an XLXG xylogulcan
an XXLG xylogulcan
an XXXG xylogulcan
an α L-rhamnoside
an α,β-digalactosyldiacylglycerol
an α-D-aldose-1-phosphate
an α-D-galactoside
an α-D-mannoside
an α-meroacyl-AMP
an ω-oxo fatty acid
androst-4-en-3,17-dione
androstan-3α,17β-diol
angelicin
angiotensin I
anol
anserine
antheraxanthin
anthocyanidin 3-glucoside-5-hydroxycinnamoylglucoside
anthocyanidin-3,5-diglucoside
anthranilate
anthranilate-β-glucoside
apigenin
apigenin 7-O(6-malonyl-β-D-glucoside)
apigenin 7-O-neohesperidoside
APO-[3-methylcrotonoyl-CoA:carbon-dioxide ligase (ADP-forming)]
apo-[propionyl-CoA:carbon-dioxide ligase (ADP-forming)]
aquacob(III)alamin
arabidiol
arachidate
arachidonate
arachidonyl-CoA
arachidoyl dodecanoate
arachidoyl-CoA
arbutin-6-phosphate
aristolochene
arsenate
arsenite
arsenite[in]
arsenite[out]
artemisinic alcohol
artemisinic aldehyde
ascorbigen
ATP
ATP[mitochondrial lumen]
aureusidin 6-O-glucoside
avenastenone
avenasterol
ayapin
baccatin III
barbaloin
baruol
behenate
behenoyl CoA
benzaldehyde
benzene-1,4-diol
benzoate
benzoate β-D-glucose ester
benzoyl-CoA
benzyl 6-O-β-D-apiofuranosyl-β-D-glucopyranoside
benzyl alcohol
benzyl alcohol 6-O-β-D-xylopyranosyl-β-D-glucopyranoside
benzyl thiocyanate
benzyl-6-hydroxy-2-cyclohexene-on-oyl
benzyl-desulfoglucosinolate
benzylacetate
benzyladenine
benzyladenine-7-N-glucoside
benzyladenine-9-N-glucoside
benzylamine
benzylbenzoate
benzylglucosinolate
benzylglucosinolate aglycone
benzylisothiocyanate
berbamunine
bergapten
bergaptol
betaine aldehyde
betaine aldehyde hydrate
betalamate
betanidin
betanidin quinone
betanin
betaxanthin
betulin
betulinate
betulinic aldehyde
bicarbonate
bicarbonate[chloroplast stroma]
bicarbonate[chloroplast thylakoid lumen]
bicarbonate[cytosol]
bicarbonate[out]
big endothelin
bilirubin
biliverdin-IX-α
biochanin A-7-O-glucoside
biochanin A-7-O-glucoside-6''-malonate
biochanin-A
biotin
biphenyl-2, 3-diol
bis(β-D-glucosyl) crocetin
bis-noryangonin
bisdemalonylsalvianin
bisorganyltrisulfane
bisucaberin
bisulfite
bixin
bixin aldehyde
bixin dimethyl ester
bixindimethyl ester
Br-
bracteatin 6-O-glucoside
brassicasterol
brassinolide
brassinolide-23-O-glucoside
bupropion
but-1-en-3-one
butan-2-one
butanal
butanoyl-CoA
butein 4'-β-D-glucoside
butyl acetate
C-glucosyl-2-hydroxyflavanone
C-hexosyl-luteolin
C-terminal peptide glycine
Ca2+[cytosol]
Ca2+[golgi lumen]
Ca2+[in]
Ca2+[out]
cacodylate
cadaverine
caffeate
caffeine
caffeine[in]
caffeine[out]
caffeoyl-4'-hydroxyphenyllactate
caffeoyl-CoA
caffeoylserotonin
caffeoylshikimate
calycosin
camalexin
campest-4-en-3-one
campest-4-en-3β-ol
campest-5-en-3-one
campestanol
campesterol
canavaninosuccinate
cannabigerolate
canthaxanthin
capsanthin
capsidiol
capsorubin
carbamate
carbamoyl-phosphate
carbon monoxide
carbonic acid
carboxyphosphinopyruvate
carboxyphosphonoenolpyruvate
carlactone
carlactone carboxylate
carnosine
casbene
castasterone
castasterone-23-O-glucoside
catechol
cathasterone
Cd2+[cytosol]
Cd2+[extracellular space]
Cd2+[in]
Cd2+[out]
CDP
CDP-1,2-dipalmitoylglycerol
CDP-1-18:1(9Z)-2-16:0-glycerol
CDP-1-18:1(9Z)-2-18:1(9Z)-glycerol
CDP-choline
CDP-choline[out]
CDP-ethanolamine
CDP-ethanolamine[out]
CDP-glycerol
CDP-N-dimethylethanolamine
CDP-N-methylethanolamine
cellobiose
cellulose
cellulose(n)
cellulose(n+1)
ceramide 1-phosphate
cerotoyl-CoA
chavicol
chitin
chitotriose
chloramphenicol
chloramphenicol 3-acetate
chloride
chlorophyll a
chlorophyll b
chlorophyllide a
chlorophyllide b
cholate
cholest-5-en-3-one
cholestanol
cholesterol
cholesteryl-β-D-glucoside
choline
chorismate
chrysin
chrysoeriol
chrysophanol anthrone
ciceritol
cinnamaldehyde
cinnamoylserotonin
cinnamoyltyramine
cinnamyl alcohol
cis-2-methylaconitate
cis-3-hexenal
cis-3-phenylcyclohexa-3,5-diene-1,2-diol
cis-abscisic alcohol
cis-aconitate
cis-caffeate
cis-coumarinic acid-β-D-glucoside
cis-prenyl-tRNA
cis-stilbene oxide
cis-vaccenate
cis-zeatin
cis-zeatin riboside
cis-zeatin riboside monophosphate
cis-zeatin riboside[in]
cis-zeatin riboside[out]
cis-zeatin-7-N-glucoside
cis-zeatin-9-N-glucoside
cis-zeatin-O-glucoside
cis-zeatin[in]
cis-zeatin[out]
citrate
cleaved helper component proteinase
cleaved type-1 transmembrane domains
CMP
CMP-3-deoxy-D-manno-octulosonate
CMP[out]
CO2
CO2+
CO2[chloroplast stroma]
CO2[cytosol]
CO2[out]
CoA-disulfide
cob(I)alamin
cob(I)yrinate a,c-diamide
cob(II) alamin
cob(II)yrinate a,c-diamide
cobalt-precorrin-2
cobalt-sirohydrochlorin
cobinamide
cobyrinate
codeine
codeinone
coenzyme A
coenzyme B12
coniferaldehyde
coniferaldehyde glucoside
coniferin
coniferyl acetate
coniferyl alcohol
coproporphyrinogen I
coproporphyrinogen III
cornusiin E
cortisol
cortisone
cotinine
cotinine-glucuronide
coumaraldehyde
coumarin
coumarinate
coumaryl acetate
coumestrol
creatine
creatinine
crinosterol
crocetin
crocetin dialdehyde
crocetindialdehyde
crotonyl-CoA
CTP
Cu+
Cu2+
Cu2+[cytosol]
Cu2+[extracellular space]
Cu2+[in]
Cu2+[out]
curcumin
curcumin 4',4''-O-β-D-digentiobioside
curcumin 4'-O-β-D-gentiobioside
curcumin 4'-O-β-D-gentiobiosyl 4''-O-β-D-glucoside
curcumin diglucoside
curcumin monoglucoside
curcumindiglucoside
cyanate
cyanidin
cyanidin 3-(p-coumaroyl)-glucoside
cyanidin 3-O-sophoroside
cyanidin 5-O-β-D-glucoside
cyanidin-3,5-diglucoside
cyanidin-3-O-β-D-glucoside
cyclic pyranopterin monophosphate
cyclic- 3,4-O-oxalyl-L-threonate
cyclic-2,3-O-oxalyl-L-threonate
cyclic-AMP
cyclic-GMP
cyclicdi-3',5'-guanylate
cyclo-dopa 5-O-glucoside
cycloartenol
cycloeucalenol
cycloeucalenone
cyclohex-1-ene-1-carboxyl-CoA
cyclohexanol
cyclohexanone
cyclohexyl-isocyanide
cyclopentanol
cyclopentanone
cysteamine
cysteinylglycine
cytidine
cytidine1402 in 16S rRNA
cytosine
cytosine1407 in 16S rRNA
cytosine1962 in 23S rRNA
cytosine[cytosol]
cytosine[extracellular space]
cytosine[in]
cytosine[out]
D,L-malic semialdehyde
D-4'-phosphopantothenate
D-alanine
D-alanyl-D-alanine
D-arabinose 5-phosphate
D-arabitol
D-cysteine
D-erythro-imidazole-glycerol-phosphate
D-erythrose 4-phosphate
D-fructose
D-fructose 6-phosphate
D-fructuronate
D-galactitol
D-galacto-hexodialdose
D-galactosamine-6-phosphate
D-galactosylononitol
D-galacturonate
D-gluconate
D-glucono-1,5-lactone
D-glucosamine-6-phosphate
D-glucose
D-glucose-6-phosphate
D-glucuronate
D-glutamate
D-glyceraldehyde
D-glyceraldehyde 3-phosphate
D-glycerate
D-hexose 6-phosphate
D-lactaldehyde
D-mannitol
D-mannose
D-mannose 6-phosphate
D-myo-inositol (1,2) bisphosphate
D-myo-inositol (1,2,3) trisphosphate
D-myo-inositol (1,2,3,4) tetrakisphosphate
D-myo-inositol (1,2,3,4,5)-pentakisphosphate
D-myo-inositol (1,2,3,5,6) pentakisphosphate
D-myo-inositol (1,2,3,6) tetrakisphosphate
D-myo-inositol (1,2,4,5,6)-pentakisphosphate
D-myo-inositol (1,2,4,5,6)-pentakisphosphate[periplasmic space]
D-myo-inositol (1,2,5,6) tetrakisphosphate
D-myo-inositol (1,2,6) trisphosphate
D-myo-inositol (1,3,4)-trisphosphate
D-myo-inositol (1,3,4,5)-tetrakisphosphate
D-myo-inositol (1,3,4,5,6)-pentakisphosphate
D-myo-inositol (1,3,4,6)-tetrakisphosphate
D-myo-inositol (1,4)-bisphosphate
D-myo-inositol (1,4,5)-trisphosphate
D-myo-inositol (1,4,5,6)-tetrakisphosphate
D-myo-inositol (2,3,4) trisphosphate
D-myo-inositol (2,4) bisphosphate
D-myo-inositol (3,4)-bisphosphate
D-myo-inositol (3,4,5,6)-tetrakisphosphate
D-myo-inositol (3,4,6)-trisphosphate
D-myo-inositol (4,5)-bisphosphate
D-ononitol
D-pinitol
D-ribose
D-ribose 5-phosphate
D-ribulose
D-ribulose 5-phosphate
D-ribulose-1,5-bisphosphate
D-ribulose-1-phosphate
D-sedoheptulose
D-sedoheptulose 7-phosphate
D-sedoheptulose-1,7-bisphosphate
D-serine
D-sorbitol
D-sorbitol-6-phosphate
D-tagaturonate
D-threo-isocitrate
D-tryptophan
D-xylitol
D-xylonolactone
D-xylose
D-xylulose
D-xylulose 5-phosphate
dADP
daidzein
daidzin
dalbergioidin
dalcochinin
dalcochinin-8'-O-β-glucoside
dalnigrein
dalnigrein 7-O-β-D-apiofuranosyl-(1-6)-β-D-glucopyranoside
dalpatein
dalpatein 7-O-β-D-apiofuranosyl-(1→6)-β-D-glucopyranoside
dammarenediol II
daphnetin
daphnetin-8-glucoside
dATP
dCDP
dCMP
dCTP
decanoate
decanoyl-CoA
deethylatrazine
deethylsimazine
dehydroabietadienal
dehydroabietadiene-diol
dehydroabietadienol
dehydroabietate
dehydroascorbate (bicyclic form)
dehydroepiandrosterone
dehydroscoulerine
dehydrospermidine
delphinidin
delphinidin 3,5,3'-triglucoside
delphinidin 3-O-(6''-O-malonyl)-β-glucoside
delphinidin 3-O-glucosyl-5-O-caffeoylglucoside
delphinidin 3-O-glucosyl-5-O-caffeoylglucoside-3'-O-glucoside
delphinidin 3-O-sophoroside
delphinidin-3,5-diglucoside
delphinidin-3-O-β-D-glucoside
demethylmenaquinol-10
demethylmenaquinol-11
demethylmenaquinol-12
demethylmenaquinol-13
demethylmenaquinol-6
demethylmenaquinol-7
demethylmenaquinol-8
demethylmenaquinol-9
demethylmenaquinone-7
demethylphylloquinol
demethylsuberosin
deoxycytidine
deoxyguanosine
deoxyuridine
dephospho-CoA
desacetoxyvindoline
desmosterol
dethiobiotin
detyrosinated α-tubulin
dGDP
dGMP
dGTP
dhurrin
di-homo-γ-linolenate
di-trans, poly-cis-polyprenyl diphosphate (C80)
di-trans,octa-cis-undecaprenyl diphosphate
di-trans,octa-cis-undecaprenyl phosphate
di-trans-ply-cispolyisoprenyln+1-PP
di-trans-ply-cispolyisoprenyln-PP
diacetyl
dibenzoylmethane
DIBOA
DIBOA-β-D-glucoside
dichloroacetate
digalacturonate
dihomo γ-linolenoyl-2-enoyl-CoA
dihomo γ-linolenoyl-CoA
dihomomethionine
dihydrocamalexate
dihydroconiferyl alcohol
dihydroconiferyl alcohol glucoside
dihydrogeranylgeranyl-chlorophyll a
dihydrogeranylgeranyl-PP
dihydrolipoamide
dihydrolipoate
dihydromyricetin
dihydrosorgoleone
dihydrosphingosine
dihydrosterculate
dihydroxyacetone
dihydroxyacetone phosphate
dihydroxyacetone phosphate[in]
dihydroxyferuloyl-sinapoyl spermidine
dihydroxyphaseic acid
dihydrozeatin
dihydrozeatin-7-N-glucose
dihydrozeatin-9-N-glucoside
dihydrozeatin-9-N-glucoside-O-glucoside
dihydrozeatin-O-glucoside
DIMBOA
DIMBOA-β-D-glucoside
dimethyl diselenide
dimethyl selenide
dimethylallyl diphosphate
dimethylallyldiphosphate
dimethylallyldiphosphate[plastid stroma]
dimethylamine
dimethyldiselenide
dimethylsulfoniopropionate
dipalmitoyl phosphatidate
diphosphate
diphthamide in eEF-2
diphthine in eEF-2
divinyl protochlorophyllide a
divinylchlorophyllide a
DL-allothreonine
DNA (without 6-O-methylguanine)
DNA with lesion
DNA without lesion
DNAn
docosanedioate
dodecanal
dolichyl diphosphate
dolichyl diphosphooligosaccharide
dolichyldiphosphate
dolichyldiphosphooligosaccharide
dopamine
dopaquinone
dopaxanthin
dotriacontanal
dTDP
dTDP-4-acetamido-4,6-dideoxy-D-galactose
dTDP-4-dehydro-6-deoxy-α-D-glucose
dTDP-4-dehydro-6-deoxy-β-L-mannose
dTDP-6-deoxy-β-L-mannose
dTDP-α-D-glucose
dTMP
dTTP
dUDP
dUMP
dUTP
e-
echinenone
eicosanal
eicosapentaenoyl-CoA
eicosatetraenoate
eicosatrienoyl-CoA
elongation-factor
emodin
emodin anthrone
emodin dianthrone
emodindianthrone
endothelin 1
enol-phenylpyruvate
ent-16-a-hydroxy-kaurene
ent-7α-hydroxykaur-16-en-19-oate
ent-cassa-12,15-diene
ent-copalyl diphosphate
ent-copalyldiphosphate
ent-isokaurene
ent-kaur-16-en-19-oate
ent-kaurenal
ent-kaurene
ent-kaurenol
ent-pimara-8(14),15-diene
ent-sandaracopimaradiene
ent-sandaracopimaradiene-3α-ol
epiafzelechin
epigallocatechin
episterol
episterone
epoxide
eriodictyol
erythrodiol
esculetin
esculin
estrone
ethanol
ethanolamine
ethiin
ethylacetate
ethylene
ethylnitronate
ethylphosphate
ethylsulfenate
eugenol
eugenyl 6-O-β-D-xylopyranosyl-β-D-glucopyranoside
eumelanin
FAD
FADH2
fagopyritol A1
fagopyritol B1
fagopyritol B2
fagopyritol B3
Fe(II)-nicotianamine
Fe2+
Fe2+[cytosol]
Fe2+[extracellular space]
Fe2+[in]
Fe2+[out]
Fe3+
Fe3+[cytosol]
Fe3+[extracellular space]
Fe3+[in]
Fe3+[out]
fecosterol
ferribactin
ferrileghemoglobin
ferroleghemoglobin
ferulate
feruloyl-CoA
feruloylserotonin
flaviolin
FMN
FMNH2
formaldehyde
formamide
formate
formononetin
formononetin-7-O-glucoside-6''-malonate
formyl-CoA
formyl-L-methionyl peptide
fructose-1,6-bisphosphate
fructose-1-phosphate
fumarate
fumarate[in]
furaneol (enol form)
furaneol (keto form)
furaneol glucopyranoside
furcatin
GA110
GA12-aldehyde
GA13
GA14
GA15 (closed lactone form)
GA15 (open lactone form)
GA17
GA19
GA24
GA25
GA29
GA29-catabolite
GA34
GA34-catabolite
GA36
GA37
GA37 (closed lactone form)
GA38
GA44
GA44 (open lactone form)
GA51
GA51-catabolite
GA53
GA8-catabolite
GA97
GA98
galactinol
galactopinitol A
galactopinitol B
gallate
gallocatechin
GDP
GDP-4-dehydro-6-deoxy-D-mannose
GDP-guluronate
GDP-L-fucose
GDP-L-galactose
GDP-L-gulose
GDP-mannuronate
GDP-α-D-glucose
GDP-α-D-mannose
GDP-β-L-fucose
genistein
genistin
gentiodelphin
gentisate
geranate
geranial
geraniol
geranyl 6-O-β-D-xylopyranosyl-β-D-glucopyranoside
geranyl acetate
geranyl diphosphate
geranyl monophosphate
geranylfarnesyl diphosphate
geranylgeraniol
geranylgeranyl diphosphate
geranylgeranyl-chlorophyll a
geranylgeranyl-chlorophyll b
germacra-1(10),4,11(13)-trien-12-al
germacra-1(10),4,11(13)-trien-12-oate
germacra-1(10),4,11(13)-trien-12-ol
germacrene C
germanicol
gibberellin A1
gibberellin A12
gibberellin A20
gibberellin A20 methyl ester
gibberellin A34 methyl ester
gibberellin A4
gibberellin A4 methyl ester
gibberellin A8
gibberellin A9
gibberellin A9 methyl ester
Glc2Man9GlcNAc2
Glc3Man9GlcNAc2
Glcα1-3Man
glu(-cys)(n)-gly
glu(-cys)(n+1)-gly
glucamannan(n)
glucomannan(n+1)
glucose
glucose-1-phosphate
glucosyl-limonin
glutamate-1-semialdehyde
glutarate semialdehyde
glutaryl-CoA
glutathione
glutathione disulfide
glutathioselenol
gly-asn
gly-asp
gly-gln
gly-met
glyceollin I
glyceollin II
glyceollin III
glycerol
glycine
glycine betaine
glycine cleavage system lipoyl carrier
glycolaldehyde
glycolate
glycosyl-N-acylsphingosine
glycyl-L-glutamate
glycyl-peptide
glycyl-tRNAgly
glycylproline
glyoxylate
GMP
GMP-N-ε-(N-α-acetyl lysine methyl ester) 5'-phosphoramidate
gomphrenin I
gramine
grasshopper ketone
GTP
guanine
guanine2445 in 23S rRNA
guanine46 in tRNA
guanine527 in 16S rRNA
guanine745 in 23S rRNA
guanine9 in tRNA
guanosine
guattegaumerine
H+
H+[cytosol]
H+[extracellular space]
H+[in]
H+[mitochondrial lumen]
H+[out]
H+[periplasmic space]
H+[plastid stroma]
H2
H2 oxidized cytochrome c
H2O
H2O[out]
H2O[periplasmic space]
H2O[plastid stroma]
hamamelose
hamamelose-21,5-bisphosphate
HBOA
hederagenin
helper component proteinase
heme o
hentriacontane
heptacosane
heptanal
heptanoate
herniarin
hesperetin
hesperidin
hesperitin-7-O-β-D-glucoside
hexacosanal
hexadecanedioate
hexahomomethionine
hexan-3-one
hexanal
hexanoyl-CoA
hexulose 6-phosphate
hispidol
histamine
histidinal
histidinol
histone N6-methyl-L-lysine
histone-L-lysine
homocarnosine
homofuraneol
homogentisate
homoglutathione
homomethionine
homovanillate
hop-22(29)-ene
hordatine A
HX
hydantoin
hydrogen cyanide
hydrogen peroxide
hydrogen peroxide[periplasmic space]
hydrogen selenide
hydrogen sulfide
hydroquinone-O-β-D-glucopyranoside
hydroxy-β-zeacarotene
hydroxybupropion
hydroxyl radical
hydroxylamine
hydroxymethylbilane
hydroxymethylpyrimidine
hydroxypyruvate
hypericin
hypoglycin A
hypoglycin B
hypotaurine
hypoxanthine
hν
I2
III2-α-fucosyllactotetraosylceramide
imidazole acetaldehyde
imidazole acetol-phosphate
IMP
indol-3-yl-acetyl-myo-inositol
indol-3-ylmethyl-cysteine
indol-3-ylmethyl-glutathione
indol-3-ylmethylisothiocyanate-glutathione
indole
indole acetaldehyde
indole-3-acetamide
indole-3-acetate
indole-3-acetate[cytosol]
indole-3-acetate[extracellular space]
indole-3-acetohydroximoyl-cysteinylglycine
indole-3-acetohydroximoyl-glutathione
indole-3-acetonitrile
indole-3-acetonitrile oxide
indole-3-acetonitrile-cysteine conjugate
indole-3-acetonitrile-glutatione conjugate
indole-3-acetonitrile-γ-glutamylcysteine conjugate
indole-3-acetyl-alanine
indole-3-acetyl-aspartate
indole-3-acetyl-aspartate-N-beta-D-glucose
indole-3-acetyl-CoA
indole-3-acetyl-glutamate
indole-3-acetyl-glutamate-N-beta-D-glucose
indole-3-acetyl-glutamine
indole-3-acetyl-glycine
indole-3-acetyl-isoleucine
indole-3-acetyl-leucine
indole-3-acetyl-methionine
indole-3-acetyl-N-beta-D-glucose
indole-3-acetyl-phenylalanine
indole-3-acetyl-proline
indole-3-acetyl-tryptophan
indole-3-acetyl-tyrosine
indole-3-acetyl-valine
indole-3-acetyl-β-1-D-glucose
indole-3-acetyl-β-4-D-glucose
indole-3-acetyl-β-6-D-glucose
indole-3-butenoyl-CoA
indole-3-butyrate
indole-3-butyryl-CoA
indole-3-butyryl-glucose
indole-3-carbinol
indole-3-carboxaldehyde
indole-3-carboxylate
indole-3-ethanol
indole-3-glycol
indole-3-glycol aldehyde
indole-3-glyoxal
indole-3-lactate
indole-3-pyruvate
indole-3-yl-acetyl-myo-inositol L-arabinoside
indole-5,6-quinone
indole-5,6-quinone-2-carboxylate
indolin-2-one
indolylmethyl glucosinolate aglycone
indolylmethyl-desulfoglucosinolate
indolylmethyl-glucosinolate
indolylmethylisothiocyanate
indolylmethylthiohydroximate
inosine
iodide
isoalliin
isobazzanene
isobutanal
isobutanol
isobutanoyl-CoA
isochorismate
isoeugenol
isoformononetin
isofucosterol
isoliquiritigenin
isomaltose
isoorientin
isopenicillin N
isopentenyl adenosine
isopentenyl diphosphate
isopentenyladenine-7-N-glucoside
isopentenyladenine-9-N-glucoside
isopentenyldiphosphate
isopentenyldiphosphate[plastid stroma]
isopimaradienal
isopimaradiene-diol
isopimaradienol
isopimaric acid
isoprene
isopropylamine
isorhamnetin
isorhamnetin 3, 4'-bisulphate
isorhamnetin 3-sulphate
isoscopoletin
isovaleryl-CoA
isowighteone
itaconate
itaconyl-CoA
jasmonoyl-CoA
K+[cytosol]
K+[extracellular space]
K+[in]
K+[out]
K+[unknown space]
kaempferol
kaempferol 3,7-O-diglucoside
kaempferol 3-O-rhamnoside-7-O-glucoside
kaempferol 3-O-β-D-galactoside
kaempferol 3-O-β-D-glucosyl-(1→2)-glucoside
kaempferol 7-O-glucoside
kaempferol-3-glucoside
kaempferol-3-glucoside-7-rhamnoside
kaempferol-3-O-gentiobioside-7-O-rhamnoside
kaempferol-3-rhamnoside
kaempferol-3-rhamnoside-7-rhamnoside
kauralexin A1
kauralexin A2
kauralexin A3
kauralexin B1
kauralexin B2
kauralexin B3
KDO2-(palmitoleoyl)-lipid IVA
Kdo2-lipid A
KDO2-lipid A, cold adapted
kievitone
kinetin
kinetin-7-N-glucoside
kinetin-9-N-glucoside
kissper
kith
kiwellin
kynurenate
L(or D)-O-phosphoserine
L(or D)-ribulose
L(or D)-ribulose 5-phosphate
L,L-diaminopimelate
L-1-glycero-3-phosphocholine
L-2,4-diaminobutanoate
L-2-aminoadipate
L-2-aminopropionaldehyde
L-Ala-L-Glu
L-alanine
L-alanyl-tRNAala
L-allo-threonine
L-arabinose
L-arabitol
L-arginine
L-arginine[cytosol]
L-arginine[extracellular space]
L-arginino-succinate
L-arginyl-tRNAarg
L-arogenate
L-ascorbate
L-ascorbate[in]
L-ascorbate[out]
L-asparagine
L-asparaginyl-tRNAasn
L-aspartate
L-aspartate-semialdehyde
L-aspartyl-4-phosphate
L-aspartyl-tRNAasn
L-aspartyl-tRNAasp
L-canaline
L-canavanine
L-carnitine[in]
L-carnitine[out]
L-citrulline
L-citrulline[chloroplast stroma]
L-citrulline[cytosol]
L-citrulline[mitochondrial lumen]
L-cystathionine
L-cysteine
L-cysteinyl-tRNAcys
L-dehydro-ascorbate
L-dopa
L-dopachrome
L-erythro-5,6,7,8-tetrahydrobiopterin
L-fucose
L-galactonate
L-galactono-1,4-lactone
L-glutamate
L-glutamate γ-semialdehyde
L-glutamate-5-phosphate
L-glutamate[chloroplast stroma]
L-glutamate[cytosol]
L-glutamate[mitochondrial lumen]
L-glutamine
L-glutamine[chloroplast stroma]
L-glutamine[cytosol]
L-glutamine[mitochondrial lumen]
L-glutaminyl-tRNAgln
L-glutamyl-tRNAGln
L-glutamyl-tRNAGlu
L-glyceraldehyde 3-phosphate
L-gulonate
L-gulono-1,4-lactone
L-gulose
L-gulose-1-P
L-histidine
L-histidinol-phosphate
L-histidyl-tRNAhis
L-homocysteine
L-homoserine
L-hyoscyamine
L-iditol
L-idonate
L-isoleucine
L-isoleucyl-tRNAile
L-kynurenine
L-lactaldehyde
L-leucine
L-leucyl-tRNAleu
L-lysine
L-lysyl-tRNAlys
L-methionine
L-methionine-(R)-S-oxide
L-methionyl-tRNAfmet
L-methionyl-tRNAmet
L-Nδ-acetylornithine
L-ornithine
L-ornithine[chloroplast stroma]
L-ornithine[cytosol]
L-ornithine[mitochondrial lumen]
L-phenylalanine
L-phenylalanyl-tRNAphe
L-pipecolate
L-proline
L-prolyl-tRNApro
L-quinate
L-rhamnofuranose
L-rhamnose
L-ribulose
L-ribulose-5-phosphate
L-saccharopine
L-selenocystathionine
L-selenocysteinyl-tRNAsec
L-serine
L-seryl-glycine
L-seryl-tRNAsec
L-seryl-tRNAser
L-sorbose
L-sorbosone
L-sorbosone 1,4-lactone
L-sorbosone 2,6-lactone
L-tartrate
L-threo-sphinganine
L-threo-tetruronate
L-threonate
L-threonine
L-threonyl-tRNAthr
L-thyroxine
L-thyroxine acyl β-D-glucuronide
L-thyroxine phenolic β-D-glucuronide
L-tryptophan
L-tryptophanyl-tRNAtrp
L-tyrosine
L-tyrosyl-tRNAtyr
L-valine
L-valyl-tRNAval
L-xylo-hex-3-ulono-1,4-lactone
L-α-amino-ε-keto-pimelate
L-γ-glutamylcysteine
lachrymatory sulfine
lactaldehdye
lactose
lactose 6-phosphate
lactotetraosylceramide
lactucaxanthin
lanosterol
laricitrin
lathosterol
laudanine
laurate
lauroyl-CoA
leucocyanidin
leucodelphinidin
leucodopachrome
leucopelargonidin
leukotriene A4
leukotriene B4
leukotriene-C4
leukotriene-D4
levopimaradienal
levopimaradiene
levopimaradienol
levopiramadiene-diol
lichenan
licodione
lignoceroyl-CoA
limonoate D-ring-lactone
linalool
linalyl 6-O-α-L-arabinopyranosyl- β-D-glucopyranoside
linalyl 6-O-β-D-xylopyranosyl-β-D-glucopyranoside
linamarin
lineardimeric GMP
linoleate
linoleoyl-CoA
linustatin
lipid A disaccharide
lipid IVA
lipoamide
liquiritigenin
lithocholate
littorine
loganate
loganin
lotaustralin
lupanine
lupeol
lupiwighteone
lutein
luteolin
luteolin 7-O-[β-D-glucuronosyl-(1,2)-β-D-glucuronide]-4'-O-β-D-glucuronide
luteolin 7-O-glucoside
luteolin 7-O-neohesperidoside
luteolin 7-O-β-D-diglucuronide
luteolin 7-O-β-D-glucuronide
luteone
m7G(5')pppAm
m7G(5')pppm6Am
magnesium-protoporphyrin IX 13-monomethyl ester
magnoflorine
malonate
malonate semialdehyde
malonyl-CoA
malonyl-CoA methyl ester
malonyldaidzin
malonylgenistin
malonylshisonin
maltoheptaose
maltohexaose
maltopentaose
maltotetraose
maltotriose
mannitol-1-phosphate
marneral
mature tRNA
maysin
medicagenate
melamine
melanochrome
melatonin
melibiose
menadiol
menadione
menaquinol-10
menaquinol-11
menaquinol-12
menaquinol-13
menaquinol-6
menaquinol-7
menaquinol-8
menaquinol-9
menaquinone-7
meso-diaminopimelate
metanephrine
methanesulfonate
methanethiol
methanol
methionine-alaninedipeptide
methionol
methionyl peptide
methoxydihydrosorgoleone
methoxyfuraneol (enol form)
methoxyfuraneol (keto form)
methyl bromide
methyl chloride
methyl indole-3-acetate
methyl indole-3-carboxylate
methyl iodide
methyl thiocyanate
methyl β-D-glucoside 6-phosphate
methyl-2-α-L-fucopyranosyl-β-D-galactoside
methyl-β-D-galactoside
methylacrylyl-CoA
methylamine
methylarsonate
methylarsonite
methylbenzoate
methylene-tetrahydropteroyl-[γ-Glu](n)
methylene-tetrahydropteroyl-[γ-Glu](n+1)
methylesterified 1,4-α-D-galacturonosyl
methylglyoxal
methylmalonate semialdehyde
methylnicotinate
methylsalicylate
mevalonate-5-phosphate
mevalonate-diphosphate
Mg-protoporphyrin
Mg2+
Mg2+[in]
Mg2+[out]
miraxanthin V
mitochondrial intermediate protein
mitogen-activated protein kinase kinase
Mn2+[cytosol]
Mn2+[extracellular space]
molybdate
molybdenum cofactor
molybdopterin
momilactone A
momilactone B
monodehydroascorbate
monodemalonylsalvianin
monovinyl protochlorophyllide a
morphine
morphinone
mugineate
mutated tRNA
mycophenolate
mycophenolic acid O-acyl-glucuronide
mycophenolic acid phenolic glucuronide
mycothiol
mycothiol-arsenate conjugate
myo-inositol
myosin light-chain
myosin light-chain phosphate
myricetin
myristate
myristoyl-CoA
N'-hydroxymethyl-norcotinine
N(4)-{N-acetyl-β-D-glucosaminyl-(1,2)-α-D-mannosyl-(1,3)-[N-acetyl-β-D-glucosaminyl-(1,2)-α-D-mannosyl-(1,6)]-β-D-mannosyl-(1,4)-N-acetyl-β-D-glucosaminyl-(1,4)-[α-L-fucosyl-(1,3)]-N-acetyl-β-D-glucosaminyl}asparagine
N(π)-methyl-L-histidine
N, N-dihydroxy-tetrahomomethionine
N, N-dihydroxytrihomomethionine
N,N'-diacetylchitobiose
N,N-dihydroxy-L-isoleucine
N,N-dihydroxy-L-phenylalanine
N,N-dihydroxy-L-tryptophan
N,N-dihydroxy-L-tyrosine
N,N-dihydroxy-L-valine
N,N-dihydroxydihomomethionine
N,N-dihydroxyhexahomomethioniate
N,N-dihydroxyhomomethionine
N,N-dihydroxypentahomomethionine
N,N-dimethyl-β-alanine
N,N-dimethylaniline
N-(3-acetamidopropyl)-4-aminobutanal
N-(4-hydroxybenzoyl)-L-glutamate
N-(5'-phosphoribosyl)-anthranilate
N-(Carboxymethyl)-D-alanine
N-6-isopentyl adenosine-37 tRNA
N-acetyl-D-galactosamine-6-phosphate
N-acetyl-D-glucosamine
N-acetyl-D-glucosamine(n)
N-acetyl-D-glucosamine(n-2)
N-acetyl-D-glucosamine-6-phosphate
N-acetyl-D-glucosamine-asparagine
N-acetyl-D-mannosamine
N-acetyl-L-citrulline
N-acetyl-L-glutamate
N-acetyl-L-glutamate 5-semialdehyde
N-acetyl-L-ornithine
N-acetyl-serotonin
N-acetyl-serotonin glucuronide
N-acetyl-α-D-galactosamine 1-phosphate
N-acetyl-α-D-glucosamine
N-acetyl-α-D-glucosamine 1-phosphate
N-acetyl-α-D-glucosaminide-[heparan sulfate]
N-acetyl-β-D-galactosamine
N-acetyl-β-D-galactosaminide-[chondroitin/dermatan]
N-acetyl-β-D-galactosaminyl-(1→4)-[α-N-acetylneuraminosyl-(2→3)]-β-D-galactosyl-(1→4)-β-D-glucosyl-(1↔1)-ceramide
N-acetyl-β-D-glucosamine
N-acetyl-β-D-glucosamine(anhydrous)-N-acetylmuramate
N-acetyl-β-D-glucosaminyl-1,2-α-D-mannosyl-1,3-(N-acetyl-β-D-glucosaminyl-1,2-α-D-mannosyl-1,6)-(N-acetyl-β-D-glucosaminyl-1,4)-β-D-mannosyl-1,4-N-acetyl-β-D-glucosaminyl-R
N-acetyl-β-D-glucosaminyl-1,2-α-D-mannosyl-1,3-(N-acetyl-β-D-glucosaminyl-1,2-α-D-mannosyl-1,6)-β-D-mannosyl-1,4-N-acetyl-β-D-glucosaminyl-R
N-acetyl-β-D-glucosaminyl-1,2-α-D-mannosyl-1,3-(R1)-β-D-mannosyl-R2
N-acetyl-β-D-glucosaminyl-1,2-α-D-mannosyl-1,6-(N-acetyl-β-D-glucosaminyl-1,2-α-D-mannosyl-1,3)-β-D-mannosyl-[glycoprotein]
N-acetyl-β-D-mannosaminouronyl-(1→4)-N-acetyl-α-D-glucosaminyl-diphospho-ditrans,octacis-undecaprenol
N-acetyl-β-glucosaminylamine
N-acetylglucosamine--N-acetylmuramyl-(pentapeptide) pyrophosphoryl-decaprenol
N-acetylglutamyl-phosphate
N-acetylmuramoyl-L-alanyl-D-glutamyl-L-lysyl-D-alanine-diphosphoundecaprenyl-N-acetylglucosamine
N-acetylmuramoyl-L-alanyl-D-glutamyl-L-lysyl-D-alanyl-D-alanine-diphosphoundecaprenyl-N-acetylglucosamine
N-acetylmuramoyl-L-alanyl-D-glutamyl-meso-2,6-diaminopimelyl-D-alanyl-D-alanine-diphosphoundecaprenol
N-acetylmuramoyl-L-alanyl-D-glutamyl-meso-2,6-diaminopimelyl-D-alanyl-D-alanine-diphosphoundecaprenyl-N-acetylglucosamine
N-acetylmuramoyl-L-alanyl-D-isoglutaminyl-L-lysyl-(glycyl)5-D-alanyl-D-alanine-diphosphoundecaprenyl-N-acetylglucosamine
N-acetylmuramoyl-L-alanyl-D-isoglutaminyl-N-(β-D-asparaginyl)-L-lysyl-D-alanine-diphosphoundecaprenyl-N-acetylglucosamine
N-acetylmuramoyl-L-alanyl-D-isoglutaminyl-N-(β-D-asparaginyl)-L-lysyl-D-alanyl-D-alanine-diphosphoundecaprenyl-N-acetylglucosamine
N-acetylmuramoyl-L-alanyl-γ-D-glutamyl-L-lysyl- D-alanyl-D-alanine-diphosphoundecaprenol
N-acetylmuramoyl-L-alanyl-γ-D-glutamyl-L-lysyl- D-alanyl-diphosphoundecaprenol
N-acetylmuramoyl-pentapeptide-diphospho-decaprenol
N-acetylneuraminate
N-acetylneuraminate-9-phosphate
N-acetylputrescine
N-benzoyl-L-glutamate
N-benzoylanthranilate
N-benzylformamide
n-butanoate
n-butanol
N-carbamoyl-L-aspartate
N-carbamoylglycine
N-carbamoylputrescine
N-cyclohexylformamide
N-debenzoyl-(3'-RS)-2'-deoxytaxol
N-debenzoyl-(3'-RS)-taxol
N-dimethylethanolamine
N-dimethylethanolamine phosphate
N-ethylammeline
N-feruloyltyramine
N-formyl-D-kynurenine
N-formyl-L-methionyl-tRNAfmet
N-formylkynurenine
N-hydroxy-L-isoleucine
N-hydroxy-L-phenylalanine
N-hydroxy-L-tryptophan
N-hydroxy-L-tyrosine
N-hydroxy-L-valine
N-hydroxy-tetrahomomethionine
N-hydroxycadaverine
N-hydroxydihomomethionine
N-hydroxyhexahomomethioniate
N-hydroxyhomomethionine
N-hydroxyl-tryptamine
N-hydroxypentahomomethionine
N-hydroxytrihomomethionine
N-methyl-3-aminomethylindole
N-methyl-β-alanine
N-methyl-Δ1-pyrrolinium cation
N-methylaminobutanal
N-methylanthranilate
N-methylanthraniloyl-CoA
N-methylethanolamine phosphate
N-methylputrescine
N-monomethylethanolamine
n-octane
n-propanol
N-substituted aminoacyl-tRNA
N-tetradecanoylglycyl-peptide
N-vanillate-L-glutamate
N-α-acetyl lysine methyl ester
N1,N12-diacetylspermine
N1-acetyl-N2-formyl-5-methoxykynuramine
N1-acetylspermidine
N1-acetylspermine
N1-methyladenine22 in tRNA
N1-methylguanine745 in 23S rRNA
N1-methylguanine9 in tRNA
N2-dimethylguanine10 in tRNA
N2-methylguanine2445 in 23S rRNA
N4-(β-N-acetyl-D-glucosaminyl)-L-asparagine
N4-methylcytidine1402 in 16S rRNA
N4-{N-acetyl-β-D-glucosaminyl-(1,2)-α-D-mannosyl-(1,3)-[N-acetyl-β-D-glucosaminyl-(1,2)-α-D-mannosyl-(1,6)]-[β-D-xylosyl-(1,2)]-β-D-mannosyl-(1,4)-N-acetyl-β-D-glucosaminyl-(1,4)-N-acetyl-β-D-glucosaminyl}asparagine
N4-{N-acetyl-β-D-glucosaminyl-(1,2)-α-D-mannosyl-(1,3)-[N-acetyl-β-D-glucosaminyl-(1,2)-α-D-mannosyl-(1,6)]-β-D-mannosyl-(1,4)-N-acetyl-β-D-glucosaminyl-(1,4)-N-acetyl-β-D-glucosaminyl}asparagine
N5-carboxyaminoimidazole ribonucleotide
N5-formyl-N5-hydroxy-L-ornithine
N6-(Δ2-isopentenyl)-adenosine 5'-diphosphate
N6-(Δ2-isopentenyl)-adenosine 5'-monophosphate
N6-(Δ2-isopentenyl)-adenosine 5'-triphosphate
N6-acetyl-L-lysine
N6-dimethylallyladenine
N6-methyladenine1618 in 23S rRNA
N7-methylguanine46 in tRNA
N7-methylguanine527 in 16S rRNA
N7-methylguanosine 5'-phosphate
N8-acetylspermidine
Na+[in]
Na+[out]
NAD+
NAD+[in]
NADH
NADH[in]
NADP+
NADP+[in]
NADP+[plastid stroma]
NADPH
NADPH[in]
NADPH[plastid stroma]
naringenin
naringin
narirutin
neoabietadiene
neohesperidin
neolinustatin
neopinone
neral
NG,NG-dimethyl-L-arginine
nicotianamine
nicotinamide
nicotinate
nicotinate adenine dinucleotide
nicotinate adeninedinucleotide
nicotine isomethonium ion
nicotine-1'-N-oxide
nicotine-glucuronide
nicotine-Δ1'5'-iminium ion
nitrate
nitrate[cytosol]
nitrate[extracellular space]
nitrate[out]
nitric oxide
nitrite
nitrite[chloroplast stroma]
nitrite[cytosol]
nitrite[extracellular space]
nitrite[out]
nitrous oxide
NMNH
nn-dimethylaniline-n-oxide
nonacosane
nonaprenyl-4-hydroxybenzoate
noradrenaline
norajmaline
norbixin
norfuraneol
normetanephrine
nornicotine
norspermidine
norspermine
noxidized hemoproteins
nreduced hemoproteins
Nω-hydroxy-L-arginine
O-acetyl-L-homoserine
O-acetyl-L-serine
O-citryl-L-serine
O-feruloylquinate
O-phospho-[phospho-α-glucan]
O-phospho-L-homoserine
O-phospho-L-seryl-tRNASec
O-sinapoylcholine
O-succinyl-L-homoserine
O-ureidohomoserine
O-β-D-xylosyl-[core protein]
O-β-D-xylosylzeatin
obtusifoliol
octacosanal
octadecenedioate
octanal
octanoate
octanol
octanoyl-CoA
octoketide
octoketide 4b
OH-
oleanolate
oleanolate beta-D-glucuronoside
oleanolic aldehyde
oleate
oleoyl-CoA
oligoglycosylglucose
oligoglycosylglucosylceramide
ononin
OPC4-3-hydroxyacyl-CoA
OPC4-3-ketoacyl-CoA
OPC4-CoA
OPC4-trans-2-enoyl-CoA
OPC6-3-hydroxyacyl-CoA
OPC6-3-ketoacyl-CoA
OPC6-CoA
OPC6-trans-2-enoyl-CoA
OPC8-3-hydroxyacyl-CoA
OPC8-3-ketoacyl-CoA
OPC8-CoA
OPC8-trans-2-enoyl-CoA
orcinol
oripavine
orotate
orotate[in]
orotidine-5'-phosphate
oryzalexin A
oryzalexin B
oryzalexin C
oryzalexin D
oryzalexin E
oryzalexin F
oryzalexin S
oxalate
oxaloacetate
oxaloacetate[chloroplast stroma]
oxaloacetate[cytosol]
oxaloacetate[mitochondrial lumen]
oxalosuccinate
oxalyl-CoA
oxidized hemoproteins
oxidized polyvinyl alcohol
oxygen
oxygen[periplasmic space]
p-aminobenzoate-β-D-glucopyranosyl ester
p-aminobenzoyl glutamate
p-coumaroylhexanoylmethane
p-coumaroylserotonin
p-coumaroyltriacetate
p-coumaroyltriacetic acid lactone
p-coumaroyltyramine
p-dihydrocoumaroyl-CoA
P1,P4-bis(5'-guanosyl) tetraphosphate
palmitaldehyde
palmitate
palmitoleate
palmitoleyl-CoA
palmitoyl-CoA
palmitoylglycerone phosphate
palustradiene
paraxanthine
pelargonidin
pelargonidin 3-O-sophoroside
pelargonidin 3-O-β-D-caffeoylglucoside
pelargonidin 3-O-β-D-p-coumaroylglucoside
pelargonidin-3,5-diglucoside
pelargonidin-3,5-diglucoside-5-O-caffeoylglucoside
pelargonidin-3,5-diglucoside-5-O-p-coumaroylglucoside
pelargonidin-3-O-(6-O-malonyl-β-D-glucoside)
pelargonidin-3-O-rutinoside
pelargonidin-3-O-rutinoside-5-O-β-D-glucoside
pelargonidin-3-O-β-D-glucoside
penicillin N
pentacosane
pentahomomethionine
peptidoglycan D-alanyl-DAP crosslink
peptidoglycan tetrapeptide, glycan chain 1
peptidoglycan tetrapeptide, glycan chain 2
peptidyl 2-hydroxyglycine
peptidyl amide
peptidylamidoglycolate
peptidylproline (ω=0)
peptidylproline (ω=180)
peroxiredoxin-(S-hydroxy-S-oxocysteine)
peroxiredoxin-(S-hydroxycysteine)
petiveriin
petroselinate
phaseic acid
phaselate
phaseoluteone
phenoxy radical VI
phenoxy radical VII
phenoxy radical VIII
phenylacetaldehyde
phenylacetate
phenylacetohydroximoyl-cysteinylglycine
phenylacetohydroximoyl-glutathione
phenylacetone
phenylacetonitrile
phenylacetonitrile oxide
phenylacetothiohydroximate
phenylethyl acetate
phenylethylbenzoate
phenylmethanesulfenate
pheophorbide a
pheophorbide b
pheophytin a
pheophytin b
phloretate
phloretin
phlorisobutyrophenone
phlorisovalerophenone
phlorizin
phloroglucinol
phosphate
phosphate[cytosol]
phosphate[in]
phosphate[mitochondrial lumen]
phosphate[out]
phosphate[periplasmic space]
phosphatidylglycerophosphate (1-octadecenoyl(9Z), 2-palmitoyl)
phosphatidylglycerophosphate (dioctadec-9-enoyl(Z))
phosphinomethylisomalate
phosphinomethylmalate
phosphinopyruvate
phospho-[DNA-directed RNA-polymerase]
phosphoadenosine-5'-phosphosulfate
phosphocholine
phosphoenolpyruvate
phosphoenolpyruvate[chloroplast stroma]
phosphoenolpyruvate[cytosol]
phosphonate[in]
phosphonate[out]
phosphonoformaldehyde
phosphonoformate
phosphoribosyl-ATP
phosphoribosyl-formamido-carboxamide
phosphoribulosylformimino-AICAR-P
phosphoryl-ethanolamine
phosphorylated elongation-factor 2
phosphorylated mitogen-activated protein kinase kinase
phylloquinol
phytol
phytosphingosine-1-P
phytyl diphosphate
phytyl monophosphate
phytyldiphosphate
pimeloyl-CoA
pinene
pinocembrin chalcone
pinostrobin
plastoquinol-9
polyneuridine aldehyde
polyvinyl alcohol
ponciretin
porphobilinogen
portulacaxanthin II
ppGpp
pppGpp
PPPi
pratensein
pre-bisucaberin
precorrin-1
precorrin-2
pregn-5-ene-3,20-dione
pregn-5-ene-3,20-dione-17-ol
pregnenolone
prenyl-tRNA
prephenate
prephytoene diphosphate
prephytoenediphosphate
preQ1
presqualene diphosphate
presqualenediphosphate
primary fluorescent chlorophyll catabolite
progesterone
prolycopene
propanal
propane-1,3-diamine
propanethiol S-oxide
propanoate
propanoyl phosphate
propanoyl-CoA
prostaglandin D2
prostaglandin E2
prostaglandin F2α
prostaglandin-H2
protein cysteines
protein N6,N6-dimethyl-L-lysine
protein N6-methyl-L-lysine
protocatechualdehyde
protocatechuate
protoheme IX
protoheme IX[in]
protoheme IX[out]
protohypericin
protoporphyrin IX
protoporphyrinogen IX
prunetin
prunin
pseudobaptigenin
pseudoionone
pseudotropine
pseudouridine
pseudouridine 5'-phosphate
psoralen
pterostilbene
pullulan
purine[cytosol]
purine[extracellular space]
purine[in]
purine[out]
putrescine
pyrazole
pyridoxal
pyridoxal 5'-phosphate
pyridoxamine
pyridoxamine 5'-phosphate
pyridoxine
pyridoxine-5'-phosphate
pyropheophorbide a
pyrroline-hydroxy-carboxylate
pyruvate
pyruvate[in]
pyruvic oxime
quercetin
quercetin 3'-O-glucoside
quercetin 3, 7, 3', 4'-tetrasulphate
quercetin 3, 7, 4'-trisulphate
quercetin 3,3',7-trissulfate
quercetin 3,5-O-diglucoside
quercetin 3,7-O-diglucoside
quercetin 3-O-rhamnoside
quercetin 3-O-rhamnoside-7-O-glucoside
quercetin 3-sulfate
quercetin 4'-O-glucoside
quercetin 7-O-glucoside
quercetin-3,3'-bissulfate
quercetin-3,4'-bissulfate
quercetin-3-glucoside
quercetin-3-O-glucoside-7-O-rhamnoside
quercetin-3-rhamnoside-7-rhamnoside
queuine
queuosine at position 34 of a tRNA
quinol vinyl ether
quinolinate
R'C(R)S-S(R)CR'
R'C(R)SH
R(+)-3,4-dihydroxyphenyllactate
R-4'-phosphopantothenoyl-L-cysteine
raffinose
raphanusamic acid
red chlorophyll catabolite
reduced hemoproteins
RH
rhamnosylisoorientin
riboflavin
riboflavin cyclic-4',5'-phosphate
ribose-1,5-bisphosphate
ribose-1-arsenate
ricinoleate
RNA(n)
RNA(n+1)
RNase E degradation substrate mRNA
RNase E mRNA processing substrate
RNase E processing product mRNA
RNase G degradation substrate mRNA
RNase II degradation substrate mRNA
RNase II poly-A substrate mRNA
RNase II substrate with no poly-A tail
RNase III mRNA processing substrate
RNase III processing product mRNA
ROH
rosmarinic acid
rutin
RX
S-(-)-ureidoglycolate
S-(2-hydroxyacyl)glutathione
S-(2E,6E)-farnesyl-L-cysteine
S-(4-methylthiobutylhydroximoyl)-L-cysteine
S-(indolylmethylthiohydroximoyl)-L-cysteine
S-(phenylacetothiohydroximoyl)-L-cysteine
S-5-methylthiopentylhydroximoyl-L-cysteine
S-6-methylthiohexylhydroximoyl-L-cysteine
S-7-methylthioheptylhydroximoyl-L-cysteine
S-8-methylthiooctylhydroximoyl-L-cysteine
S-9-methylthiononylhydroximoyl-L-cysteine
S-acetyldihydrolipoamide
S-adenosyl-4-methylthio-2-oxobutanoate
S-adenosyl-L-homocysteine
S-adenosyl-L-methioninamine
S-adenosyl-L-methionine
S-allantoin
S-cheilanthifoline
S-formylglutathione
S-geranylgeranyl protein
S-hydroxymethylglutathione
S-hydroxymethylmycothiol
S-Inosyl-L-homocysteine
S-lactoyl-glutathione
S-methyl-5'-thioadenosine
S-methyl-5-thio-D-ribose
S-methyl-5-thio-α-D-ribose 1-phosphate
S-methyl-L-methionine
S-prenyl-L-cysteine
S-ribosyl-L-homocysteine
S-stylopine
S-sulfanyl-[acceptor]
S-sulfanylglutathione
S-sulfo-L-cysteine
S-tetrahydrocolumbamine
S-ureidoglycine
S0
S2-
sabinene
salicin
salicin-6-phosphate
salicortin
salicyl alcohol
salicyl-6-hydroxy-2-cyclohexene-on-oyl
salicylaldehyde
salicylate
salicylate 2-O-β-D-glucoside
salicylate β-D-glucose ester
salicyloyl-CoA
salutaridine
salutaridinol
salvianin
sarcosine
scoparone
scopolamine
scopoletin
scytalone
Se-methyl-Se-methionine
secologanate
secologanin
selenate
selenide
selenite
selenocysteine
selenodiglutathione
selenohomocysteine
selenomethionine
selenomethylselenocysteine
selenophosphate
senecionine
senecionine N-oxide
sequoyitol
serotonin
sesquisabinene
sesquithujene
shikimate
shikimate-3-phosphate
shisonin
short glucans
sinapaldehyde
sinapaldehyde glucoside
sinapate
sinapoyl-(S)-malate
sinapoyl-CoA
sinapoyltyramine
sinapyl-alcohol
siroheme
sirohydrochlorin
sitosterol
sn-glycerol-3-phosphate
sn-glycerol-3-phosphate[in]
sn-glycerol-3-phosphate[out]
solasodine
solasodine 3-O-β-D-glucopyranoside
sophoradiol
sophoraflavanone B
sorgoleone
soyasapogenol B
soyasapogenol B-3-O-β-glucuronide
soyasapogenol E
soyasaponin I
soyasaponin III
spermidine
spermine
sphinganine
sphinganine (C20)
sphinganine 1-phosphate
sphingosine
sphingosine-1-phosphate
sphingosylphosphorylcholine
squalene
stachyose
starch
stearate
stearidonate
stearoyl-CoA
stemar-13-ene
stemod-13(17)-ene
sterculate
steroid O sulfate
stigmasterol
stigmasterol 3-O-β-D-glucoside
strictosidine
succinate
succinate semialdehyde
succinate[in]
succinyl-CoA
sucrose
sucrose-6-phosphate
sucrose-6-phosphate[in]
sucrose[out]
sulfate
sulfate[chloroplast stroma]
sulfate[cytosol]
sulfate[in]
sulfate[out]
sulfite
sulfoacetaldehyde
sulfoacetate
sulfuretin 6-glucoside
superoxide
sym-homospermidine
syn-copalyldiphosphate
syringetin
syringin
t-anethole
tabersonine
tagatose-1,6-bisphosphate
taraxerol
tartronate semialdehyde
taurine[in]
taurine[out]
taxa-4(20),11-dien-5-α-yl acetate
taxa-4(20),11-dien-5α,13α-diol
taxa-4(20),11-dien-5α-ol
taxa-4,11-diene
taxiphyllin
taxol
teasterone
tellimagrandin II
terpinolene
testosterone
tetrachlorohydroquinone
tetracosanal
tetradecanal
tetrahomomethionine
tetrahydrobiopterin
tetrahydrofolate
tetrahydrogeranylgeranyl-chlorophyll a
tetrahydrogeranylgeranyl-PP
tetrahydromethanopterin
tetrahydropteroyl tri-L-glutamate
tetrahydropteroyl-[γ-Glu](n)
tetrahydropteroyl-[γ-Glu](n+1)
tetraiodothyroacetate
tetraiodothyroacetate ester glucuronide
tetraiodothyroacetate ether glucuronide
tetratriacontanal
thalianol
thebaine
theobromine
thermospermine
THF-L-glutamate
thiamin
thiamin diphosphate
thiamin phosphate
thiamindiphosphate
thio-molybdenum cofactor
thioacrolein
thiocyanate
thiosulfate
thiosulfinate
thromboxane A2
thymidine
thymine
torulene
trans-1,2-dihydrobenzene-1,2-diol
trans-2-hexenal
trans-2-hexenol
trans-2-pentenal
trans-2-pentenol
trans-3'-hydroxycotinine
trans-3-hydroxycotinine-glucuronide
trans-4-hexen-3-one
trans-4-hydroxy-L-proline
trans-5-O-(4-coumaroyl)-D-quinate
trans-5-O-caffeoyl-D-quinate
trans-abscisic alcohol
trans-arachido-2-enoyl-CoA
trans-caffeate
trans-cerot-2-enoyl-CoA
trans-cinnamate
trans-cinnamoyl-β-D-glucoside
trans-docos-2-enoyl-CoA
trans-lignocer-2-enoyl-CoA
trans-neoxanthin
trans-oct-2-enoyl-CoA
trans-octadec-2-enoyl-CoA
trans-polyisoprenyln+1-PP
trans-polyisoprenyln-PP
trans-resveratrol
trans-zeatin
trans-zeatin riboside
trans-zeatin riboside diphosphate
trans-zeatin riboside monophosphate
trans-zeatin riboside triphosphate
trans-zeatin riboside[in]
trans-zeatin riboside[out]
trans-zeatin ribosidediphosphate
trans-zeatin-7-N-glucoside
trans-zeatin-9-N-glucoside
trans-zeatin-O-glucoside
trans-zeatin-O-glucoside-7-N-glucoside
trans-zeatin[in]
trans-zeatin[out]
trans-β-D-glucosyl-2-hydroxycinnamate
trans-Δ2, cis-Δ4-decadienoyl-CoA
trans-Δ2-decenoyl-CoA
traumatin
trehalose
trehalose 6-phosphate
trehalose-cis-keto-mono-mycolate
trehalose-cis-methoxy-mono-mycolate
trehalose-mono-mycolate
trehalose-trans-keto-mono-mycolate
trehalose-trans-methoxy-mono-mycolate
triacontanal
TRIBOA-β-D-glucoside
tributyrin
tricaffeoyl spermidine
trichloroacetate
trichloroethanol
trichloroethanol glucoside
trichloroethylene
tricosane
tricoumaroyl spermidine
triferuloyl spermidine
trihomomethionine
trihydroxyferuloyl spermidine
triiodothyroacetate ester glucuronide
triiodothyroacetate ether glucuronide
triketide pyrone
tritriacontane
tRNA containing 5-methylaminomethyl-2-thiouridylate
tRNA containing a thionucleotide
tRNAala
tRNAarg
tRNAasn
tRNAasp
tRNAcys
tRNAgln
tRNAGlu
tRNAgly
tRNAhis
tRNAile
tRNAleu
tRNAlys
tRNAmet
tRNAphe
tRNApro
tRNAsec
tRNAser
tRNAthr
tRNAtrp
tRNAtyr
tRNAval
tropine
tropinone
tryptamine
tuberonic acid glucoside
type-1 transmembrane domains
typhasterol
tyramine
tyrosol
ubiquinol-10
ubiquinol-8
ubiquinol-9
ubiquinone-8
UDP
UDP-2,3-bis[O-(3R)-3-hydroxymyristoyl]-α-D-glucosamine
UDP-3-O-(3-hydroxymyristoyl)-α-D-glucosamine
UDP-3-O-[(3R)-3-hydroxymyristoyl]-N-α-acetylglucosamine
UDP-4-dehydro-6-deoxy-D-glucose
UDP-4-deoxy-4-formamido-β-L-arabinopyranose
UDP-D-apiose
UDP-D-galacturonate
UDP-D-glucose
UDP-D-glucose[out]
UDP-D-glucuronate
UDP-L-arabinose
UDP-L-rhamnose
UDP-N-acetyl-D-galactosamine
UDP-N-acetyl-D-mannosamine
UDP-N-acetyl-α-D-glucosamine
UDP-N-acetyl-β-D-mannosaminouronate
UDP-N-acetylglucosamine-enolpyruvate
UDP-N-acetylmuramate
UDP-N-acetylmuramoyl-L-alanyl-D-glutamate
UDP-N-acetylmuramoyl-L-alanyl-D-glutamyl-meso-2,6-diaminopimelate
UDP-N-acetylmuramoyl-L-alanyl-D-glutamyl-meso-2,6-diaminopimelyl-D-alanyl-D-alanine
UDP-N-acetylmuramoyl-L-alanyl-γ-D-glutamyl-L-lysine
UDP-N-acetylmuramoyl-L-alanyl-γ-D-glutamyl-L-lysyl-D-alanine
UDP-N-acetylmuramoyl-L-alanyl-γ-D-glutamyl-L-lysyl-D-alanyl-D-alanine
UDP-N-acetylmuramyl-L-Ala
UDP-α-D-galactofuranose
UDP-α-D-galactose
UDP-α-D-glucose
UDP-α-D-sulfoquinovopyranose
UDP-α-D-xylose
UDP-β-L-arabinofuranose
UDP-β-L-arabinopyranose
UDP[out]
umbelliferone
undecaprenyl N-acetyl-glucosaminyl-N-acetyl-mannosaminuronate-4-acetamido-4,6-dideoxy-D-galactose pyrophosphate
unknown isoflavone
uracil
urate
urate[cytosol]
urate[extracellular space]
urate[in]
urate[out]
urea
urea-1-carboxylate
urea[cytosol]
urea[extracellular space]
uridine
uridine-5'-phosphate
uridine2552 in 23S rRNA
uroporphyrinogen-I
uroporphyrinogen-III
ursolate
ursolic aldehyde
UTP
uvaol
vanillate
vanillin
vanillyl mandelate
vanillylamine
vellosimine
verbascose
vestitone
vicianose
vindoline
vinorine
violaxanthin
wighteone
xanthine
xanthine[cytosol]
xanthine[extracellular space]
xanthine[in]
xanthine[out]
xanthosine
xanthoxin
xanthurenate
XLLG xyloglucan oligosaccharide
XLXG xyloglucan oligosaccharide
XMP
XXLG xyloglucan oligosaccharide
XXXG xyloglucan oligosaccharide
xylan
xyloglucan with an α-D-xylosyl sidechain
zealexin A1
zealexin A2
zealexin A3
zealexin B1
zeaxanthin
zeinoxanthin
Zn2+[in]
Zn2+[out]
zymostenol
zymosterol
{6-α-D-(1,4-α-D-glucano)-glucan}n
{6-α-D-(1,4-α-D-glucano)-glucan}n-1
α-amyrin
α-bisabolol
α-carotene
α-chamigrene
α-copaene
α-D-galactose
α-D-galactose 1-phosphate
α-D-galactosyl-(1→4)-β-D-galactosyl-(1→4)-D-glucosylceramide
α-D-galacturonate 1-phosphate
α-D-glucosaminide-[heparan sulfate]
α-D-glucose
α-D-glucose 1-phosphate
α-D-glucose 6-phosphate
α-D-glucuronate 1-phosphate
α-D-mannose
α-D-mannose 1-phosphate
α-D-mannosyl-(1→6)-D-mannose
α-D-mannosyl-1,3-(R1)-β-D-mannosyl-R2
α-D-mannosyl-1,6-(N-acetyl-β-D-glucosaminyl-1,2-α-D-mannosyl-1,3)-β-D-mannosyl-[glycoprotein]
α-D-ribose-1-phosphate
α-D-xylopyranose
α-D-xylose 1-phosphate
α-eleostearate
α-eudesmol
α-humulene
α-iminosuccinate
α-Kdo-(2→4)-α-Kdo-(2→6)-lipid IVA
α-Kdo-(2→6)-lipid IVA
α-ketol
α-L-arabinofuranose
α-L-fucoside
α-L-galactose-1-phosphate
α-L-rhamnose
α-linolenate
α-linolenoyl-CoA
α-maltose
α-N-acetyl-D-glucosaminyl-(1→4)-β-D-glucuronosyl-(1→3)-β-D-galactosyl-(1→3)-β-D-galactosyl-(1→4)-β-D-xylosyl-[core protein]
α-ribazole-5'-phosphate
α-tocopherol
α-tubulin
α-zeacarotene
α-zingiberene
α1,6-D mannobiose
β-acoradiene
β-alanine
β-alanine betaine
β-amyrin
β-apo-8'-carotenal
β-aspartate
β-aspartyldipeptide
β-carotene 15,15' epoxide
β-cryptoxanthin
β-D-apiofuranosyl-(1→6)-D-glucose
β-D-fructofuranose
β-D-fructofuranose(n)
β-D-fructofuranose(n-1)
β-D-fructopyranosyl-(2→6)-[D-fructofuranosyl-(2→6)](n+1)-D-fructofuranoside
β-D-fructopyranosyl-(2→6)-[D-fructofuranosyl-(2→6)](n-1)-D-fructofuranoside
β-D-fructopyranosyl-(2→6)-[D-fructofuranosyl-(2→6)]n-D-fructofuranoside
β-D-fructose 2,6-bisphosphate
β-D-galactose
β-D-galactosyl-(1→3)-β-D-galactosyl-(1→4)-β-D-xylosyl-[core protein]
β-D-galactosyl-(1→4)-β-D-xylosyl-[core protein]
β-D-gentiobiosyl crocetin
β-D-gentiobiosyl β-D-glucosyl crocetin
β-D-glucopyranosyl abscisate
β-D-glucose
β-D-glucose 1-phosphate
β-D-glucose 6-phosphate
β-D-glucosyl crocetin
β-D-glucuronosyl-(1→3)-β-D-galactosyl-(1→3)-β-D-galactosyl-(1→4)-β-D-xylosyl-[core protein]
β-D-glucuronosyl-[chondroitin/dermatan]
β-D-glucuronosyl-[heparan sulfate]
β-D-mannose
β-D-mannosyl-[glycoprotein]
β-D-ribofuranose
β-D-ribosylnicotinate
β-D-xylopyranose
β-elemene
β-eudesmol
β-gentiobiose
β-ionone
β-ketovaleryl-CoA
β-L-arabinose 1-phosphate
β-L-fucose 1-phosphate
β-L-galactose
β-maltose
β-maltose[chloroplast stroma]
β-maltose[cytosol]
β-maltose[in]
β-maltose[out]
β-myrcene
β-nicotinamide D-ribonucleotide
β-nicotinate D-ribonucleotide
β-sesquiphellandrene
β-tocopherol
β-zeacarotene
γ-butyrobetaine
γ-carotene
γ-Glu-Cys-γ-Glu-Cys-β-Ala
γ-glutamyl-isopropylamide
γ-linolenoyl-CoA
γ-tocopherol
δ-carotene
δ-cuprenene
δ-tocopherol
Δ24-25-sitosterol
Δ8-phytosphingenine
Δ9-tetrahydrocannabinolate
Δ9tetrahydrocannabinol
ε,ε-carotene-3-diol
ε-carotene
ω-1 laurate
ω-hydroxycaprate
ω-hydroxylaurate
