# Supplementary material for: Topological assessment of metabolic networks reveals evolutionary information
Source: Sci Rep. 2018 Oct 29;8:15918. doi: 10.1038/s41598-018-34163-7 (PMC6206017; doi:10.1038/s41598-018-34163-7)
Supplement: Supplementary file 2 — Supplementary Dataset [file 41598_2018_34163_MOESM2_ESM.zip › Supp_Dataset/S6_common-reactions-set/common-reactions-set.txt]

'activated' tRNA * L-cysteine <==> L-serine * tRNA containing a thionucleotide
(+)-7-iso-jasmonate --> (-)-jasmonate
(1,3-α-D-glucosyl)(n) <==> (1,3-α-D-glucosyl)(n-1) * α-D-glucose
(1R,6R)-6-hydroxy-2-succinylcyclohexa-2,4-diene-1-carboxylate --> 2-succinylbenzoate * H2O
(1S,2R)-1-C-(indol-3-yl)glycerol 3-phosphate --> indole * D-glyceraldehyde 3-phosphate
(1S,2R)-1-C-(indol-3-yl)glycerol 3-phosphate * L-serine <==> L-tryptophan * D-glyceraldehyde 3-phosphate * H2O
(2R,3S)-2,3-dimethylmalate <==> propanoate * pyruvate
(2R,3S)-3-isopropylmalate <==> (2S)-2-isopropylmalate
(2R,3S)-3-isopropylmalate * NAD+ --> (2S)-2-isopropyl-3-oxosuccinate * NADH * H+
(2S)-2-isopropyl-3-oxosuccinate * H+ --> 4-methyl-2-oxopentanoate * CO2
(2S)-2-isopropylmalate --> 2-isopropylmaleate * H2O
(3S)-2,3-epoxy-2,3-dihydrosqualene <==> germanicol
(3S)-2,3-epoxy-2,3-dihydrosqualene <==> lanosterol
(3S)-2,3-epoxy-2,3-dihydrosqualene <==> α-amyrin
(3S)-2,3-epoxy-2,3-dihydrosqualene --> cycloartenol
(3S)-2,3-epoxy-2,3-dihydrosqualene --> lupeol
(3S)-2,3-epoxy-2,3-dihydrosqualene --> taraxerol
(3S)-2,3-epoxy-2,3-dihydrosqualene --> β-amyrin
(4S)-4-hydroxy-2,3,4,5-tetrahydro-(2S)-dipicolinate --> (S)-2,3-dihydrodipicolinate * H2O
(6-4) photoproduct (in DNA) <==> a DNA pair of adjacent pyrimidines
(9Z,11E,15Z)-(13S)-hydroperoxyoctadeca-9,11,15-trienoate --> 12,13(S)-epoxylinolenate * H2O
(R)-cysteate * 2-oxoglutarate <==> 3-sulfopyruvate * L-glutamate
(R)-lactate * NAD+ <-- pyruvate * NADH * H+
(R)-pantoate * NADP+ <-- 2-dehydropantoate * NADPH * H+
(R)-pantothenate * ATP --> D-4'-phosphopantothenate * ADP * H+
(S)-2,3,4,5-tetrahydrodipicolinate * H2O * H+ --> L-α-amino-ε-keto-pimelate
(S)-2,3,4,5-tetrahydrodipicolinate * NADP+ <-- (S)-2,3-dihydrodipicolinate * NADPH * H+
(S)-2-hydroxyglutarate * an oxidized electron acceptor <==> 2-oxoglutarate * a reduced electron acceptor
(S)-3-hydroxy-3-methylglutaryl-CoA <-- 3-methylglutaconyl-CoA * H2O
(S)-3-hydroxy-3-methylglutaryl-CoA --> acetoacetate * acetyl-CoA
(S)-3-hydroxy-isobutanoate * NAD+ --> (S)-methylmalonate-semialdehyde * NADH * H+
(S)-3-hydroxy-isobutanoyl-CoA <-- methylacrylyl-CoA * H2O
(S)-3-hydroxy-isobutanoyl-CoA * H2O --> (S)-3-hydroxy-isobutanoate * coenzyme A * H+
(S)-3-hydroxybutanoyl-CoA <==> (R)-3-hydroxybutanoyl-CoA
(S)-3-hydroxybutanoyl-CoA * NAD+ <==> acetoacetyl-CoA * NADH * H+
(S)-3-hydroxydecanoyl-CoA <-- trans-Δ2-decenoyl-CoA * H2O
(S)-3-hydroxydecanoyl-CoA * NAD+ <==> 3-oxodecanoyl-CoA * NADH * H+
(S)-3-hydroxyhexanoyl-CoA * NAD+ <==> 3-oxohexanoyl-CoA * NADH * H+
(S)-3-methyl-2-oxopentanoate * an [apo BCAA dehydrogenase E2 protein] N6-lipoyl-L-lysine <==> [lipoamide acyltransferase] N6-S-[2-methylbutanoyl]dihydrolipoyl-L-lysine * CO2
(S)-coclaurine * S-adenosyl-L-methionine <==> (S)-N-methylcoclaurine * S-adenosyl-L-homocysteine * H+
(S)-dihydroorotate * H2O <-- N-carbamoyl-L-aspartate * H+
(S)-dihydroorotate[in] * an ubiquinone --> orotate[in] * an ubiquinol
(S)-lactate * NAD+ <-- pyruvate * NADH * H+
(S)-malate * NAD+ <==> oxaloacetate * NADH * H+
(S)-malate * NAD+ <==> oxaloacetate * NADH * H+
(S)-nicotine * a reduced flavoprotein <==> nicotine-Δ1'5'-iminium ion * an oxidized flavoprotein
(S)-nicotine * a reduced flavoprotein * oxygen <==> 2'-hydroxynicotine * an oxidized flavoprotein * H2O
(S)-propane-1,2-diol * NAD+ <-- acetol * NADH * H+
(Z)-2-methylureidoacrylate peracid * H2O <==> (Z)-2-methyl-peroxyaminoacrylate * ammonia * CO2
(Z)-2-methylureidoacrylate peracid * H2O <==> (Z)-2-methyl-peroxyaminoacrylate * carbamate * H+
1,2-dihydroxy-5-(methylthio)pent-1-en-3-one * oxygen --> 2-oxo-4-methylthiobutanoate * formate * H+
1,2-dihydroxy-5-(methylthio)pent-1-en-3-one * oxygen --> 3-S-methylmercaptopropionate * formate * carbon monoxide * H+
1,4-dihydroxy-2-naphthoyl-CoA * H2O --> 1,4-dihydroxy-2-naphthoate * coenzyme A * H+
1,5-anhydro-D-mannitol * a reduced flavoprotein * oxygen --> D-mannose * an oxidized flavoprotein * H2O
1-(5-phospho-D-ribosyl)-AMP * H2O --> 1-(5-phosphoribosyl)-5-[(5-phosphoribosylamino)methylideneamino]imidazole-4-carboxamide
1-(5-phosphoribosyl)-5-[(5-phosphoribosylamino)methylideneamino]imidazole-4-carboxamide --> phosphoribulosylformimino-AICAR-P
1-(β-D ribofuranosyl)nicotinamide * H2O --> D-ribose * nicotinamide * H+
1-16:0-2-18:1-phosphatidylcholine --> 1-palmitoyl-2-linoleoyl-phosphatidylcholine * H+
1-16:0-2-18:2-digalactosyldiacylglycerol <==> 1-16:0-2-18:3-digalactosyldiacylglycerol * H+
1-18:1-2-16:0-digalactosyldiacylglycerol --> 1-18:2-2-16:0-digalactosyldiacylglycerol * H+
1-18:1-2-16:0-monogalactosyldiacylglycerol --> 1-18:1-2-16:1-monogalactosyldiacylglycerol * H+
1-18:1-2-16:0-monogalactosyldiacylglycerol --> 1-18:2-2-16:0-monogalactosyldiacylglycerol * H+
1-18:1-2-16:0-phosphatidylglycerol --> 1-18:1-2-trans-16:1-phosphatidylglycerol * H+
1-18:1-2-16:0-phosphatidylglycerol --> 1-18:2-2-16:0-phosphatidylglycerol * H+
1-18:1-2-16:1-monogalactosyldiacylglycerol --> 1-18:1-2-16:2-monogalactosyldiacylglycerol * H+
1-18:1-2-16:1-monogalactosyldiacylglycerol --> 1-18:2-2-16:1-monogalactosyldiacylglycerol * H+
1-18:1-2-16:2-monogalactosyldiacylglycerol --> 1-18:1-2-16:3-monogalactosyldiacylglycerol * H+
1-18:1-2-16:2-monogalactosyldiacylglycerol --> 1-18:2-2-16:2-monogalactosyldiacylglycerol * H+
1-18:1-2-16:3-monogalactosyldiacylglycerol --> 1-18:2-2-16:3-monogalactosyldiacylglycerol * H+
1-18:1-2-18:1-sn-glycerol-3-phosphocholine --> 1-18:1-2-18:2-phosphatidylcholine * H+
1-18:1-2-18:1-sn-glycerol-3-phosphocholine --> 1-18:2-2-18:1-phosphatidylcholine * H+
1-18:1-2-18:2-phosphatidylcholine --> 1-18:1-2-18:3-phosphatidylcholine * H+
1-18:1-2-18:2-phosphatidylcholine --> 1-18:2-2-18:2-sn-glycerol-3-phosphocholine * H+
1-18:1-2-18:3-phosphatidylcholine --> 1-18:2-2-18:3-phosphatidylcholine * H+
1-18:1-2-trans-16:1-phosphatidylglycerol --> 1-18:2-2-trans-16:1-phosphatidylglycerol * H+
1-18:2-2-16:0-digalactosyldiacylglycerol --> 1-18:3-2-16:0-digalactosyldiacylglycerol * H+
1-18:2-2-16:0-monogalactosyldiacylglycerol --> 1-18:2-2-16:1-monogalactosyldiacylglycerol * H+
1-18:2-2-16:0-monogalactosyldiacylglycerol --> 1-18:3-2-16:0-monogalactosyldiacylglycerol * H+
1-18:2-2-16:0-phosphatidylglycerol --> 1-18:2-2-trans-16:1-phosphatidylglycerol * H+
1-18:2-2-16:0-phosphatidylglycerol --> 1-18:3-2-16:0-phosphatidylglycerol * H+
1-18:2-2-16:1-monogalactosyldiacylglycerol --> 1-18:2-2-16:2-monogalactosyldiacylglycerol * H+
1-18:2-2-16:1-monogalactosyldiacylglycerol --> 1-18:3-2-16:1-monogalactosyldiacylglycerol * H+
1-18:2-2-16:2-monogalactosyldiacylglycerol --> 1-18:2-2-16:3-monogalactosyldiacylglycerol * H+
1-18:2-2-16:2-monogalactosyldiacylglycerol --> 1-18:3-2-16:2-monogalactosyldiacylglycerol * H+
1-18:2-2-16:3-monogalactosyldiacylglycerol --> 1-18:3-2-16:3-monogalactosyldiacylglycerol * H+
1-18:2-2-18:1-phosphatidylcholine --> 1-18:2-2-18:2-sn-glycerol-3-phosphocholine * H+
1-18:2-2-18:1-phosphatidylcholine --> 1-18:3-2-18:1-phosphatidylcholine * H+
1-18:2-2-18:2-digalactosyldiacylglycerol --> 1-18:2-2-18:3-digalactosyldiacylglycerol * H+
1-18:2-2-18:2-digalactosyldiacylglycerol --> 1-18:3-2-18:2-digalactosyldiacylglycerol * H+
1-18:2-2-18:2-monogalactosyldiacylglycerol --> 1-18:2-2-18:3-monogalactosyldiacylglycerol * H+
1-18:2-2-18:2-monogalactosyldiacylglycerol --> 1-18:3-2-18:2-monogalactosyldiacylglycerol * H+
1-18:2-2-18:2-sn-glycerol-3-phosphocholine --> 1-18:2-2-18:3-phosphatidylcholine * H+
1-18:2-2-18:2-sn-glycerol-3-phosphocholine --> 1-18:3-2-18:2-phosphatidylcholine * H+
1-18:2-2-18:3-digalactosyldiacylglycerol --> 1-18:3-2-18:3-digalactosyldiacylglycerol * H+
1-18:2-2-18:3-monogalactosyldiacylglycerol --> 1-18:3-2-18:3-monogalactosyldiacylglycerol * H+
1-18:2-2-18:3-phosphatidylcholine --> 1-18:3-2-18:3-phosphatidylcholine * H+
1-18:2-2-trans-16:1-phosphatidylglycerol --> 1-18:3-2-trans-16:1-phosphatidylglycerol * H+
1-18:3-2-16:0-monogalactosyldiacylglycerol --> 1-18:3-2-16:1-monogalactosyldiacylglycerol * H+
1-18:3-2-16:0-phosphatidylglycerol --> 1-18:3-2-trans-16:1-phosphatidylglycerol * H+
1-18:3-2-16:1-monogalactosyldiacylglycerol --> 1-18:3-2-16:2-monogalactosyldiacylglycerol * H+
1-18:3-2-16:2-monogalactosyldiacylglycerol --> 1-18:3-2-16:3-monogalactosyldiacylglycerol * H+
1-18:3-2-18:1-phosphatidylcholine --> 1-18:3-2-18:2-phosphatidylcholine * H+
1-18:3-2-18:2-digalactosyldiacylglycerol --> 1-18:3-2-18:3-digalactosyldiacylglycerol * H+
1-18:3-2-18:2-monogalactosyldiacylglycerol --> 1-18:3-2-18:3-monogalactosyldiacylglycerol * H+
1-18:3-2-18:2-phosphatidylcholine --> 1-18:3-2-18:3-phosphatidylcholine * H+
1-chloro-2,4-dinitrobenzene * glutathione <==> 2,4-dinitrophenyl-S-glutathione * chloride * H+
1-diphospho-1D-myo-inositol (2,3,4,5,6)pentakisphosphate * ATP --> 1,5-bisdiphosphoinositol-1D-myo-inositol (2,3,4,6)tetrakisphosphate * ADP
1-hydroxy-2-methyl-2-(E)-butenyl 4-diphosphate * an oxidized ferredoxin * H2O <-- 2-C-methyl-D-erythritol-2,4-cyclodiphosphate * a reduced ferredoxin * H+
1-naphthaldehyde * oxygen * H2O <==> 1-naphthoate * hydrogen peroxide * H+
1-palmitoyl-2-linoleoyl-phosphatidylcholine --> 1-16:0-2-18:3-phosphatidylcholine * H+
1-phosphatidyl-1D-myo-inositol 3,4,5-trisphosphate * H2O <==> a 1-phosphatidyl-1D-myo-inositol 4,5-bisphosphate * phosphate
1-phosphatidyl-1D-myo-inositol 3,5-bisphosphate * H2O --> a 1-phosphatidyl-1D-myo-inositol 3-phosphate * phosphate
10-formyl-tetrahydrofolate * H2O <==> formate * tetrahydrofolate * H+
12,13(S)-epoxylinolenate --> 12-oxo-cis-10,15-phytodienoate
15,9'-di-cis-phytofluene * a plastoquinone --> 9,15,9'-tri-cis-ζ-carotene * a plastoquinol
15-cis-phytoene * a plastoquinone --> 15,9'-di-cis-phytofluene * a plastoquinol
19-hydroxyandrostenedione * a reduced flavoprotein * oxygen <==> 19-oxoandrostenedione * an oxidized flavoprotein * H2O
19-hydroxytestosterone * a reduced flavoprotein * oxygen <==> 19-oxo-testosterone * an oxidized flavoprotein * H2O
19-oxo-testosterone * a reduced flavoprotein * oxygen <==> 17β-estradiol * an oxidized flavoprotein * formate * H2O
19-oxoandrostenedione * a reduced flavoprotein * oxygen <==> estrone * formate * an oxidized flavoprotein * H2O
1D-myo-inositol (1)-monophosphate * H2O --> myo-inositol * phosphate
1D-myo-inositol (2) monophosphate * H2O --> myo-inositol * phosphate
1D-myo-inositol (3)-monophosphate * ATP --> D-myo-inositol (3,4)-bisphosphate * ADP * H+
1D-myo-inositol (3)-monophosphate * H2O --> myo-inositol * phosphate
1D-myo-inositol (4)-monophosphate * H2O --> myo-inositol * phosphate
1D-myo-inositol (5)-monophosphate * H2O <==> myo-inositol * phosphate
1D-myo-inositol (6)-monophosphate * H2O <==> myo-inositol * phosphate
1D-myo-inositol 1,2,3,4,5,6-hexakisphosphate * ATP * H+ --> 1-diphospho-1D-myo-inositol (2,3,4,5,6)pentakisphosphate * ADP
1D-myo-inositol 1,2,3,4,5,6-hexakisphosphate * ATP * H+ --> 3-diphospho-1D-myo-inositol (1,2,4,5,6)pentakisphosphate * ADP
1D-myo-inositol 1,2,3,4,5,6-hexakisphosphate * ATP * H+ --> 5-diphospho-1D-myo-inositol (1,2,3,4,6)pentakisphosphate * ADP
1D-myo-inositol 1,2,3,4,5,6-hexakisphosphate * H2O <==> 1D-myo-inositol (1,2,3,4,6)-pentakisphosphate * phosphate
1D-myo-inositol 1,2,3,4,5,6-hexakisphosphate * H2O <==> a D myo-inositol penta kis phosphate * phosphate
1D-myo-inositol 1,2,3,4,5,6-hexakisphosphate * H2O <==> D-myo-inositol (1,2,3,5,6) pentakisphosphate * phosphate
1D-myo-inositol 1,2,3,4,5,6-hexakisphosphate * H2O <==> D-myo-inositol (1,2,4,5,6)-pentakisphosphate * phosphate
1D-myo-inositol 1,2,3,4,5,6-hexakisphosphate * H2O <==> D-myo-inositol (1,3,4,5,6)-pentakisphosphate * phosphate
1D-myo-inositol 1,2,3,4,5,6-hexakisphosphate * H2O --> D-myo-inositol (1,2,3,4,5)-pentakisphosphate * phosphate
1D-myo-inositol 1,2,3,4,5,6-hexakisphosphate * H2O --> D-myo-inositol (1,2,3,5,6) pentakisphosphate * phosphate
2,3-dihydroxy-3-methylbutanoate --> 3-methyl-2-oxobutanoate * H2O
2,3-dihydroxy-3-methylbutanoate * NADP+ <-- (S)-2-acetolactate * NADPH * H+
2,3-dihydroxy-3-methylvalerate --> (S)-3-methyl-2-oxopentanoate * H2O
2,3-dihydroxy-3-methylvalerate * NADP+ <-- 2-aceto-2-hydroxy-butanoate * NADPH * H+
2,3-dimethyl-6-phytyl-1,4-benzoquinol --> γ-tocopherol
2,3-dioxo-L-gulonate --> 2-carboxy-L-xylonolactone
2,5-diamino-6-(5-phospho-D-ribosylamino)pyrimidin-4(3H)-one * H2O --> 5-amino-6-(5-phospho-D-ribosylamino)uracil * ammonia
2-(3-carboxy-3-aminopropyl)-L-histidine in eEF-2 * S-adenosyl-L-methionine --> 2-[3-carboxy-3-(methylammonio)propyl]-L-histidine in eEF-2 * S-adenosyl-L-homocysteine * H+
2-[3-carboxy-3-(methylammonio)propyl]-L-histidine in eEF-2 * S-adenosyl-L-methionine --> 2-[3-carboxy-3-(dimethylammonio)propyl]-L-histidine in eEF-2 * S-adenosyl-L-homocysteine * H+
2-C-methyl-D-erythritol-4-phosphate * NADP+ <-- 1-deoxy-D-xylulose 5-phosphate * NADPH * H+
2-carboxy-L-xylonolactone * H2O --> 2-carboxy-L-threo-pentonate * H+
2-isopropylmaleate * H2O --> (2R,3S)-3-isopropylmalate
2-methyl-3-hydroxybutyryl-CoA <-- (E)-2-methylcrotonoyl-CoA * H2O
2-methyl-3-hydroxybutyryl-CoA * NAD+ --> 2-methylacetoacetyl-CoA * NADH * H+
2-methyl-6-phytyl-1,4-benzoquinol --> δ-tocopherol
2-methyl-6-phytyl-1,4-benzoquinol * S-adenosyl-L-methionine --> 2,3-dimethyl-6-phytyl-1,4-benzoquinol * S-adenosyl-L-homocysteine * H+
2-methyl-6-solanyl-1,4-benzoquinol * S-adenosyl-L-methionine --> S-adenosyl-L-homocysteine * plastoquinol-9 * H+
2-methylacetoacetyl-CoA * coenzyme A --> propanoyl-CoA * acetyl-CoA
2-methylbutanol * NAD+ <==> 2-methylbutanal * NADH * H+
2-methylbutanoyl-CoA * an [apo BCAA dehydrogenase E2 protein] N6-dihydrolipoyl-L-lysine <==> [lipoamide acyltransferase] N6-S-[2-methylbutanoyl]dihydrolipoyl-L-lysine * coenzyme A
2-methylbutanoyl-CoA * an oxidized electron-transfer flavoprotein --> (E)-2-methylcrotonoyl-CoA * a reduced electron-transfer flavoprotein
2-oxo-3-hydroxy-4-phosphobutanoate * L-glutamate <==> 4-phospho-hydroxy-L-threonine * 2-oxoglutarate
2-oxo-3-phenylpropanoate --> enol-phenylpyruvate
2-oxo-3-phenylpropanoate * oxygen <==> 2-hydroxyphenylacetate * CO2
2-oxo-4-methylthiobutanoate * hydroxyl radical --> ethylene * methanethiol * CO2
2-oxoglutarate * (S)-3-amino-2-methylpropanoate <==> L-glutamate * (S)-methylmalonate-semialdehyde
2-oxoglutarate * a [2-oxoglutarate dehydrogenase E2 protein] N6-lipoyl-L-lysine * H+ --> a [2-oxoglutarate dehydrogenase E2 protein] N6-S-succinyldihydrolipoyl-L-lysine * CO2
2-oxoglutarate * L-alanine <==> L-glutamate * pyruvate
2-oxoglutarate * L-alanine <==> L-glutamate * pyruvate
2-phenylethanol * acetyl-CoA <==> phenylethyl acetate * coenzyme A
2-phospho-4-(cytidine 5'-diphospho)-2-C-methyl-D-erythritol --> 2-C-methyl-D-erythritol-2,4-cyclodiphosphate * CMP
2-phospho-D-glycerate <==> phosphoenolpyruvate * H2O
2-phosphoglycolate * H2O --> glycolate * phosphate
2-succinyl-5-enolpyruvyl-6-hydroxy-3-cyclohexene-1-carboxylate --> (1R,6R)-6-hydroxy-2-succinylcyclohexa-2,4-diene-1-carboxylate * pyruvate
22-hydroxy-3-oxochol-4-en-24-oyl-CoA * NAD+ <==> 3,22-dioxochol-4-en-24-oyl-CoA * NADH * H+
24-hydroxy-3-oxocholest-4-en-26-oyl-CoA * NAD+ <==> 3,24-dioxocholest-4-en-26-oyl-CoA * NADH * H+
24-methyldesmosterol * H+ --> 24-epi-campesterol
24-methyldesmosterol * NADPH * H+ --> campesterol * NADP+
24-methylenecholesterol --> 24-methyldesmosterol
24-methylenelophenol * S-adenosyl-L-methionine --> 24-ethylidenelophenol * S-adenosyl-L-homocysteine * H+
3'-ketolactose * H2O <==> 3-keto-β-D-galactose * β-D-glucose
3,22-dioxochol-4-en-24-oyl-CoA * coenzyme A <==> 3-oxo-23,24-bisnorchol-4-en-22-oyl-CoA * acetyl-CoA
3,4-dihydroxyphenylglycol * NAD+ <==> 3,4-dihydroxyphenylglycolaldehyde * NADH * H+
3-(4-hydroxyphenyl)-3-hydroxy-propionyl-CoA <-- 4-coumaroyl-CoA * H2O
3-(4-hydroxyphenyl)-3-hydroxy-propionyl-CoA * NAD+ --> 3-(4-hydroxyphenyl)-3-oxo-propionyl-CoA * NADH * H+
3-(4-hydroxyphenyl)-3-oxo-propionyl-CoA * coenzyme A --> acetyl-CoA * 4-hydroxybenzoyl-CoA
3-[(3aS,4S,5R,7aS)-5-hydroxy-7a-methyl-1-oxo-octahydro-1H-inden-4-yl]-3-hydroxypropanoyl-CoA * NAD+ <==> 3-[(3aS,4S,5R,7aS)-5-hydroxy-7a-methyl-1-oxo-octahydro-1H-inden-4-yl]-3-oxopropanoyl-CoA * NADH * H+
3-cis-dodecenoyl-CoA <==> 2-trans-dodecenoyl-CoA
3-dehydroquinate --> 3-dehydroshikimate * H2O
3-deoxy-D-arabino-heptulosonate-7-phosphate --> 3-dehydroquinate * phosphate
3-diphospho-1D-myo-inositol (1,2,4,5,6)pentakisphosphate * ATP --> 3,5-bisdiphosphoinositol-1D-myo-inositol (2,3,4,6)tetrakisphosphate * ADP
3-hydroxy-isobutyryl-CoA * H2O <==> 3-hydroxy-isobutyrate * coenzyme A * H+
3-hydroxyadipyl-CoA <==> 2,3-dehydroadipyl-CoA * H2O
3-hydroxyadipyl-CoA * NAD+ <==> 3-oxoadipyl-CoA * NADH * H+
3-hydroxypropanoyl-CoA <-- acrylyl-CoA * H2O
3-hydroxypropanoyl-CoA * H2O --> 3-hydroxypropionate * coenzyme A * H+
3-hydroxypropionate * NAD+ --> malonate semialdehyde * NADH * H+
3-methoxy-4-hydroxyphenylglycol * NAD+ <==> 3-methoxy-4-hydroxyphenylglycolaldehyde * NADH * H+
3-methyl-2-oxobutanoate * 5,10-methylenetetrahydrofolate * H2O --> 2-dehydropantoate * tetrahydrofolate
3-methyl-2-oxobutanoate * acetyl-CoA * H2O --> (2S)-2-isopropylmalate * coenzyme A * H+
3-methyl-2-oxobutanoate * an [apo BCAA dehydrogenase E2 protein] N6-lipoyl-L-lysine * H+ --> an [apo BCAA dehydrogenase E2 protein] N6-S-[2-methylpropanoyl]dihydrolipoyl-L-lysine * CO2
3-methylbutanol * NAD+ <==> 3-methylbutanal * NADH * H+
3-oxo-2-(cis-2'-pentenyl)-cyclopentane-1-octanoate * NADP+ <-- 12-oxo-cis-10,15-phytodienoate * NADPH * H+
3-oxo-5,6-dehydrosuberyl-CoA * coenzyme A <==> 2,3-dehydroadipyl-CoA * acetyl-CoA
3-oxo-docosapentaenoyl-CoA * NADPH * H+ --> 3-hydroxy-docosapentaenoyl-CoA * NADP+
3-oxo-eicosatrienoyl-CoA * NADPH * H+ <==> 3-hydroxy-eicosatrienoyl-CoA * NADP+
3-phospho-D-glycerate <==> 2-phospho-D-glycerate
3-phospho-D-glycerate * ATP <==> 1,3-bisphospho-D-glycerate * ADP
3-phospho-L-serine * H2O --> L-serine * phosphate
3-ureido-isobutyrate * H2O * H+ --> (R)-3-amino-2-methylpropanoate * ammonia * CO2
3R-hydroxy-docosapentaenoyl [acp] * NADP+ <==> a 3-oxo-docosapentaenoyl [acp] * NADPH * H+
a benzenediol * oxygen <==> a benzosemiquinone * H2O
H+[in] --> H+[out]
hν * a plastoquinone * H2O --> a plastoquinol * oxygen
L-ascorbate * oxygen * H+ <==> monodehydroascorbate * H2O
porphobilinogen * H2O --> ammonia * hydroxymethylbilane * H+
4,4-dimethyl-5α-cholesta-8-en-3-β-ol * NADP+ <==> 4,4-dimethyl-5-α-cholesta-8,14-dien-3-β-ol * NADPH * H+
4,4-dimethylzymosterol * NADP+ <-- 14-demethyllanosterol * NADPH * H+
4,5-seco-dopa --> betalamate * H2O * H+
4-(2'-carboxyphenyl)-4-oxobutyryl-CoA * H+ --> 1,4-dihydroxy-2-naphthoyl-CoA * H2O
4-(cytidine 5'-diphospho)-2-C-methyl-D-erythritol * ATP --> 2-phospho-4-(cytidine 5'-diphospho)-2-C-methyl-D-erythritol * ADP * H+
4-amino-2-methyl-5-phosphomethylpyrimidine * ATP --> 4-amino-2-methyl-5-diphosphomethylpyrimidine * ADP
4-amino-4-deoxychorismate --> 4-aminobenzoate * pyruvate * H+
4-aminobutanoate * pyruvate --> succinate semialdehyde * L-alanine
4-coumaryl alcohol * acetyl-CoA <==> coumaryl acetate * coenzyme A
4-hydroxy-2-nonenal-[Cys-Gly] conjugate * H2O <==> 4-hydroxy-2-nonenal-[L-Cys] conjugate * glycine
4-hydroxy-2-nonenal-glutathione conjugate * H2O <==> 4-hydroxy-2-nonenal-[Cys-Gly] conjugate * L-glutamate
4-hydroxybenzaldehyde * a reduced flavoprotein * oxygen <==> protocatechualdehyde * an oxidized flavoprotein * H2O
4-hydroxybenzoyl-CoA * H2O --> 4-hydroxybenzoate * coenzyme A * H+
4-hydroxysphinganine * ATP <==> phytosphingosine-1-P * ADP * H+
4-methyl-2-oxopentanoate * an [apo BCAA dehydrogenase E2 protein] N6-lipoyl-L-lysine * H+ <==> a [apo BCAA dehydrogenase E2 protein] N6-S-[3-methylbutanoyl]dihydrolipoyl-L-lysine * CO2
4-methyl-2-oxopentanoate * H+ --> 3-methylbutanal * CO2
4α-methyl-5α-ergosta-8,24-dien-3β-ol --> 24-methylenelophenol
4α-methyl-5α-ergosta-8,24-dien-3β-ol * NADP+ <-- 4α-methyl-5α-ergosta-8,14,24(28)-trien-3β-ol * NADPH * H+
4α-methyl-zymosterol * NADP+ <-- 3-keto-4-methylzymosterol * NADPH * H+
S0 * oxygen * H2O <==> sulfite * thiosulfate * hydrogen sulfide * H+
5',5'''-diadenosine triphosphate * H2O <==> AMP * ADP * H+
5'-guanylated mRNA * S-adenosyl-L-methionine <==> S-adenosyl-L-homocysteine * a 5'-(N7-methylguanosine 5'-triphospho)-mRNA * H+
5'-phosphoribosyl-4-(N-succinocarboxamide)-5-aminoimidazole --> fumarate * aminoimidazole carboxamide ribonucleotide
5,10-methenyltetrahydrofolate * H2O --> 10-formyl-tetrahydrofolate * H+
5,10-methenyltetrahydrofolate * H2O --> 5-formyl-tetrahydrofolate * H+
5,10-methylenetetrahydrofolate * NADP+ --> 5,10-methenyltetrahydrofolate * NADPH
5,6-dihydrothymine * H2O --> 3-ureido-isobutyrate * H+
5,6-dihydrothymine * NADP+ <-- thymine * NADPH * H+
5,6-dihydrouracil * H2O --> 3-ureidopropionate * H+
5,6-dihydrouracil * NADP+ <-- uracil * NADPH * H+
5-(methylthio)-2,3-dioxopentyl phosphate * H2O <==> 1,2-dihydroxy-5-(methylthio)pent-1-en-3-one * phosphate * H+
5-amino-1-(5-phospho-D-ribosyl)imidazole * S-adenosyl-L-methionine --> 4-amino-2-methyl-5-phosphomethylpyrimidine * 5'-deoxyadenosine * L-methionine * formate * carbon monoxide * H+
5-amino-1-(5-phospho-D-ribosyl)imidazole-4-carboxylate * H+ <-- 5-amino-1-(5-phospho-D-ribosyl)imidazole * CO2
5-amino-6-(5-phospho-D-ribitylamino)uracil * H2O --> 5-amino-6-(D-ribitylamino)uracil * phosphate
5-amino-6-(5-phospho-D-ribitylamino)uracil * NADP+ <-- 5-amino-6-(5-phospho-D-ribosylamino)uracil * NADPH * H+
5-amino-6-(D-ribitylamino)uracil * 1-deoxy-L-glycero-tetrulose 4-phosphate --> 6,7-dimethyl-8-(1-D-ribityl)lumazine * phosphate * H2O * H+
5-dehydro episterol * NADPH --> 24-methylenecholesterol * NADP+
5-dehydroavenasterol * NADPH --> isofucosterol * NADP+
5-diphospho-1D-myo-inositol (1,2,3,4,6)pentakisphosphate * ATP --> 1,5-bisdiphosphoinositol-1D-myo-inositol (2,3,4,6)tetrakisphosphate * ADP
5-diphospho-1D-myo-inositol (1,2,3,4,6)pentakisphosphate * ATP --> 3,5-bisdiphosphoinositol-1D-myo-inositol (2,3,4,6)tetrakisphosphate * ADP
5-enolpyruvyl-shikimate-3-phosphate --> chorismate * phosphate
5-hydroxyindole acetaldehyde * L-cysteine <==> 5-hydroxyindole thiazolidine carboxylate * H2O
5-hydroxyisourate * H2O --> 5-hydroxy-2-oxo-4-ureido-2,5-dihydro-1H imidazole-5-carboxylate * H+
5-hydroxytryptophol * NAD+ <==> 5-hydroxyindole acetaldehyde * NADH * H+
5-methyl-tetrahydrofolate * NAD+ <-- 5,10-methylenetetrahydrofolate * NADH * H+
5-oxoproline * ATP * H2O --> L-glutamate * ADP * phosphate * H+
5-phospho-ribosyl-glycineamide * 10-formyl-tetrahydrofolate --> 5'-phosphoribosyl-N-formylglycineamide * tetrahydrofolate * H+
5α-cholesta-7,24-dien-3β-ol * NADPH * H+ --> lathosterol * NADP+
6-hydroxymethyl-7,8-dihydropterin * ATP --> 6-hydroxymethyl-dihydropterin diphosphate * AMP * H+
6-O-cis-keto-mycolyl-trehalose-6-phosphate * H2O <==> trehalose-cis-keto-mono-mycolate * phosphate
6-O-cis-methoxy-mycolyl-trehalose-6-phosphate * H2O <==> trehalose-cis-methoxy-mono-mycolate * phosphate
6-O-mycolyl-trehalose-6-phosphate * H2O <==> trehalose-mono-mycolate * phosphate
6-O-trans-keto-mycolyl-trehalose-6-phosphate * H2O <==> trehalose-trans-keto-mono-mycolate * phosphate
6-O-trans-methoxy-mycolyl-trehalose-6-phosphate * H2O <==> trehalose-trans-methoxy-mono-mycolate * phosphate
6-phospho D-glucono-1,5-lactone * H2O --> 6-phospho D-gluconate * H+
7,8-dihydro-D-neopterin --> glycolaldehyde * 6-hydroxymethyl-7,8-dihydropterin
7,8-dihydromonapterin <==> glycolaldehyde * 6-hydroxymethyl-7,8-dihydropterin
7,8-dihydroneopterin 3'-phosphate * H2O --> 7,8-dihydro-D-neopterin * phosphate
7,9,9'-cis-neurosporene <==> 9'-cis-neurosporene
7,9,9'-cis-neurosporene * an electron-transfer-related quinone --> prolycopene * an electron-transfer-related quinol
71-hydroxychlorophyll a * a reduced ferredoxin * H+ --> chlorophyll a * an oxidized ferredoxin * H2O
71-hydroxychlorophyll a * NADP+ <-- chlorophyll b * NADPH * H+
8'-hydroxyabscisate --> phaseic acid
9,15,9'-tri-cis-ζ-carotene --> 9,9'-di-cis-ζ-carotene
9,9'-di-cis-ζ-carotene * an electron-transfer-related quinone <==> prolycopene * an electron-transfer-related quinol
9,9'-di-cis-ζ-carotene * an electron-transfer-related quinone --> 7,9,9'-cis-neurosporene * an electron-transfer-related quinol
9-cis-violaxanthin * oxygen <==> 2-cis,4-trans-xanthoxin * (3S,5R,6S)-5,6-epoxy-3-hydroxy-5,6-dihydro-12'-apo-β-caroten-12'-al
[thyroglobulin]-3-iodotyrosine * [thyroglobulin]-3,5-diiodotyrosine * hydrogen peroxide <==> [thyroglobulin]-triiodothyronine * [thyroglobulin]-aminoacrylate * H2O
[thyroglobulin]-3-iodotyrosine * iodide * hydrogen peroxide * H+ <==> [thyroglobulin]-3,5-diiodotyrosine * H2O
[thyroglobulin]-L-tyrosine * iodide * hydrogen peroxide * H+ <==> [thyroglobulin]-3-iodotyrosine * H2O
a (1→4)-β-D-xylan oligosaccharide * H2O --> β-D-xylopyranose
a (1→5)-α-L-arabinan oligosaccharide * H2O <==> α-L-arabinofuranose
a (1→4)-β-D-xylan * H2O --> a (1→4)-β-D-xylan oligosaccharide
a (3R)-3-hydroxyacyl-[acyl-carrier protein] --> a trans-2-enoyl-[acyl-carrier protein] * H2O
a (3R)-3-hydroxyacyl-[acyl-carrier protein] * NADP+ <-- a 3-oxoacyl-[acp] * NADPH * H+
a (3R)-3-hydroxyacyl-CoA <-- a cis-2-enoyl-CoA * H2O
a (3R)-3-hydroxyacyl-CoA --> a (3S)-3-hydroxyacyl-CoA
a (3S)-3-hydroxyacyl-CoA <-- a trans-2-enoyl-CoA * H2O
a (3S)-3-hydroxyacyl-CoA * NAD+ --> a 3-oxoacyl-CoA * NADH * H+
a (5-L-glutamyl)-L-peptide * a standard α amino acid <==> a 5-L-glutamyl-L-amino acid * a peptide
a (mannosyl)2-(N-acetylglucosaminyl)2-diphosphodolichol * GDP-α-D-mannose --> a (mannosyl)3-(N-acetylglucosaminyl)2-diphosphodolichol * GDP * H+
a (mannosyl)3-(N-acetylglucosaminyl)2-diphosphodolichol * GDP-α-D-mannose --> a (mannosyl)5-(N-acetylglucosaminyl)2-diphosphodolichol * GDP * H+
a (mannosyl)5-(N-acetylglucosaminyl)2-diphosphodolichol * a dolichyl β-D-mannosyl phosphate --> a (mannosyl)6-(N-acetylglucosaminyl)2-diphosphodolichol * a dolichyl phosphate * H+
a (mannosyl)6-(N-acetylglucosaminyl)2-diphosphodolichol * a dolichyl β-D-mannosyl phosphate --> a (mannosyl)7-(N-acetylglucosaminyl)2-diphosphodolichol * a dolichyl phosphate * H+
a (mannosyl)7-(N-acetylglucosaminyl)2-diphosphodolichol * a dolichyl β-D-mannosyl phosphate --> a (mannosyl)8-(N-acetylglucosaminyl)2-diphosphodolichol * a dolichyl phosphate * H+
a (mannosyl)8-(N-acetylglucosaminyl)2-diphosphodolichol * a dolichyl β-D-mannosyl phosphate --> a (mannosyl)9-(N-acetylglucosaminyl)2-diphosphodolichol * a dolichyl phosphate * H+
a (mannosyl)9-(N-acetylglucosaminyl)2-diphosphodolichol * a dolichyl β-D-glucosyl phosphate --> a glucosyl-(mannosyl)9-(N-acetylglucosaminyl)2-diphosphodolichol * a dolichyl phosphate * H+
a (R)-3-hydroxybehenoyl-[acp] * NADP+ <==> a 3-oxo-behenoyl-[acp] * NADPH * H+
a (R)-3-hydroxydodecanoyl-[acp] * NADP+ <-- a 3-oxo-dodecanoyl-[acp] * NADPH * H+
a (R)-3-hydroxyoctanoyl-[acp] * NADP+ <-- a 3-oxo-octanoyl-[acp] * NADPH * H+
a (R)-3-hydroxypetroselinoyl-[acp] * NADP+ <==> a 3-oxo-petroslinoyl-[acp] * NADPH * H+
a (R)-3-hydroxystearoyl-[acp] --> a trans-octadec-2-enoyl-[acp] * H2O
a (R)-3-hydroxystearoyl-[acp] * NADP+ <-- a 3-oxo-stearoyl-[acp] * NADPH * H+
a 1,2-diacyl-sn-glycerol 3-diphosphate * H2O --> a 1,2-diacyl-sn-glycerol-3-phosphate * phosphate * H+
a 1,2-diacyl-sn-glycerol-3-phosphate * H2O --> a 1,2-diacylglycerol * phosphate
a 1,4-α-D-glucan <==> a glycogen
a 1,4-α-D-glucan --> starch
a 1,4-α-D-glucan * H2O <==> a 1,4-α-D-glucan * maltopentaose
a 1,4-α-D-glucan * H2O <==> a 1,4-α-D-glucan * maltohexaose
a 1-lysophosphatidylcholine * H2O <==> a carboxylate * L-1-glycero-3-phosphocholine * H+
a 1-monoacylglycerol * H2O --> a fatty acid * glycerol * H+
a 1-phosphatidyl-1D-myo-inositol 3,4-bisphosphate * H2O <==> a 1-phosphatidyl-1D-myo-inositol 4-phosphate * phosphate
a 1-phosphatidyl-1D-myo-inositol 3-phosphate * ATP --> 1-phosphatidyl-1D-myo-inositol 3,5-bisphosphate * ADP * H+
a 1-phosphatidyl-1D-myo-inositol 3-phosphate * H2O <==> an L-1-phosphatidyl-inositol * phosphate
a 1-phosphatidyl-1D-myo-inositol 4,5-bisphosphate * ATP --> 1-phosphatidyl-1D-myo-inositol 3,4,5-trisphosphate * ADP * H+
a 1-phosphatidyl-1D-myo-inositol 4,5-bisphosphate * H2O <==> a 1-phosphatidyl-1D-myo-inositol 4-phosphate * phosphate
a 1-phosphatidyl-1D-myo-inositol 4,5-bisphosphate * H2O --> a 1,2-diacylglycerol * D-myo-inositol (1,4,5)-trisphosphate * H+
a 1-phosphatidyl-1D-myo-inositol 4-phosphate * ATP --> a 1-phosphatidyl-1D-myo-inositol 3,4-bisphosphate * ADP * H+
a 1-phosphatidyl-1D-myo-inositol 4-phosphate * ATP --> a 1-phosphatidyl-1D-myo-inositol 4,5-bisphosphate * ADP * H+
a 1-phosphatidyl-1D-myo-inositol 4-phosphate * H2O <==> a 1,2-diacylglycerol * D-myo-inositol (1,4)-bisphosphate * H+
a 1-phosphatidyl-1D-myo-inositol 4-phosphate * H2O <==> an L-1-phosphatidyl-inositol * phosphate
a 1-phosphatidyl-1D-myo-inositol 5-phosphate * ATP --> a 1-phosphatidyl-1D-myo-inositol 4,5-bisphosphate * ADP * H+
a 2,3,4-saturated 2-lysophosphatidate * a 2,3,4-saturated fatty acyl-[acp] <==> a 2,3,4-saturated L-phosphatidate * a holo-[acp]
a 2,3,4-saturated fatty acyl CoA * acetyl-CoA <-- a 3-oxoacyl-CoA * coenzyme A
a 2,3,4-saturated fatty acyl CoA * H2O --> a 2,3,4-saturated fatty acid * coenzyme A * H+
a 2,3,4-saturated fatty acyl CoA * NADP+ <==> a trans-2-enoyl-CoA * NADPH * H+
a 2,3,4-saturated fatty acyl CoA * oxygen --> a trans-2-enoyl-CoA * hydrogen peroxide
a 2,3,4-saturated fatty acyl-[acp] * NAD+ <-- a trans-2-enoyl-[acyl-carrier protein] * NADH * H+
a 2,3,4-saturated fatty acyl-[acp] * NADP+ <-- a trans-2-enoyl-[acyl-carrier protein] * NADPH * H+
a 2-monoacylglycerol --> a 1-monoacylglycerol
a 3-oxo-behenoyl-[acp] * NADPH <==> a (R)-3-hydroxybehenoyl-[acp] * NADP+
a 3R-hydroxy cis Δ5-dodecenoyl-[acp] <==> a trans-Δ3-cis-Δ5-dodecenoyl-[acp] * H2O
a 3R-hydroxy cis Δ5-dodecenoyl-[acp] * NADP+ <==> a 3-oxo-cis-Δ5-dodecenoyl-[acp] * NADPH * H+
a 3R-hydroxy cis Δ7-tetradecenoyl-[acp] <==> a trans-Δ3-cis-Δ7-tetradecenoyl-[acp] * H2O
a 3R-hydroxy cis Δ7-tetradecenoyl-[acp] * NADP+ <==> a 3-oxo-cis-Δ7-tetradecenoyl-[acp] * NADPH * H+
a 3R-hydroxy cis Δ9-hexadecenoyl-[acp] <==> a trans-Δ3-cis-Δ9-hexadecenoyl-[acp] * H2O
a 3R-hydroxy cis Δ9-hexadecenoyl-[acp] * NADP+ <==> a 3-oxo-cis-Δ9-hexadecenoyl-[acp] * NADPH * H+
a 3R-hydroxyglutaryl-[acp] methyl ester <==> an enoylglutaryl-[acp] methyl ester * H2O
a 3R-hydroxyglutaryl-[acp] methyl ester * NADP+ <==> a 3-oxo-glutaryl-[acp] methyl ester * NADPH * H+
a 3R-hydroxypimelyl-[acp] methyl ester <==> an enoylpimelyl-[acp] methyl ester * H2O
a 3R-hydroxypimelyl-[acp] methyl ester * NADP+ <==> a 3-oxo-pimelyl-[acp] methyl ester * NADPH * H+
a 5-L-glutamyl-L-amino acid --> an L-2-amino-acid * 5-oxoproline
a 6-phosphogluco-maltodextrin * ATP * H2O <==> a poly-6-phosphogluco-maltodextrin * AMP * phosphate
a 7-hydroxy-4-isopropenyl-7-methyloxepan-2-one --> a 3-isopropenyl-6-oxoheptanoate
a 9-cis-epoxycarotenoid * oxygen <==> 2-cis,4-trans-xanthoxin * a 12'-apo-carotenal
a [2-oxoglutarate dehydrogenase E2 protein] N6-dihydrolipoyl-L-lysine * NAD+ --> a [2-oxoglutarate dehydrogenase E2 protein] N6-lipoyl-L-lysine * NADH * H+
a [glycine-cleavage complex H protein] N6-aminomethyldihydrolipoyl-L-lysine * tetrahydrofolate --> a [glycine-cleavage complex H protein] N6-dihydrolipoyl-L-lysine * ammonia * 5,10-methylenetetrahydrofolate
a [glycine-cleavage complex H protein] N6-dihydrolipoyl-L-lysine * NAD+ --> a [glycine-cleavage complex H protein] N6-lipoyl-L-lysine * NADH * H+
a [lipoyl-carrier protein] N6-dihydrolipoyl-L-lysine * NAD+ <==> a [lipoyl-carrier protein] N6-lipoyl-L-lysine * NADH * H+
a [lipoyl-carrier protein] N6-octanoyl-L-lysine * S-adenosyl-L-methionine * S2- --> a [lipoyl-carrier protein] N6-lipoyl-L-lysine * 5'-deoxyadenosine * L-methionine
a [protein]-L-asparagine * UDP-N-acetyl-α-D-glucosamine <==> a [protein]-N4-(N-acetyl-D-glucosaminyl)-L-asparagine * UDP * H+
a [protein]-L-glutamate * S-adenosyl-L-methionine --> S-adenosyl-L-homocysteine * a protein-L-glutamate--O5-methyl-ester
a [protein]-L-methionine * an oxidized thioredoxin * H2O <==> a protein-L-methionine-(R)-S-oxide * a reduced thioredoxin
a [protein]-L-methionine * an oxidized thioredoxin * H2O <==> a protein-L-methionine-(S)-S-oxide * a reduced thioredoxin
a [protein]-L-tyrosine * phosphoadenosine-5'-phosphosulfate <==> adenosine 3',5'-bisphosphate * a protein L-tyrosine-O-sulfate
a [protein]-N-(4-aminobutylidene)-lysine * an [eIF5A-precursor]-lysine <==> an [eIF5A-precursor]-N-(4-aminobutylidene)-lysine * a [protein]-L-lysine
a [protein]-N4-(N-acetyl-D-glucosaminyl)-L-asparagine * H2O <==> N-acetyl-β-glucosaminylamine * a [protein]-L-aspartate
a [pyruvate dehydrogenase E2 protein] N6-dihydrolipoyl-L-lysine * NAD+ --> a [pyruvate dehydrogenase E2 protein] N6-lipoyl-L-lysine * NADH * H+
a [ribulose-1,5-bisphosphate-carboxylase]-lysine * S-adenosyl-L-methionine <==> a [ribulose-1,5-bisphosphate-carboxylase]-N6,N6,N6-trimethyl-L-lysine * S-adenosyl-L-homocysteine * H+
a [ThiI sulfur-carrier protein]-L-cysteine * L-cysteine <==> a [ThiI sulfur-carrier protein]-S-sulfanylcysteine * L-alanine
a biotinylated [BCCP dimer] * bicarbonate * ATP --> a carboxylated-biotinylated [BCCP dimer] * ADP * phosphate * H+
a bleomycin * H2O <==> a deamido-bleomycin
a butyryl-[acp] * NAD+ <-- a crotonyl-[acp] * NADH * H+
a carboxy-adenylated small subunit of molybdopterin synthase * an [L-cysteine desulfurase]-S-sulfanyl-L-cysteine --> a thiocarboxylated small subunit of molybdopterin synthase * an L-cysteine desulfurase * AMP
a CDP-diacylglycerol * an L-1-phosphatidyl-glycerol --> a cardiolipin * CMP * H+
a CDP-diacylglycerol * myo-inositol --> an L-1-phosphatidyl-inositol * CMP * H+
a CDP-diacylglycerol * sn-glycerol-3-phosphate --> CMP * an L-1-phosphatidylglycerol-phosphate * H+
a ceramide * ATP <==> ceramide 1-phosphate * ADP * H+
a ceramide * H2O <==> sphingosine * a carboxylate
a ceramide * H2O --> a sphingoid base * a fatty acid
a chitodextrin * H2O --> chitotriose
a chitodextrin * H2O --> N,N'-diacetylchitobiose
a cis,cis-delta11,23-3-hydroxyC42:2-[acp] * NADP+ <==> a cis,cis-delta11,23-3-oxo-C42:2-[acp] * NADPH * H+
a cis,cis-delta11,29-3-hydroxy C48:2-[acp] * NADP+ <==> a cis,cis-delta11,29-3-oxo-C48:2-[acp] * NADPH * H+
a cis,cis-delta13,25-3-hydroxyC44:2-[acp] * NADP+ <==> a cis,cis-delta13,25-3-oxo-C44:2-[acp] * NADPH * H+
a cis,cis-delta13,31-3-hydroxy C50:2-[acp] * NADP+ <==> a cis,cis-delta13,31-3-oxo-C50:2-[acp] * NADPH * H+
a cis,cis-delta15,27-3-hydroxyC46:2-[acp] * NADP+ <==> a cis,cis-delta15,27-3-oxo-C46:2-[acp] * NADPH * H+
a cis,cis-delta15,33-3-hydroxy C52:2-[acp] * NADP+ <==> a cis,cis-delta15,33-3-oxo-C52:2-[acp] * NADPH * H+
a cis,cis-delta17,29-3-hydroxyC48:2-[acp] * NADP+ <==> a cis,cis-delta17,29-3-oxo-C48:2-[acp] * NADPH * H+
a cis,cis-delta17,35-3-hydroxyC54:2-[acp] * NADP+ <==> a cis,cis-delta17,35-3-oxo-C54:2-[acp] * NADPH * H+
a cis,cis-delta19,31-3-hydroxyC50:2-[acp] * NADP+ <==> a cis,cis-delta19,31-3-oxo-C50:2-[acp] * NADPH * H+
a cis,cis-delta19,37-3-hydroxy-C56:2-[acp] * NADP+ <==> a cis,cis-delta19,37-3-oxo-C56:2-[acp] * NADPH * H+
a cis,cis-delta21,39-3-hydroxyC58:2-[acp] * NADP+ <==> a cis,cis-delta21,39-3-oxo-C58:2-[acp] * NADPH * H+
a cis,cis-delta5,17-3-hydroxyC36:2[acp] * NADP+ <==> a cis,cis-delta5,17-3-oxo-C36:2-[acp] * NADPH * H+
a cis,cis-delta5,23-3-hydroxyC42:2-[acp] * NADP+ <==> a cis,cis-delta5,23-3-oxo-C42:2-[acp] * NADPH * H+
a cis,cis-delta7,19-3-hydroxyC38:2-[acp] * NADP+ <==> a cis,cis-delta7,19-3-oxo-C38:2-[acp] * NADPH * H+
a cis,cis-delta7,25-3-hydroxyC44:2-[acp] * NADP+ <==> a cis,cis-delta7,25-3-oxo-C44:2-[acp] * NADPH * H+
a cis,cis-delta9,21-3-hydroxyC40:2-[acp] * NADP+ <==> a cis,cis-delta9,21-3-oxo-C40:2-[acp] * NADPH * H+
a cis,cis-delta9,27-3-hydroxyC46:2-[acp] * NADP+ <==> a cis,cis-delta9,27-3-oxo-C46:2-[acp] * NADPH * H+
a cis-3-enoyl-CoA --> a trans-2-enoyl-CoA
a cis-delta11-3-hydroxyC30:1-[acp] * NADP+ <==> a cis-delta11-3-oxo-C30:1-[acp] * NADPH * H+
a cis-delta11-C30:1-[acp] * a malonyl-[acp] <==> a cis-delta13-3-oxo-C32:1-[acp] * a holo-[acp] * CO2
a cis-delta13-3-hydroxyC32:1-[acp] * NADP+ <==> a cis-delta13-3-oxo-C32:1-[acp] * NADPH * H+
a cis-delta13-C32:1-[acp] * a malonyl-[acp] <==> a cis-delta15-3-oxo-C34:1-[acp] * a holo-[acp] * CO2
a cis-delta15-3-hydroxyC34:1-[acp] * NADP+ <==> a cis-delta15-3-oxo-C34:1-[acp] * NADPH * H+
a cis-delta15-C34:1-[acp] * a malonyl-[acp] <==> a cis-delta17-3-oxo-C36:1-[acp] * a holo-[acp] * CO2
a cis-delta17-3-hydroxyC36:1-[acp] * NADP+ <==> a cis-delta17-3-oxo-C36:1-[acp] * NADPH * H+
a cis-delta17-C36:1-[acp] * a malonyl-[acp] <==> a cis-delta19-3-oxo-C38:1-[acp] * a holo-[acp] * CO2
a cis-delta19-3-hydroxyC38:1-[acp] * NADP+ <==> a cis-delta19-3-oxo-C38:1-[acp] * NADPH * H+
a cis-delta19-C38:1-[acp] * a malonyl-[acp] <==> a cis-delta21-3-oxo-C40:1-[acp] * a holo-[acp] * CO2
a cis-delta21-3-hydroxyC40:1-[acp] * NADP+ <==> a cis-delta21-3-oxo-C40:1-[acp] * NADPH * H+
a cis-delta5-3-hydroxyC24:1-[acp] * NADP+ <==> a cis-delta5-3-oxo-C24:1-[acp] * NADPH * H+
a cis-delta5-C24:1-[acp] * a malonyl-[acp] <==> a cis-delta7-3-oxo-C26:1-[acp] * a holo-[acp] * CO2
a cis-delta7-3-hydroxyC26:1-[acp] * NADP+ <==> a cis-delta7-3-oxo-C26:1-[acp] * NADPH * H+
a cis-delta7-C26:1-[acp] * a malonyl-[acp] <==> a cis-delta9-3-oxo-C28:1-[acp] * a holo-[acp] * CO2
a cis-delta9-3-hydroxyC28:1-[acp] * NADP+ <==> a cis-delta9-3-oxo-C28:1-[acp] * NADPH * H+
a cis-delta9-C28:1-[acp] * a malonyl-[acp] <==> a cis-delta11-3-oxo-C30:1-[acp] * a holo-[acp] * CO2
a cis-docos-3-enoyl-[acp] * a malonyl-[acp] <==> a cis-delta5-3-oxo-C24:1-[acp] * a holo-[acp] * CO2
a cis-Δ5-dodecenoyl-[acp] * a malonyl-[acp] <==> a 3-oxo-cis-Δ7-tetradecenoyl-[acp] * a holo-[acp] * CO2
a cis-Δ7-tetradecenoyl-[acp] * a malonyl-[acp] <==> a 3-oxo-cis-Δ9-hexadecenoyl-[acp] * a holo-[acp] * CO2
a D-glucosyl-N-acylsphingosine --> a D-glucosyl-N-acylsphingosine * H+
a D-hexose * ATP <==> D-hexose 6-phosphate * ADP * H+
a damaged DNA (purine or pyrimidine) <==> an AP(apurinic or apyrimidinic) site created by glycosylic bond cleavage
a damaged DNA pyrimidine <==> a DNA containing a apyrimidinic site
a debranched limit dextrin * phosphate <==> α-D-glucose 1-phosphate
a decanoyl-[acp] * NAD+ <-- a trans-Δ2-decenoyl-[acp] * NADH * H+
a DNA containing abasic site <==> a 5'-phosphopolynucleotide * a 3'-terminal unsaturated sugar
a DNA containing ring-opened 7-methylguanine * H2O <==> 2,6-diamino-4-hydroxy-5-formamidopyrimidine * DNAn
a DNA cyclobutadipyrimidine <==> a DNA pair of adjacent pyrimidines
a DNA cytosine * S-adenosyl-L-methionine <==> a DNA 5-methylcytosine * S-adenosyl-L-homocysteine * H+
a docosapentaenoyl [acp] * H2O <==> all-cis-7,10,13,16,19-docosapentaenoate * a holo-[acp]
a dodecanoyl-[acp] * H2O --> a holo-[acp] * laurate * H+
a dolichyl phosphate * GDP-α-D-mannose --> a dolichyl β-D-mannosyl phosphate * GDP
a dolichyl phosphate * UDP-N-acetyl-α-D-glucosamine --> an N-acetylglucosaminyl-diphosphodolichol * uridine-5'-phosphate
a double stranded DNA * ATP <==> a negatively supercoiled DNA * ADP * phosphate
a glucosyl-(mannosyl)9-(N-acetylglucosaminyl)2-diphosphodolichol * a dolichyl β-D-glucosyl phosphate --> a (glucosyl)2(mannosyl)9-(N-acetylglucosaminyl)2-diphosphodolichol * a dolichyl phosphate * H+
a glucosylated glycogenin <==> a glycogen
a glycogen * H2O <==> a maltodextrin
a glycogen * phosphate <==> a limit dextrin * α-D-glucose 1-phosphate
a glycogen * phosphate <==> α-D-glucose 1-phosphate * maltotetraose
a guanine10 in tRNA * S-adenosyl-L-methionine <==> N2-dimethylguanine10 in tRNA * S-adenosyl-L-homocysteine * H+
a guanine10 in tRNA * S-adenosyl-L-methionine <==> an N2-methylguanine10 in tRNA * S-adenosyl-L-homocysteine * H+
a guanosine18 in tRNA * S-adenosyl-L-methionine <==> a 2'-O-methylguanosine18 in tRNA * S-adenosyl-L-homocysteine * H+
a histone * acetyl-CoA <==> an acetylated histone * coenzyme A
a holo-[acp] * H2O --> 4'-phosphopantetheine * an apo-[acp]
a holo-[acp] * malonyl-CoA * H+ --> a malonyl-[acp] * coenzyme A
a L-prolyl peptide * H2O <==> a peptide * L-proline
a large peptide (>20 AA) <==> a small peptide
a limit dextrin <==> a limit dextrin with short branches
a linear malto-oligosaccharide [(glucose)n] * phosphate <==> α-D-glucose 1-phosphate * a linear malto-oligosaccharide [(glucose)n-1]
a linear α-D-glucan * ATP * H2O <==> [phospho-α-glucan] * AMP * phosphate * H+
a lipid hydroperoxide * glutathione --> a lipid * glutathione disulfide * H2O
a lipid linoleoyl group * a reduced electron acceptor * oxygen <==> a lipid α-linolenoyl group * an oxidized electron acceptor * H2O
a lipid oleoyl-group * a reduced electron acceptor * oxygen --> a lipid linoleoyl group * an oxidized electron acceptor * H2O
a long-chain acyl-CoA * a 1-acyl-sn-glycerol-3-phosphate --> a 1,2-diacyl-sn-glycerol-3-phosphate * coenzyme A
a long-chain acyl-CoA * sn-glycerol-3-phosphate --> a 1-acyl-sn-glycerol-3-phosphate * coenzyme A
a maltodextrin * ATP * H2O <==> a 6-phosphogluco-maltodextrin * AMP * phosphate
a maltodextrin(n) * β-maltose <==> a maltodextrin(n+1) * α-D-glucose
a mannan * H2O <==> a mannan oligosaccharide
a mannosyl-(N-acetylglucosaminyl)2-diphosphodolichol * GDP-α-D-mannose --> a (mannosyl)2-(N-acetylglucosaminyl)2-diphosphodolichol * GDP * H+
a mismatched DNA base pair <==> a properly matched DNA base pair
a mitochondrial preprotein including a mitochondrial targeting sequence <==> a processed mitochondrial protein * a peptide
a mRNA with poly(A) tail <==> AMP
a myo-inositol monophosphate * H2O <==> myo-inositol * phosphate
a myosin heavy chain * ATP <==> a myosin-heavy chain-phosphate * ADP
a myristoyl-[acp] * H2O <==> a holo-[acp] * myristate
a negatively supercoiled DNA <==> a relaxed DNA
a O-sialoglycoprotein * H2O <==> a peptide
a palmitoyl-[acp] * H2O <==> palmitate * a holo-[acp] * H+
a palmitoylated protein * H2O <==> palmitate * a protein
a peptide <==> a peptide
a peptide <==> a peptide
a peptide * H2O <==> a peptide * a standard α amino acid
a peptide * H2O <==> a standard α amino acid * a peptide
a peptide with a leader sequence * H2O <==> a peptide * a leader sequence
a petroselinoyl-[acp] * H2O <==> petroselinate * a holo-[acp]
a phenolic donor * hydrogen peroxide <==> a phenoxyl radical of a phenolic donor * H2O
a phosphate monoester * H2O --> an alcohol * phosphate
a phosphatidylcholine * H2O --> a 1,2-diacyl-sn-glycerol-3-phosphate * choline * H+
a phosphatidylcholine * H2O --> a 1-lysophosphatidylcholine * a fatty acid * H+
a phosphatidylcholine * H2O --> a 2-lysophosphatidylcholine * a fatty acid * H+
a phosphatidylcholine * H2O --> phosphocholine * a 1,2-diacylglycerol * H+
a phosphatidylcholine[out] * a 1,2-diacylglycerol[out] --> a triacylglycerol * a 2-lysophosphatidylcholine
a phospholipid olefinic fatty acid * S-adenosyl-L-methionine <==> a phospholipid cyclopropane fatty acid * S-adenosyl-L-homocysteine * H+
a phosphoprotein * H2O --> a protein * phosphate
a phytoceramide * H2O <==> 4-hydroxysphinganine * a carboxylate
a plant ceramide (I) --> a plant ceramide (II)
a plant ceramide (I) * an O-glucosylsterol --> a D-glucosyl-N-acylsphingosine * a sterol
a plant ceramide (I) * ATP --> a plant ceramide 1-phosphate * ADP * H+
a plant ceramide (III) --> a plant ceramide (IV) * H+
a plastoquinone * H+[in] * e- --> a plastoquinol
a plastoquinone * NADPH * H+ <==> a plastoquinol * NADP+
a polynucleotide * H2O <==> a polynucleotide * a nucleoside 3'-phosphate
a polypeptide <==> a polypeptide
a polypeptide <==> a peptide
a polypeptide * H2O <==> a peptide * a tripeptide
a primary alcohol * NAD+ <==> an aldehyde * NADH * H+
a primary amine * H2O * oxygen <==> an aldehyde * ammonia * hydrogen peroxide
a protein <==> a peptide * a peptide
a protein * ATP <==> a phosphoprotein * ADP
a protein * L-arginyl-tRNAarg <==> a [protein]-L-arginine * tRNAarg
a protein c-terminal s-farnesyl-l-cysteine methyl ester * H2O <==> a protein c-terminal S-farnesyl-L-cysteine * methanol * H+
a protein S-farnesyl-L-cysteine <==> a protein c-terminal S-farnesyl-L-cysteine * a peptide
a protein with incorrect disulfide bonds <==> a protein with correct disulfide bonds
a protein with N-terminal methionine * H2O <==> L-methionine * a peptide
a protein-L-tyrosine phosphate * H2O <==> a [protein]-L-tyrosine * phosphate
a protein-γ-glutamate <==> L-glutamate * a peptide
a quinone * NADPH <==> a semiquinone * NADP+
a RAD21 cohesin subunit <==> a peptide * a peptide
a reduced electron-transfer flavoprotein * an ubiquinone <==> an oxidized electron-transfer flavoprotein * an ubiquinol
a reduced ferroprotein (Fe II) * oxygen --> an oxidized ferroprotein (Fe III) * H2O
a reduced thioredoxin * NADP+ <-- an oxidized thioredoxin * NADPH * H+
a ribonucleoside monophosphate * H2O --> a ribonucleoside * phosphate
a RNA-DNA hybrid * H2O <==> a DNA * a nucleoside monophosphate
a secondary alcohol * NAD+ <==> a ketone * NADH * H+
a secondary alcohol * NADP+ <==> a ketone * NADPH * H+
a small ubiquitin-like modifier (SUMO) propeptide <==> a mature small ubiquitin-like modifier (SUMO) peptide
a sphingoid 1-phosphate * H+ --> phosphoryl-ethanolamine * an aldehyde
a sphingoid base * ATP --> a sphingoid 1-phosphate * ADP * H+
a stearoyl-[acp] * a reduced electron acceptor * oxygen <==> an oleoyl-[acp] * an oxidized electron acceptor * H2O
a stearoyl-[acp] * a reduced ferredoxin * oxygen --> an oleoyl-[acp] * an oxidized ferredoxin * H2O
a stearoyl-[acp] * H2O --> stearate * a holo-[acp] * H+
a stearoyl-[acp] * NAD+ <-- a trans-octadec-2-enoyl-[acp] * NADH * H+
a trans-2-enoyl-CoA * NADP+ <==> a trans-2,trans-4-dienoyl-CoA * NADPH * H+
a trans-3-enoyl-CoA --> a trans-2-enoyl-CoA
a tRNA precursor with a 5' extension and a long 3' trailer <==> a tRNA precursor with a 5' extension * a ribonucleoside monophosphate
a tRNA precursor with a 5' extension and a long 3' trailer <==> a tRNA precursor with a 5' extension and a short 3' extension * a nucleoside monophosphate
a tRNA uridine38-40 <==> a tRNA pseudouridine38-40
a ubiquitin C-terminal thioester * H2O <==> a ubiquitin * a thiol
a very-long-chain (3R)-3-hydroxyacyl-CoA --> a very-long-chain trans-2,3-dehydroacyl-CoA * H2O
a very-long-chain (3R)-3-hydroxyacyl-CoA * NADP+ <-- a very-long-chain oxoacyl-CoA * NADPH * H+
a very-long-chain 2,3,4-saturated fatty acyl CoA * NADP+ <-- a very-long-chain trans-2,3-dehydroacyl-CoA * NADPH * H+
a β-D glucoside * H2O <==> a non glucosylated glucose acceptor * β-D-glucose
a β-D-galactoside * H2O <==> a non galactosylated galactose acceptor * β-D-galactose
a β-D-glucan with a C3-substituted glucose <==> a β-D glucan * a β-D glucan
a Δ4-hexadecenoyl-[acp] * a malonyl-[acp] <==> a 3-oxo-petroslinoyl-[acp] * a holo-[acp] * CO2
acetaldehyde * oxygen * H2O <==> acetate * hydrogen peroxide * H+
acetol * NADP+ <-- methylglyoxal * NADPH * H+
acetone * a reduced flavoprotein * oxygen <==> acetol * an oxidized flavoprotein * H2O
acetyl-CoA * a [pyruvate dehydrogenase E2 protein] N6-dihydrolipoyl-L-lysine <-- a [pyruvate dehydrogenase E2 protein] N6-S-acetyldihydrolipoyl-L-lysine * coenzyme A
acetyl-CoA * a carboxylated-biotinylated [BCCP dimer] --> malonyl-CoA * a biotinylated [BCCP dimer]
acetyl-CoA * a peptide <==> an Nα-acetyl-peptide * coenzyme A
acetyl-CoA * butanoyl-CoA <==> 3-oxohexanoyl-CoA * coenzyme A
acetyl-CoA * glyoxylate * H2O --> (S)-malate * coenzyme A * H+
acetyl-CoA * octanoyl-CoA <==> 3-oxodecanoyl-CoA * coenzyme A
acetyl-CoA * propanoyl-CoA <==> β-ketovaleryl-CoA * coenzyme A
adenine1618 in 23S rRNA * S-adenosyl-L-methionine <==> N6-methyladenine1618 in 23S rRNA * S-adenosyl-L-homocysteine * H+
adenine22 in tRNA * S-adenosyl-L-methionine * H+ <==> N1-methyladenine22 in tRNA * S-adenosyl-L-homocysteine
adenosine * ATP --> AMP * ADP * H+
adenosine * H2O --> D-ribose * adenine
adenosine 3',5'-bisphosphate * H2O --> AMP * phosphate
adenosine 5'-phosphosulfate * ATP --> phosphoadenosine-5'-phosphosulfate * ADP * H+
adenylo-succinate --> fumarate * AMP
adenylyl-molybdopterin * molybdate --> molybdenum cofactor * AMP * H2O
ADP * a reduced NrdH glutaredoxin-like protein --> dADP * an oxidized NrdH glutaredoxin-like protein * H2O
ADP * H2O <==> AMP * phosphate * H+
ADP-D-ribosyl(n)-acceptor * NAD+ <==> ADP-D-ribosyl(n+1)-acceptor * nicotinamide * H+
ADP-ribose * H2O <==> AMP * D-ribose 5-phosphate * H+
agmatine * H2O --> ammonia * N-carbamoylputrescine * H+
all-trans-3,4-didehydrolycopene <==> torulene
all-trans-lycopene <==> δ-carotene
all-trans-lycopene --> γ-carotene
all-trans-retinal * H2O * oxygen <==> all-trans-retinoate * hydrogen peroxide * H+
all-trans-retinol * NADP+ <==> all-trans-retinal * NADPH * H+
allantoate * H2O --> S-(-)-ureidoglycolate * urea
aminoacetone * H2O * oxygen <==> methylglyoxal * ammonia * hydrogen peroxide * H+
aminoimidazole carboxamide ribonucleotide * 10-formyl-tetrahydrofolate --> phosphoribosyl-formamido-carboxamide * tetrahydrofolate
ammonia * 2-oxobutanoate * succinate * H+ <==> O-succinyl-L-homoserine * H2O
ammonia * an oxidized ferredoxin * H2O <-- nitrite * a reduced ferredoxin * H+
ammonia * H+ <==> ammonium
ammonia * L-glutamate * ATP --> L-glutamine * ADP * phosphate
AMP * ATP --> ADP
AMP * H2O --> IMP * ammonia
an (3R)-3-hydroxymyristoyl-[acp] * NADP+ <-- a 3-oxo-myristoyl-[acp] * NADPH * H+
an (N-acetylglucosaminyl)2-diphosphodolichol * GDP-α-D-mannose --> a mannosyl-(N-acetylglucosaminyl)2-diphosphodolichol * GDP * H+
an (R)-3-hydroxydecanoyl-[acp] --> a trans-Δ2-decenoyl-[acp] * H2O
an (R)-3-hydroxydecanoyl-[acp] * NADP+ <-- a 3-oxo-decanoyl-[acp] * NADPH * H+
an (R)-3-hydroxyhexanoyl-[acp] * NADP+ <-- a 3-oxo-hexanoyl-[acp] * NADPH * H+
an (R)-3-hydroxypalmitoyl-[acp] * NADP+ <-- a 3-oxo-palmitoyl-[acp] * NADPH * H+
an (S)-2-hydroxyacid * oxygen <==> hydrogen peroxide * a 2-oxo carboxylate * H+
an [apo BCAA dehydrogenase E2 protein] N6-dihydrolipoyl-L-lysine * NAD+ --> an [apo BCAA dehydrogenase E2 protein] N6-lipoyl-L-lysine * NADH * H+
an [eIF5A-precursor]-deoxyhypusine * a reduced electron acceptor * oxygen --> an eIF5A-hypusine * an oxidized electron acceptor * H2O
an [eIF5A-precursor]-N-(4-aminobutylidene)-lysine * NADH * H+ <==> an [eIF5A-precursor]-deoxyhypusine * NAD+
an [L-cysteine desulfurase]-S-sulfanyl-L-cysteine * a sulfur acceptor <==> an L-cysteine desulfurase * S-sulfanyl-[acceptor]
an acetoacetyl-[acp] * NADPH * H+ --> a (R)-3-hydroxybutanoyl-[acp] * NADP+
an acetylated histone <==> a deacetylated histone * N6-acetyl-L-lysine
an acyl-[acp] * H2O --> a fatty acid * a holo-[acp]
an acyl-[acp] * NAD+ <==> a trans-2-enoyl-[acyl-carrier protein] * NADH * H+
an acyl-[acp] * sn-glycerol-3-phosphate --> a 1-acyl-sn-glycerol-3-phosphate * a holo-[acp]
an acyl-CoA * a 1,2-diacylglycerol --> a triacylglycerol * coenzyme A
an acyl-CoA * H2O --> a carboxylate * coenzyme A * H+
an acyl-CoA * oxygen <==> a trans-2-enoyl-CoA * hydrogen peroxide
an alcohol * acetyl-CoA <==> an acetic ester * coenzyme A
an aldehyde * oxygen * H2O <==> a carboxylate * hydrogen peroxide * H+
an aliphatic amine * H2O * oxygen <==> an aldehyde * ammonia * hydrogen peroxide * H+
an aryl aldehyde * oxygen * H2O <==> an aromatic carboxylate * hydrogen peroxide
an epoxide * H2O <==> a glycol
an L-1-phosphatidyl-inositol * a plant ceramide (I) --> an inositolphosphorylceramide * a 1,2-diacylglycerol
an L-1-phosphatidyl-inositol * ATP --> a 1-phosphatidyl-1D-myo-inositol 3-phosphate * ADP * H+
an L-1-phosphatidyl-inositol * ATP --> a 1-phosphatidyl-1D-myo-inositol 4-phosphate * ADP * H+
an L-1-phosphatidyl-inositol * UDP-N-acetyl-α-D-glucosamine <==> a 6-(N-acetyl-D-glucosaminyl)-1-phosphatidyl-1D-myo-inositol * UDP * H+
an L-1-phosphatidylglycerol-phosphate * H2O --> an L-1-phosphatidyl-glycerol * phosphate
an L-cysteine desulfurase * L-cysteine --> an [L-cysteine desulfurase]-S-sulfanyl-L-cysteine * L-alanine
an L-glutaminyl-peptide <==> a 5-oxoprolyl-peptide * ammonia * H+
an L-histidine in eEF-2 * S-adenosyl-L-methionine --> 2-(3-carboxy-3-aminopropyl)-L-histidine in eEF-2 * S-methyl-5'-thioadenosine * H+
an N-acetyl-β-D-galactosalaminyl-[glycan] * H2O <==> a glycan * N-acetyl-β-D-galactosamine
an N-acetylglucosaminyl-diphosphodolichol * UDP-N-acetyl-α-D-glucosamine --> an (N-acetylglucosaminyl)2-diphosphodolichol * UDP * H+
an N-acylated peptide * H2O <==> a peptide * an N-acylated amino acid * H+
an N2-methylguanine10 in tRNA * S-adenosyl-L-methionine <==> N2-dimethylguanine10 in tRNA * S-adenosyl-L-homocysteine * H+
an octanoyl-[acp] * glycine cleavage system lipoyl carrier <==> a [glycine-cleavage complex H protein] N6-octanoyl-L-lysine * a holo-[acp]
an oleoyl-[acp] * H2O --> a holo-[acp] * oleate
an oligonucleotide * H2O <==> an oligonucleotide * a nucleoside monophosphate
an oligopeptide <==> a peptide * a peptide
an oligopeptide * H2O <==> a peptide * a standard α amino acid
an oxidized electron acceptor * NADH * H+ <==> a reduced electron acceptor * NAD+
an oxidized ferroprotein (Fe III) * an ubiquinol --> a reduced ferroprotein (Fe II) * an ubiquinone
an oxidized flavodoxin * NADPH * H+ <==> a reduced flavodoxin * NADP+
an oxidized flavoprotein (FAD) * NADPH --> a reduced flavoprotein (FADH2) * NADP+
an oxidized flavoprotein (FMN) * NADPH --> a reduced flavoprotein (FMNH2) * NADP+
an oxidized thioredoxin * e- <-- a reduced thioredoxin
an RNA * H2O <==> a nucleoside 3'-phosphate * a 3' phosphooligonucleotide
an RNA * H2O <==> a nucleoside 3'-phosphate
an α-D-galactoside * H2O <==> α-D-galactose * an organic molecule
an α-D-mannoside * H2O <==> α-D-mannose * an organic molecule
androst-4-en-3,17-dione * a reduced flavoprotein * oxygen <==> 19-hydroxyandrostenedione * an oxidized flavoprotein * H2O
antheraxanthin * L-ascorbate * H+ --> zeaxanthin * L-dehydro-ascorbate * H2O
arachidoyl-CoA * H2O <==> arachidate * coenzyme A * H+
ATP * H2O <==> AMP * phosphate * H+
ATP * 2-succinylbenzoate * coenzyme A --> 4-(2'-carboxyphenyl)-4-oxobutyryl-CoA * ADP * phosphate
ATP * 4-methyl-5-(β-hydroxyethyl)thiazole --> ADP * 4-methyl-5-(2-phosphonooxyethyl)thiazole * H+
ATP * 5'-phosphoribosyl-N-formylglycineamide * L-glutamine * H2O --> L-glutamate * ADP * 5-phosphoribosyl-N-formylglycineamidine * phosphate * H+
ATP * 5-amino-1-(5-phospho-D-ribosyl)imidazole-4-carboxylate * L-aspartate --> ADP * 5'-phosphoribosyl-4-(N-succinocarboxamide)-5-aminoimidazole * phosphate * H+
ATP * 5-formyl-tetrahydrofolate --> 5,10-methenyltetrahydrofolate * ADP * phosphate
ATP * 5-phosphoribosyl-N-formylglycineamidine --> ADP * 5-amino-1-(5-phospho-D-ribosyl)imidazole * phosphate * H+
ATP * [a DNA-directed RNA-polymerase] <==> ADP * phospho-[DNA-directed RNA-polymerase]
ATP * [phospho-α-glucan] * H2O <==> AMP * O-phospho-[phospho-α-glucan] * phosphate
ATP * a 1,2-diacylglycerol --> a 1,2-diacyl-sn-glycerol-3-phosphate * ADP * H+
ATP * a [protein]-L-histidine <==> ADP * a protein N-phospho-L-histidine * H+
ATP * a [protein]-L-tyrosine <==> a protein-L-tyrosine phosphate * ADP * H+
ATP * a protein <==> ADP * a phosphoprotein
ATP * a pyruvate dehydrogenase <==> ADP * a phosphorylated pyruvate dehydrogenase
ATP * a reduced flavodoxin --> dATP * an oxidized flavodoxin * H2O
ATP * acetyl-CoA * bicarbonate --> malonyl-CoA * ADP * phosphate * H+
ATP * CMP --> ADP * CDP
ATP * D-fructose 6-phosphate --> ADP * fructose-1,6-bisphosphate * H+
ATP * D-ribose 5-phosphate <==> 5-phospho-α-D-ribose 1-diphosphate * AMP * H+
ATP * dCMP <==> ADP * dCDP
ATP * DNAn <==> a double stranded DNA with 5'-terminal phosphate * ADP * phosphate
ATP * formate * tetrahydrofolate --> ADP * 10-formyl-tetrahydrofolate * phosphate
ATP * H2O <==> ADP * phosphate * H+
ATP * H2O * H+[in] <==> ADP * phosphate * H+[out]
ATP * H2O * H+[in] <==> ADP * phosphate * H+[out]
ATP * hydroxymethylpyrimidine --> ADP * 4-amino-2-methyl-5-phosphomethylpyrimidine * H+
ATP * mitogen-activated protein kinase kinase <==> ADP * phosphorylated mitogen-activated protein kinase kinase
ATP * NADH --> ADP * NADPH * H+
ATP * pyridoxal <==> ADP * pyridoxal 5'-phosphate * H+
ATP * pyridoxamine --> ADP * pyridoxamine 5'-phosphate * H+
ATP * pyridoxine --> ADP * pyridoxine-5'-phosphate * H+
ATP * uridine-5'-phosphate <==> ADP * UDP
ATP * uridine-5'-phosphate --> ADP * UDP
ATP * UTP * L-glutamine * H2O --> ADP * CTP * L-glutamate * phosphate * H+
avenastenone * NADPH * H+ --> avenasterol * NADP+
avenasterol --> 5-dehydroavenasterol * H+
benzaldehyde * oxygen * H2O <==> benzoate * hydrogen peroxide * H+
betaine aldehyde hydrate --> betaine aldehyde * H2O
bupropion * a reduced flavoprotein * oxygen <==> hydroxybupropion * an oxidized flavoprotein * H2O
cadaverine * H2O * oxygen <==> 5-aminopentanal * ammonia * hydrogen peroxide * H+
campesterol * NADP+ --> crinosterol * NADPH * H+
carbamate * H+ --> ammonia * CO2
CDP * ATP <==> CTP * ADP
CDP * H2O --> CMP * phosphate * H+
cellobiose * H2O <==> β-D-glucose
cellulose * H2O <==> a cellodextrin
chitin * H2O --> a chitodextrin
chitotriose * H2O --> N-acetyl-D-glucosamine * N,N'-diacetylchitobiose
cholesterol * NADP+ <-- 7-dehydrocholesterol * NADPH * H+
choline * a reduced ferredoxin * oxygen * H+ --> betaine aldehyde hydrate * an oxidized ferredoxin * H2O
choline * ATP --> phosphocholine * ADP * H+
chorismate --> isochorismate
chorismate --> prephenate
chorismate * L-glutamine --> anthranilate * L-glutamate * pyruvate * H+
cinnamaldehyde * oxygen * H2O <==> trans-cinnamate * hydrogen peroxide * H+
cinnamyl alcohol * NADP+ <==> cinnamaldehyde * NADPH * H+
coniferyl alcohol * NADP+ <==> coniferaldehyde * NADPH * H+
cotinine * a reduced flavoprotein * oxygen <==> 5'-hydroxycotinine * an oxidized flavoprotein * H2O
cotinine * a reduced flavoprotein * oxygen <==> N'-hydroxymethyl-norcotinine * an oxidized flavoprotein * H2O
cotinine * a reduced flavoprotein * oxygen <==> trans-3'-hydroxycotinine * an oxidized flavoprotein * H2O
coumarinate * H+ --> coumarin * H2O
CTP * H2O --> CMP * phosphate * H+
CTP * a reduced flavodoxin --> dCTP * an oxidized flavodoxin * H2O
CTP * H2O --> CDP * phosphate * H+
cyclic pyranopterin monophosphate * a thiocarboxylated small subunit of molybdopterin synthase * H2O --> a small subunit of molybdopterin synthase * molybdopterin
cyclic-2,3-O-oxalyl-L-threonate --> cyclic- 3,4-O-oxalyl-L-threonate
cycloeucalenol --> obtusifoliol
cycloeucalenone * NADPH * H+ --> cycloeucalenol * NADP+
cysteinylglycine * H2O --> L-cysteine * glycine
cytidine * GTP --> CMP * GDP * H+
cytosine * H2O --> ammonia * uracil
D-cysteine * H2O <==> ammonia * pyruvate * hydrogen sulfide * H+
D-erythro-imidazole-glycerol-phosphate --> imidazole acetol-phosphate * H2O
D-erythrose 4-phosphate * D-xylulose 5-phosphate <==> D-fructose 6-phosphate * D-glyceraldehyde 3-phosphate
D-fructose * ATP <==> D-fructose 6-phosphate * ADP * H+
D-fructose 6-phosphate * ATP <==> β-D-fructose 2,6-bisphosphate * ADP * H+
D-fructose 6-phosphate * L-glutamine --> D-glucosamine-6-phosphate * L-glutamate
D-glucosamine-6-phosphate * acetyl-CoA --> N-acetyl-D-glucosamine-6-phosphate * coenzyme A * H+
D-glucose-6-phosphate <==> D-fructose 6-phosphate
D-glucose-6-phosphate --> 1D-myo-inositol (3)-monophosphate
D-glyceraldehyde 3-phosphate * NAD+ * H2O <==> 3-phospho-D-glycerate * NADH * H+
D-glyceraldehyde 3-phosphate * NAD+ * phosphate <==> 1,3-bisphospho-D-glycerate * NADH * H+
D-glyceraldehyde 3-phosphate * NADP+ * H2O --> 3-phospho-D-glycerate * NADPH * H+
D-glyceraldehyde 3-phosphate * NADP+ * phosphate <-- 1,3-bisphospho-D-glycerate * NADPH * H+
D-glycerate * ATP --> 3-phospho-D-glycerate * ADP * H+
D-myo-inositol (1,2) bisphosphate * H2O --> 1D-myo-inositol (1)-monophosphate * phosphate
D-myo-inositol (1,2) bisphosphate * H2O --> 1D-myo-inositol (2) monophosphate * phosphate
D-myo-inositol (1,2,3) trisphosphate * H2O --> D-myo-inositol (1,2) bisphosphate * phosphate
D-myo-inositol (1,2,3,4) tetrakisphosphate * H2O --> D-myo-inositol (1,2,3) trisphosphate * phosphate
D-myo-inositol (1,2,3,4) tetrakisphosphate * H2O --> D-myo-inositol (2,3,4) trisphosphate * phosphate
D-myo-inositol (1,2,3,4,5)-pentakisphosphate * H2O --> D-myo-inositol (1,2,3,4) tetrakisphosphate * phosphate
D-myo-inositol (1,2,3,5,6) pentakisphosphate * H2O --> D-myo-inositol (1,2,3,6) tetrakisphosphate * phosphate
D-myo-inositol (1,2,3,5,6) pentakisphosphate * H2O --> D-myo-inositol (1,2,5,6) tetrakisphosphate * phosphate
D-myo-inositol (1,2,3,6) tetrakisphosphate * H2O --> D-myo-inositol (1,2,3) trisphosphate * phosphate
D-myo-inositol (1,2,3,6) tetrakisphosphate * H2O --> D-myo-inositol (1,2,6) trisphosphate * phosphate
D-myo-inositol (1,2,4,5,6)-pentakisphosphate * H2O --> D-myo-inositol (1,2,5,6) tetrakisphosphate * phosphate
D-myo-inositol (1,2,5,6) tetrakisphosphate * H2O --> D-myo-inositol (1,2,6) trisphosphate * phosphate
D-myo-inositol (1,2,6) trisphosphate * H2O --> D-myo-inositol (1,2) bisphosphate * phosphate
D-myo-inositol (1,3,4)-trisphosphate * ATP --> D-myo-inositol (1,3,4,5)-tetrakisphosphate * ADP * H+
D-myo-inositol (1,3,4)-trisphosphate * ATP --> D-myo-inositol (1,3,4,6)-tetrakisphosphate * ADP * H+
D-myo-inositol (1,3,4,5)-tetrakisphosphate * ATP --> D-myo-inositol (1,3,4,5,6)-pentakisphosphate * ADP * H+
D-myo-inositol (1,3,4,5)-tetrakisphosphate * H2O <==> D-myo-inositol (1,4,5)-trisphosphate * phosphate
D-myo-inositol (1,3,4,5,6)-pentakisphosphate * ATP --> 1D-myo-inositol 1,2,3,4,5,6-hexakisphosphate * ADP * H+
D-myo-inositol (1,3,4,6)-tetrakisphosphate * ATP --> D-myo-inositol (1,3,4,5,6)-pentakisphosphate * ADP * H+
D-myo-inositol (1,4)-bisphosphate * H2O --> 1D-myo-inositol (4)-monophosphate * phosphate
D-myo-inositol (1,4,5)-trisphosphate * ATP <==> D-myo-inositol (1,3,4,5,6)-pentakisphosphate * ADP * H+
D-myo-inositol (1,4,5)-trisphosphate * H2O --> D-myo-inositol (1,4)-bisphosphate * phosphate
D-myo-inositol (2,3,4) trisphosphate * H2O --> D-myo-inositol (2,4) bisphosphate * phosphate
D-myo-inositol (2,4) bisphosphate * H2O --> 1D-myo-inositol (2) monophosphate * phosphate
D-myo-inositol (3,4)-bisphosphate * ATP --> D-myo-inositol (3,4,6)-trisphosphate * ADP * H+
D-myo-inositol (3,4,5,6)-tetrakisphosphate * ATP --> D-myo-inositol (1,3,4,5,6)-pentakisphosphate * ADP * H+
D-myo-inositol (3,4,6)-trisphosphate * ATP --> D-myo-inositol (3,4,5,6)-tetrakisphosphate * ADP * H+
D-myo-inositol (4,5)-bisphosphate * ATP <==> D-myo-inositol (1,4,5)-trisphosphate * ADP * H+
D-ribose 5-phosphate <==> D-ribulose 5-phosphate
D-ribose 5-phosphate * D-glyceraldehyde 3-phosphate * ammonia <==> pyridoxal 5'-phosphate * phosphate * H2O
D-ribose 5-phosphate * D-glyceraldehyde 3-phosphate * L-glutamine --> pyridoxal 5'-phosphate * L-glutamate * phosphate * H2O * H+
D-ribose 5-phosphate * uracil <-- pseudouridine 5'-phosphate * H2O
D-ribulose 5-phosphate --> formate * 1-deoxy-L-glycero-tetrulose 4-phosphate * H+
D-ribulose 5-phosphate <==> D-xylulose 5-phosphate
D-ribulose 5-phosphate * ATP --> D-ribulose-1,5-bisphosphate * ADP * H+
D-sedoheptulose 7-phosphate * D-glyceraldehyde 3-phosphate <==> D-ribose 5-phosphate * D-xylulose 5-phosphate
D-sedoheptulose-1,7-bisphosphate * H2O --> D-sedoheptulose 7-phosphate * phosphate
D-serine --> pyruvate * ammonia * H+
D-threo-isocitrate --> glyoxylate * succinate
D-threo-isocitrate * NADP+ <==> oxalosuccinate * NADPH * H+
D-xylitol * NAD+ --> D-xylulose * NADH * H+
D-xylulose * ATP --> D-xylulose 5-phosphate * ADP * H+
dADP * an oxidized thioredoxin * H2O <==> ADP * a reduced thioredoxin
dADP * ATP --> dATP * ADP
dammarenediol II <==> (3S)-2,3-epoxy-2,3-dihydrosqualene * H2O
dCDP * a reduced NrdH glutaredoxin-like protein * H2O <-- CDP * an oxidized NrdH glutaredoxin-like protein
dCDP * an oxidized thioredoxin * H2O <-- CDP * a reduced thioredoxin
dCDP * ATP --> dCTP * ADP
dCMP * H2O <==> ammonia * dUMP
dCTP * H2O --> ammonia * dUTP
dehydroascorbate (bicyclic form) --> 2,3-dioxo-L-gulonate * H+
dehydroascorbate (bicyclic form) --> cyclic-2,3-O-oxalyl-L-threonate * H+
dehydroascorbate (bicyclic form) * hydrogen peroxide --> L-threonate * oxalate * H+
dehydrospermidine * a [protein]-L-lysine <==> a [protein]-N-(4-aminobutylidene)-lysine * propane-1,3-diamine * H+
deoxyuridine * ATP <==> dUMP * ADP * H+
dephospho-CoA * ATP --> ADP * coenzyme A * H+
dGDP * an oxidized thioredoxin * H2O <==> GDP * a reduced thioredoxin
dGDP * ATP <==> dGTP * ADP
dGTP * hydroxyl radical --> 8-oxo-dGTP * H+
dihydrogeranylgeranyl-chlorophyll a * NADPH * H+ --> tetrahydrogeranylgeranyl-chlorophyll a * NADP+
dihydrogeranylgeranyl-PP * NADPH * H+ --> tetrahydrogeranylgeranyl-PP * NADP+
dihydrolipoamide * NAD+ <==> lipoamide * NADH * H+
dihydrosphingosine * a long-chain acyl-CoA --> a plant ceramide (I) * coenzyme A * H+
dihydrosphingosine * ATP --> sphinganine 1-phosphate * ADP * H+
dihydrosphingosine * NADP+ <-- 3-dehydrosphinganine * NADPH * H+
dihydroxyacetone phosphate * D-erythrose 4-phosphate --> D-sedoheptulose-1,7-bisphosphate
diphosphate * H2O --> phosphate * H+
divinyl protochlorophyllide a * NADPH * H+ --> monovinyl protochlorophyllide a * NADP+
dTDP * ATP --> dTTP * ADP
dTDP-6-deoxy-β-L-mannose * NADP+ <==> dTDP-4-dehydro-6-deoxy-β-L-mannose * NADPH * H+
dUDP * an oxidized thioredoxin * H2O <-- UDP * a reduced thioredoxin
dUDP * ATP --> dUTP * ADP
dUMP * 5,10-methylenetetrahydrofolate --> dTMP * 7,8-dihydrofolate
dUMP * 5,10-methylenetetrahydrofolate * NADPH * H+ <==> dTMP * tetrahydrofolate * NADP+
eicosapentaenoyl-CoA * H2O <==> (5Z,8Z,11Z,14Z,17Z)-eicosapentaenoate * coenzyme A * H+
episterol --> 5-dehydro episterol * H+
episterone * NADPH * H+ --> episterol * NADP+
ethanol * hydrogen peroxide --> acetaldehyde * H2O
ethanol * NAD+ <==> acetaldehyde * NADH * H+
ethanolamine * ATP --> phosphoryl-ethanolamine * ADP * H+
FAD <==> AMP * riboflavin cyclic-4',5'-phosphate
FAD * H2O <==> AMP * FMN * H+
formaldehyde * tetrahydrofolate --> 5,10-methylenetetrahydrofolate * H2O
formamide * H2O <==> ammonia * formate * H+
formyl-L-methionyl peptide * H2O <==> methionyl peptide * formate * H+
fructose-1,6-bisphosphate * H2O --> D-fructose 6-phosphate * phosphate
GDP-L-galactose * phosphate --> GDP * α-L-galactose-1-phosphate * H+
GDP-L-gulose <==> GDP-L-galactose
GDP-α-D-mannose * glucamannan(n) <==> GDP * glucomannan(n+1)
GDP-β-L-fucose * N4-{N-acetyl-β-D-glucosaminyl-(1,2)-α-D-mannosyl-(1,3)-[N-acetyl-β-D-glucosaminyl-(1,2)-α-D-mannosyl-(1,6)]-β-D-mannosyl-(1,4)-N-acetyl-β-D-glucosaminyl-(1,4)-N-acetyl-β-D-glucosaminyl}asparagine <==> N(4)-{N-acetyl-β-D-glucosaminyl-(1,2)-α-D-mannosyl-(1,3)-[N-acetyl-β-D-glucosaminyl-(1,2)-α-D-mannosyl-(1,6)]-β-D-mannosyl-(1,4)-N-acetyl-β-D-glucosaminyl-(1,4)-[α-L-fucosyl-(1,3)]-N-acetyl-β-D-glucosaminyl}asparagine * GDP * H+
geranial <==> neral
geranial * oxygen * H2O <==> geranate * hydrogen peroxide * H+
glutamate-1-semialdehyde --> 5-amino-levulinate
glutamate-1-semialdehyde * tRNAGlu * NADP+ <-- L-glutamyl-tRNAGlu * NADPH
glutathione * 4-hydroxy-2-nonenal <==> 4-hydroxy-2-nonenal-glutathione conjugate
glutathione * a standard α amino acid --> cysteinylglycine * a 5-L-glutamyl-L-amino acid
glutathione * S0 --> S-sulfanylglutathione
glutathioselenol * NADPH * H+ --> hydrogen selenide * glutathione * NADP+
glycerol * ATP --> sn-glycerol-3-phosphate * ADP * H+
glycine * L-cysteine * NAD+ --> 2-carboxylate-4-methyl-5-beta-(ethyl adenosine 5-diphosphate) thiazole * nicotinamide * L-alanine * H2O
glycine * L-γ-glutamylcysteine * ATP --> glutathione * ADP * phosphate * H+
glycine * tetrahydrofolate * NAD+ --> ammonia * CO2 * 5,10-methylenetetrahydrofolate * NADH * H+
glycolate * NADP+ <==> glyoxylate * NADPH * H+
glycyl-peptide * myristoyl-CoA <==> N-tetradecanoylglycyl-peptide * coenzyme A
glyoxylate * L-alanine --> glycine * pyruvate
glyoxylate * L-serine <==> hydroxypyruvate * glycine
glyoxylate * L-serine --> hydroxypyruvate * glycine
GMP * ATP <==> GDP * ADP
GMP * H2O --> guanosine * phosphate
GTP * H2O <==> GDP * phosphate * H+
GTP * H2O --> formate * 7,8-dihydroneopterin triphosphate * H+
GTP * hydroxyl radical --> 8-oxo-GTP * H+
guanine * H2O --> ammonia * xanthine
guanine46 in tRNA * S-adenosyl-L-methionine <==> N7-methylguanine46 in tRNA * S-adenosyl-L-homocysteine
guanine9 in tRNA * S-adenosyl-L-methionine <==> N1-methylguanine9 in tRNA * S-adenosyl-L-homocysteine * H+
guanosine * H2O --> ammonia * xanthosine
guanosine * H2O --> D-ribose * guanine
heptanal * oxygen * H2O <==> heptanoate * hydrogen peroxide * H+
histidinol * NAD+ --> histidinal * NADH * H+
histone-L-lysine * S-adenosyl-L-methionine <==> S-adenosyl-L-homocysteine * histone N6-methyl-L-lysine * H+
hydantoin * H2O <==> N-carbamoylglycine * H+
hydrogen peroxide * glutathione --> glutathione disulfide * H2O
hydrogen peroxide * Fe2+ --> hydroxyl radical * Fe3+ * OH-
hydrogen sulfide * an oxidized ferredoxin * H2O <-- sulfite * a reduced ferredoxin * H+
hydroxymethylbilane --> uroporphyrinogen-III * H2O
hypoglycin A * glutathione <==> hypoglycin B * cysteinylglycine
imidazole acetol-phosphate * L-glutamate --> L-histidinol-phosphate * 2-oxoglutarate
IMP * H2O <-- phosphoribosyl-formamido-carboxamide
IMP * H2O --> inosine * phosphate
indole-3-glycol * NAD+ <==> indole-3-glycol aldehyde * NADH * H+
inosine * H2O --> D-ribose * hypoxanthine
isobutanol * NAD+ <==> isobutanal * NADH * H+
isobutanoyl-CoA * an [apo BCAA dehydrogenase E2 protein] N6-dihydrolipoyl-L-lysine <-- an [apo BCAA dehydrogenase E2 protein] N6-S-[2-methylpropanoyl]dihydrolipoyl-L-lysine * coenzyme A
isobutanoyl-CoA * FAD * H+ --> methylacrylyl-CoA * FADH2
isochorismate * 2-oxoglutarate * H+ --> 2-succinyl-5-enolpyruvyl-6-hydroxy-3-cyclohexene-1-carboxylate * CO2
isofucosterol --> Δ24-25-sitosterol
isovaleryl-CoA * an [apo BCAA dehydrogenase E2 protein] N6-dihydrolipoyl-L-lysine <==> a [apo BCAA dehydrogenase E2 protein] N6-S-[3-methylbutanoyl]dihydrolipoyl-L-lysine * coenzyme A
isovaleryl-CoA * an oxidized electron-transfer flavoprotein --> 3-methylcrotonyl-CoA * a reduced electron-transfer flavoprotein
itaconate * GTP * coenzyme A <==> itaconyl-CoA * GDP * phosphate
jasmonoyl-CoA * H2O --> (+)-7-iso-jasmonate * coenzyme A * H+
K+[in] --> K+[out]
K+[out] --> K+[in]
kiwellin * H2O <==> kissper * kith
L(or D)-O-phosphoserine * H2O * H+ <==> (L) or (D)-serine * phosphate
L,L-diaminopimelate --> meso-diaminopimelate
L,L-diaminopimelate * 2-oxoglutarate <-- (S)-2,3,4,5-tetrahydrodipicolinate * L-glutamate * H2O * H+
L-arabinose * ATP --> β-L-arabinose 1-phosphate * ADP * H+
L-arginine * H+ --> CO2 * agmatine
L-arginino-succinate --> L-arginine * fumarate
L-arogenate * 2-oxoglutarate <-- prephenate * L-glutamate
L-arogenate * H+ --> CO2 * L-phenylalanine * H2O
L-arogenate * NADP+ --> L-tyrosine * CO2 * NADPH
L-ascorbate * an oxidized cytochrome c --> L-dehydro-ascorbate * a reduced c-type cytochrome * H+
L-ascorbate * an oxidized electron acceptor * H+ --> monodehydroascorbate * a reduced electron acceptor
L-aspartate * 2-oxoglutarate <==> L-glutamate * oxaloacetate
L-aspartate * 2-oxoglutarate <==> L-glutamate * oxaloacetate
L-aspartate * ATP --> L-aspartyl-4-phosphate * ADP
L-aspartate * carbamoyl-phosphate --> N-carbamoyl-L-aspartate * phosphate * H+
L-aspartate * fumarate <==> α-iminosuccinate * succinate * H+
L-aspartate * IMP * GTP --> adenylo-succinate * GDP * phosphate * H+
L-aspartate * oxygen --> α-iminosuccinate * hydrogen peroxide * H+
L-aspartate-semialdehyde * NADP+ * phosphate <-- L-aspartyl-4-phosphate * NADPH * H+
L-cystathionine * H2O --> ammonia * pyruvate * L-homocysteine * H+
L-cysteine * a sulfur acceptor * H+ <==> L-alanine * S-sulfanyl-[acceptor]
L-cysteine * L-glutamate * ATP --> L-γ-glutamylcysteine * ADP * phosphate * H+
L-cysteine * O-phospho-L-homoserine --> L-cystathionine * phosphate
L-cysteine * O-succinyl-L-homoserine <==> succinate * L-cystathionine * H+
L-dehydro-ascorbate * glutathione --> L-ascorbate * glutathione disulfide * H+
L-dehydro-ascorbate * H2O --> dehydroascorbate (bicyclic form)
L-dopa * betalamate --> dopaxanthin * H2O * H+
L-glutamate * an oxidized ferredoxin * H2O <==> ammonia * 2-oxoglutarate * a reduced ferredoxin * H+
L-glutamate * acetyl-CoA --> N-acetyl-L-glutamate * coenzyme A * H+
L-glutamate * ATP --> L-glutamate-5-phosphate * ADP
L-glutamate * ATP * 10-formyl-tetrahydropteroyl-[γ-Glu](n) --> ADP * 10-formyl-tetrahydropteroyl-[γ-Glu](n+1) * phosphate
L-glutamate * ATP * methylene-tetrahydropteroyl-[γ-Glu](n) --> ADP * methylene-tetrahydropteroyl-[γ-Glu](n+1) * phosphate
L-glutamate * H+ --> CO2 * 4-aminobutanoate
L-glutamate * N-acetyl-L-ornithine --> N-acetyl-L-glutamate * L-ornithine
L-glutamate γ-semialdehyde <==> (S)-1-pyrroline-5-carboxylate * H2O * H+
L-glutamate γ-semialdehyde * NADP+ * phosphate <-- L-glutamate-5-phosphate * NADPH * H+
L-histidine * H+ <==> CO2 * histamine
L-histidinol-phosphate * H2O --> histidinol * phosphate
L-homocysteine * 5-methyl-tetrahydrofolate --> L-methionine * tetrahydrofolate
L-homocysteine * 5-methyltetrahydropteroyltri-L-glutamate * H+ --> L-methionine * tetrahydropteroyl tri-L-glutamate
L-homocysteine * S-adenosyl-L-methionine --> S-adenosyl-L-homocysteine * L-methionine * H+
L-homoserine * ATP --> O-phospho-L-homoserine * ADP * H+
L-homoserine * NADP+ <-- L-aspartate-semialdehyde * NADPH * H+
L-isoleucine * 2-oxoglutarate <==> L-glutamate * (S)-3-methyl-2-oxopentanoate
L-leucine * 2-oxoglutarate <==> L-glutamate * 4-methyl-2-oxopentanoate
L-methionyl-tRNAfmet * 10-formyl-tetrahydrofolate <==> N-formyl-L-methionyl-tRNAfmet * tetrahydrofolate
L-ornithine * 2-oxoglutarate <==> L-glutamate * L-glutamate γ-semialdehyde
L-ornithine * a 2-oxo carboxylate <==> a standard α amino acid * L-glutamate γ-semialdehyde
L-ornithine * carbamoyl-phosphate <==> L-citrulline * phosphate * H+
L-ornithine * carbamoyl-phosphate <==> L-citrulline * phosphate * H+
L-phenylalanine * 2-oxoglutarate <==> 2-oxo-3-phenylpropanoate * L-glutamate
L-proline * an oxidized electron acceptor --> (S)-1-pyrroline-5-carboxylate * a reduced electron acceptor * H+
L-proline * NADP+ <-- (S)-1-pyrroline-5-carboxylate * NADPH * H+
L-rhamnose <==> L-rhamnofuranose
L-selenocystathionine * H2O --> ammonia * pyruvate * selenohomocysteine * H+
L-serine --> D-serine
L-serine * acetyl-CoA --> O-acetyl-L-serine * coenzyme A
L-serine * H+ --> ethanolamine * CO2
L-serine * palmitoyl-CoA * H+ --> CO2 * 3-dehydrosphinganine * coenzyme A
L-serine * tetrahydrofolate <==> glycine * 5,10-methylenetetrahydrofolate * H2O
L-threo-sphinganine * NADP+ <==> 3-dehydrosphinganine * NADPH * H+
L-threonine --> 2-oxobutanoate * ammonia * H+
L-tryptophan * H+ --> CO2 * tryptamine
L-tyrosine * betalamate --> portulacaxanthin II * H2O * H+
L-valine * 2-oxoglutarate <==> L-glutamate * 3-methyl-2-oxobutanoate
leukotriene-C4 * a standard α amino acid <==> a 5-L-glutamyl-L-amino acid * leukotriene-D4
linustatin * H2O <==> linamarin * β-D-glucose
m7G(5')pppAm * S-adenosyl-L-methionine <==> S-adenosyl-L-homocysteine * m7G(5')pppm6Am * H+
malonate semialdehyde * L-alanine --> β-alanine * pyruvate
maltotetraose * phosphate <==> maltotriose * α-D-glucose 1-phosphate
maltotriose * H2O <==> β-maltose * α-D-glucose
maltotriose * β-maltose <==> maltotetraose * β-D-glucose
melatonin * a reduced flavoprotein * oxygen <==> 6-hydroxymelatonin * an oxidized flavoprotein * H2O
melatonin * a reduced flavoprotein * oxygen <==> N-acetyl-serotonin * an oxidized flavoprotein * formaldehyde * H2O
melibiose * H2O --> α-D-galactose * β-D-glucose
methionol * NAD+ <==> 3-methylthiopropanal * NADH * H+
Mg-protoporphyrin * S-adenosyl-L-methionine --> S-adenosyl-L-homocysteine * magnesium-protoporphyrin IX 13-monomethyl ester
mitochondrial intermediate protein <==> an octapeptide * a mature protein
molybdenum cofactor * L-cysteine * H+ <==> thio-molybdenum cofactor * L-alanine * H2O
mutated tRNA <==> a nucleoside monophosphate
myo-inositol * ATP --> 1D-myo-inositol (3)-monophosphate * ADP * H+
myosin light-chain phosphate * H2O <==> myosin light-chain * phosphate * H+
myristoyl-CoA * H2O <==> myristate * coenzyme A * H+
N,N'-diacetylchitobiose * H2O --> N-acetyl-D-glucosamine
N-(5'-phosphoribosyl)-anthranilate --> 1-(o-carboxyphenylamino)-1'-deoxyribulose-5'-phosphate
N-6-isopentyl adenosine-37 tRNA * S-adenosyl-L-methionine * S-sulfanyl-[acceptor] <==> S-adenosyl-L-homocysteine * 2-methylthio-N-6-isopentyl adenosine-37 tRNA * L-methionine * 5'-deoxyadenosine * an unsulfurated sulfur acceptor * H+
N-acetyl-L-citrulline * H2O <==> L-citrulline * acetate
N-acetyl-L-glutamate * ATP --> N-acetylglutamyl-phosphate * ADP
N-acetyl-L-glutamate 5-semialdehyde * NADP+ * phosphate <-- N-acetylglutamyl-phosphate * NADPH * H+
N-acetyl-L-ornithine * H2O --> L-ornithine * acetate
N-acetyl-α-D-glucosamine 1-phosphate <-- N-acetyl-D-glucosamine-6-phosphate
N-acetyl-α-D-glucosaminide-[heparan sulfate] * UDP-D-glucuronate <==> β-D-glucuronosyl-[heparan sulfate] * UDP
N-acetyl-β-D-glucosamine(anhydrous)-N-acetylmuramate * H2O <==> N-acetyl-β-D-glucosamine * 1,6-anhydro-N-acetyl-β-muramate
N-dimethylethanolamine phosphate * S-adenosyl-L-methionine --> phosphocholine * S-adenosyl-L-homocysteine * H+
N-methylethanolamine phosphate * S-adenosyl-L-methionine --> N-dimethylethanolamine phosphate * S-adenosyl-L-homocysteine * H+
n-propanol * NAD+ <==> propanal * NADH * H+
N-substituted aminoacyl-tRNA * H2O <==> a tRNA * an N-substituted amino acid
N1-acetylspermidine * oxygen * H2O <==> putrescine * 3-acetamidopropanal * hydrogen peroxide
N1-acetylspermine * oxygen * H2O <==> spermidine * 3-acetamidopropanal * hydrogen peroxide
N6-(Δ2-isopentenyl)-adenosine 5'-monophosphate * H2O --> N6-dimethylallyladenine * D-ribose 5-phosphate
N6-dimethylallyladenine * H2O --> trans-zeatin * H+
N8-acetylspermidine * oxygen * H2O <==> propane-1,3-diamine * 4-acetamidobutanal * hydrogen peroxide
NAD+ * NADPH --> NADH * NADP+
NADH * an oxidized electron acceptor * H+ <==> NAD+ * a reduced electron acceptor
NADH * H2O --> (R)-NADHX
NADH * H2O --> (S)-NADHX
NADPH * H2O --> NADH * phosphate
neolinustatin * H2O <==> lotaustralin * β-D-glucose
nicotinamide * H2O --> ammonia * nicotinate * H+
nicotinate * D-ribulose-1-phosphate * H+ --> β-D-ribosylnicotinate * phosphate
norspermine * oxygen * H2O <==> norspermidine * 3-aminopropanal * hydrogen peroxide
O-acetyl-L-serine * hydrogen selenide --> selenocysteine * acetate * H+
O-acetyl-L-serine * hydrogen sulfide --> L-cysteine * acetate * H+
O-acetyl-L-serine * thiosulfate <==> S-sulfo-L-cysteine * acetate * H+
O-phospho-L-homoserine * H2O --> L-threonine * phosphate
oleoyl-CoA * a lipid * H+ --> a lipid oleoyl-group * coenzyme A
oleoyl-CoA * a reduced electron acceptor * oxygen <==> linoleoyl-CoA * an oxidized electron acceptor * H2O
OPC4-3-hydroxyacyl-CoA <-- OPC4-trans-2-enoyl-CoA * H2O
OPC4-3-hydroxyacyl-CoA * NAD+ --> OPC4-3-ketoacyl-CoA * NADH * H+
OPC4-3-ketoacyl-CoA * coenzyme A --> acetyl-CoA * jasmonoyl-CoA
OPC4-CoA * oxygen --> OPC4-trans-2-enoyl-CoA * hydrogen peroxide
OPC6-3-hydroxyacyl-CoA <-- OPC6-trans-2-enoyl-CoA * H2O
OPC6-3-hydroxyacyl-CoA * NAD+ --> OPC6-3-ketoacyl-CoA * NADH * H+
OPC6-3-ketoacyl-CoA * coenzyme A --> acetyl-CoA * OPC4-CoA
OPC6-CoA * oxygen --> OPC6-trans-2-enoyl-CoA * hydrogen peroxide
OPC8-3-hydroxyacyl-CoA <-- OPC8-trans-2-enoyl-CoA * H2O
OPC8-3-hydroxyacyl-CoA * NAD+ --> OPC8-3-ketoacyl-CoA * NADH * H+
OPC8-3-ketoacyl-CoA * coenzyme A --> acetyl-CoA * OPC6-CoA
OPC8-CoA * oxygen --> OPC8-trans-2-enoyl-CoA * hydrogen peroxide
oxaloacetate * acetyl-CoA * ADP * phosphate <-- citrate * ATP * coenzyme A
oxaloacetate * acetyl-CoA * H2O --> citrate * coenzyme A * H+
oxaloacetate * phosphate <-- phosphoenolpyruvate * bicarbonate
oxalosuccinate * H+ <==> 2-oxoglutarate * CO2
palmitoyl-CoA * H2O <==> palmitate * coenzyme A * H+
peptidylproline (ω=180) <==> peptidylproline (ω=0)
pheophorbide a * NADPH * oxygen * H+ --> red chlorophyll catabolite * NADP+
phosphocholine * H2O --> choline * phosphate
phosphoenolpyruvate * D-erythrose 4-phosphate * H2O --> 3-deoxy-D-arabino-heptulosonate-7-phosphate * phosphate
phosphoribulosylformimino-AICAR-P * L-glutamine --> L-glutamate * D-erythro-imidazole-glycerol-phosphate * aminoimidazole carboxamide ribonucleotide * H+
phosphoryl-ethanolamine * S-adenosyl-L-methionine --> S-adenosyl-L-homocysteine * N-methylethanolamine phosphate * H+
prolycopene --> all-trans-lycopene
propane-1,3-diamine * H2O * oxygen --> 3-aminopropanal * ammonia * hydrogen peroxide * H+
propanoyl-CoA * an oxidized electron-transfer flavoprotein --> acrylyl-CoA * a reduced electron-transfer flavoprotein
prostaglandin-H2 <==> prostaglandin E2
protein N6,N6-dimethyl-L-lysine * 2-oxoglutarate * oxygen <==> a [protein]-L-lysine * succinate * formaldehyde * CO2
protein N6,N6-dimethyl-L-lysine * 2-oxoglutarate * oxygen <==> protein N6-methyl-L-lysine * succinate * formaldehyde * CO2
protein N6-methyl-L-lysine * 2-oxoglutarate * oxygen <==> a [protein]-L-lysine * succinate * formaldehyde * CO2
protocatechualdehyde * oxygen * H2O <==> protocatechuate * hydrogen peroxide * H+
protoporphyrinogen IX * oxygen --> protoporphyrin IX * hydrogen peroxide
pseudotropine * NADP+ <==> tropinone * NADPH * H+
pseudouridine * ATP --> pseudouridine 5'-phosphate * ADP * H+
putrescine * S-adenosyl-L-methioninamine --> spermidine * S-methyl-5'-thioadenosine * H+
pyridoxamine 5'-phosphate * oxygen * H2O --> ammonia * hydrogen peroxide * pyridoxal 5'-phosphate * H+
pyridoxine * NADP+ <==> pyridoxal * NADPH * H+
pyridoxine-5'-phosphate * oxygen --> hydrogen peroxide * pyridoxal 5'-phosphate
pyruvate * 2-oxobutanoate * H+ --> 2-aceto-2-hydroxy-butanoate * CO2
pyruvate * a [pyruvate dehydrogenase E2 protein] N6-lipoyl-L-lysine * H+ --> a [pyruvate dehydrogenase E2 protein] N6-S-acetyldihydrolipoyl-L-lysine * CO2
pyruvate * ATP * H2O --> phosphoenolpyruvate * AMP * phosphate * H+
pyruvate * D-glyceraldehyde 3-phosphate * H+ --> 1-deoxy-D-xylulose 5-phosphate * CO2
pyruvate * H+ --> acetaldehyde * CO2
pyruvate * L-aspartate-semialdehyde --> (4S)-4-hydroxy-2,3,4,5-tetrahydro-(2S)-dipicolinate * H2O * H+
pyruvate * L-serine <==> L-alanine * hydroxypyruvate
R-4'-phosphopantothenoyl-L-cysteine * H+ --> 4'-phosphopantetheine * CO2
raffinose * H2O --> α-D-galactose * sucrose
RH * a reduced flavoprotein * oxygen <==> ROH * an oxidized flavoprotein * H2O
riboflavin * ATP --> ADP * FMN * H+
RNase II degradation substrate mRNA <==> a nucleoside monophosphate
RNase II poly-A substrate mRNA <==> RNase II substrate with no poly-A tail * AMP
S-(2-hydroxyacyl)glutathione * H2O <==> glutathione * a 2-hydroxy carboxylate
S-adenosyl-L-homocysteine * H2O --> L-homocysteine * adenosine
S-adenosyl-L-methionine --> S-methyl-5'-thioadenosine * 1-aminocyclopropane-1-carboxylate * H+
S-adenosyl-L-methionine * 7-keto-8-aminopelargonate --> S-adenosyl-4-methylthio-2-oxobutanoate * 7,8-diaminopelargonate
S-adenosyl-L-methionine * [histone]-L-arginine <==> S-adenosyl-L-homocysteine * [histone]-Nω-methyl-arginine * H+
S-adenosyl-L-methionine * a [protein]-L-β-isoaspartate <==> S-adenosyl-L-homocysteine * a protein L-β-isoaspartate α-methyl ester * H+
S-adenosyl-L-methionine * a cytosine34 in tRNA precursor <==> S-adenosyl-L-homocysteine * a 5 methylcytosine34 in tRNA precursor
S-adenosyl-L-methionine * a cytosine40 in tRNA precursor <==> S-adenosyl-L-homocysteine * a 5 methylcytosine40 in tRNA precursor
S-adenosyl-L-methionine * a cytosine48 in tRNA <==> S-adenosyl-L-homocysteine * a 5-methylcytosine48 in tRNA * H+
S-adenosyl-L-methionine * a cytosine49 in tRNA <==> S-adenosyl-L-homocysteine * a 5-methylcytosine49 in tRNA * H+
S-adenosyl-L-methionine * a demethylated methyl acceptor --> S-adenosyl-L-homocysteine * a methylated methyl acceptor
S-adenosyl-L-methionine * cytidine1402 in 16S rRNA <==> S-adenosyl-L-homocysteine * 2'-O-methylcytidine1402 in 16S rRNA * H+
S-adenosyl-L-methionine * cytosine1407 in 16S rRNA <==> S-adenosyl-L-homocysteine * 5-methylcytosine1407 in 16S rRNA * H+
S-adenosyl-L-methionine * demethylphylloquinol --> S-adenosyl-L-homocysteine * phylloquinol * H+
S-adenosyl-L-methionine * guanine2445 in 23S rRNA <==> S-adenosyl-L-homocysteine * N2-methylguanine2445 in 23S rRNA * H+
S-allantoin * H2O --> allantoate * H+
S-formylglutathione * H2O --> formate * glutathione * H+
S-hydroxymethylglutathione --> formaldehyde * glutathione
S-methyl-L-methionine * L-homocysteine --> L-methionine * H+
S-sulfanyl-[acceptor] * dethiobiotin * S-adenosyl-L-methionine --> an unsulfurated sulfur acceptor * biotin * 5'-deoxyadenosine * L-methionine * H+
S-ureidoglycine * H2O --> ammonia * S-(-)-ureidoglycolate * H+
selenite * glutathione * H+ --> selenodiglutathione * glutathione disulfide * H2O
selenite * AMP * glutathione disulfide * H+ <-- adenosine 5'-phosphoselenate * glutathione
selenocysteine * a reduced electron acceptor <==> L-alanine * selenide * an oxidized electron acceptor * H+
selenocysteine * O-phospho-L-homoserine * H+ --> L-selenocystathionine * phosphate
selenodiglutathione * NADPH --> glutathioselenol * glutathione * NADP+
selenohomocysteine * 5-methyltetrahydropteroyltri-L-glutamate * H+ --> selenomethionine * tetrahydropteroyl tri-L-glutamate
shikimate * ATP --> shikimate-3-phosphate * ADP * H+
shikimate * NADP+ <-- 3-dehydroshikimate * NADPH * H+
shikimate * NADP+ <-- 3-dehydroshikimate * NADPH * H+
shikimate-3-phosphate * phosphoenolpyruvate --> 5-enolpyruvyl-shikimate-3-phosphate * phosphate
sn-glycerol-3-phosphate * NADP+ <==> L-glyceraldehyde 3-phosphate * NADPH * H+
spermidine * an [eIF5A-precursor]-lysine --> an [eIF5A-precursor]-deoxyhypusine * propane-1,3-diamine * H+
spermidine * NAD+ <==> dehydrospermidine * NADH * H+
spermidine * oxygen * H2O --> putrescine * 3-aminopropanal * hydrogen peroxide
spermidine * S-adenosyl-L-methioninamine --> spermine * S-methyl-5'-thioadenosine * H+
spermine * oxygen * H2O <==> spermidine * 3-aminopropanal * hydrogen peroxide
spermine * oxygen * H2O --> spermidine * 3-aminopropanal * hydrogen peroxide
sphinganine (C20) * NADP+ <==> 3-dehydrosphinganine (C20) * NADPH * H+
sphinganine 1-phosphate <==> palmitaldehyde * phosphoryl-ethanolamine
stachyose * H2O --> raffinose * α-D-galactose
starch * H2O <==> β-maltose * glucose
stearoyl-CoA * H2O <==> stearate * coenzyme A * H+
stearoyl-CoA * NADP+ <==> trans-octadec-2-enoyl-CoA * NADPH * H+
succinate * GTP * coenzyme A <==> succinyl-CoA * GDP * phosphate
succinate semialdehyde * NADPH * H+ --> 4-hydroxybutanoate * NADP+
succinyl-CoA * a [2-oxoglutarate dehydrogenase E2 protein] N6-dihydrolipoyl-L-lysine * H+ <-- a [2-oxoglutarate dehydrogenase E2 protein] N6-S-succinyldihydrolipoyl-L-lysine * coenzyme A
sucrose * H2O --> α-D-glucose * β-D-fructofuranose
sucrose-6-phosphate * H2O <==> β-D-glucose 6-phosphate * β-D-fructofuranose
sucrose-6-phosphate * H2O --> sucrose * phosphate
sulfite * H+ <==> bisulfite
sulfite * oxygen * H2O --> hydrogen peroxide * sulfate
taxiphyllin * H2O <==> 4-hydroxybenzaldehyde * hydrogen cyanide * β-D-glucose
testosterone * a reduced flavoprotein * oxygen <==> 19-hydroxytestosterone * an oxidized flavoprotein * H2O
tetrahydrofolate * NADP+ <-- 7,8-dihydrofolate * NADPH * H+
tetrahydrogeranylgeranyl-chlorophyll a * NADPH * H+ --> chlorophyll a * NADP+
thiamin phosphate * H2O --> thiamin * phosphate
thymidine * ATP <==> dTMP * ADP * H+
trans-zeatin riboside monophosphate * H2O --> trans-zeatin * D-ribose 5-phosphate
trans-Δ2-decenoyl-CoA * NADP+ <==> trans-Δ2, cis-Δ4-decadienoyl-CoA * NADPH * H+
trehalose 6-phosphate * H2O --> trehalose * phosphate
tributyrin * H2O <==> 1,2-dibutyrin * n-butanoate * H+
tropine * NADP+ <==> tropinone * NADPH * H+
type-1 transmembrane domains <==> cleaved type-1 transmembrane domains
tyrosol * NAD+ <==> (4-hydroxyphenyl)acetaldehyde * NADH * H+
UDP * a reduced NrdH glutaredoxin-like protein --> dUDP * an oxidized NrdH glutaredoxin-like protein * H2O
UDP * ATP --> UTP * ADP
UDP * H2O --> uridine-5'-phosphate * phosphate * H+
UDP-D-glucose --> UDP-4-dehydro-6-deoxy-D-glucose * H2O
UDP-D-glucose * 1,3-β-D-glucan(n) <==> 1,3-β-D-glucan(n+1) * UDP
UDP-D-glucose * a ceramide * H+ <==> a D-glucosyl-N-acylsphingosine * UDP
UDP-D-glucose * a glucosyl-glycogenin <==> (1,4-α-D-glucosyl)n-glucosyl glucogenin * UDP * H+[out]
UDP-D-glucose * a plant ceramide (I) --> a D-glucosyl-N-acylsphingosine * UDP * H+
UDP-D-glucose * a sterol <==> UDP * an O-glucosylsterol * H+
UDP-D-glucose * brassicasterol <==> UDP * 3-O-β-D-glucosyl-brassicasterol * H+
UDP-D-glucose * cellulose(n) <==> cellulose(n+1) * UDP
UDP-D-glucose * cholesterol <==> UDP * cholesteryl-β-D-glucoside * H+
UDP-D-glucose * D-fructose 6-phosphate --> sucrose-6-phosphate * UDP * H+
UDP-D-glucose * sitosterol <==> UDP * 3-O-β-D-glucosyl-β-sitosterol * H+
UDP-D-glucose * solasodine <==> UDP * solasodine 3-O-β-D-glucopyranoside * H+
UDP-D-glucose * stigmasterol <==> UDP * stigmasterol 3-O-β-D-glucoside * H+
UDP-D-glucose * α-D-galactose 1-phosphate --> UDP-α-D-galactose * α-D-glucose 1-phosphate
UDP-D-glucose * α-D-glucose 6-phosphate --> UDP * trehalose 6-phosphate * H+
UDP-D-glucuronate * H+ --> UDP-α-D-xylose * CO2
UDP-L-rhamnose * NADP+ <-- UDP-4-dehydro-6-deoxy-D-glucose * NADPH * H+
UDP-α-D-galactose * a 1,2-diacyl-3-β-D-galactosyl-sn-glycerol --> an α,β-digalactosyldiacylglycerol * UDP * H+
UDP-α-D-galactose * a 1,2-diacylglycerol --> a 1,2-diacyl-3-β-D-galactosyl-sn-glycerol * UDP * H+
UDP-α-D-glucose * sulfite * H+ --> UDP-α-D-sulfoquinovopyranose * H2O
UDP-α-D-sulfoquinovopyranose * a 1,2-diacylglycerol --> a sulfoquinovosyldiacylglycerol * UDP
UDP-β-L-arabinofuranose <==> UDP-β-L-arabinopyranose
urate * oxygen * H2O --> 5-hydroxyisourate * hydrogen peroxide
uridine * ATP <==> uridine-5'-phosphate * ADP * H+
uridine * GTP --> uridine-5'-phosphate * GDP * H+
uridine * H2O --> D-ribose * uracil
uridine * phosphate --> α-D-ribose-1-phosphate * uracil
uridine2552 in 23S rRNA * S-adenosyl-L-methionine <==> 2-O-methyluridine2552 in 23S rRNA * S-adenosyl-L-homocysteine * H+
UTP * H2O --> uridine-5'-phosphate * phosphate * H+
UTP * a reduced flavodoxin --> dUTP * an oxidized flavodoxin * H2O
UTP * H2O --> UDP * phosphate * H+
violaxanthin * L-ascorbate * H+ --> antheraxanthin * L-dehydro-ascorbate * H2O
xanthosine * H2O --> D-ribose * xanthine
XLLG xyloglucan oligosaccharide * H2O <==> XXXG xyloglucan oligosaccharide * β-D-galactose
XLXG xyloglucan oligosaccharide * H2O <==> XXXG xyloglucan oligosaccharide * β-D-galactose
XMP * H2O --> xanthosine * phosphate
XXLG xyloglucan oligosaccharide * H2O <==> XXXG xyloglucan oligosaccharide * β-D-galactose
zymosterol --> 5α-cholesta-7,24-dien-3β-ol
zymosterol * NADP+ <-- 5α-cholesta-8,24-dien-3-one * NADPH * H+
α-D-galactose * ATP --> α-D-galactose 1-phosphate * ADP * H+
α-D-glucose --> β-D-glucose
α-D-glucose * ATP --> α-D-glucose 6-phosphate * ADP * H+
α-D-glucose 1-phosphate --> β-D-glucose 1-phosphate
α-D-glucose 1-phosphate <==> α-D-glucose 6-phosphate
α-D-glucose 6-phosphate --> β-D-glucose 6-phosphate
α-D-mannose 1-phosphate <-- D-mannose 6-phosphate
α-L-galactose-1-phosphate * H2O --> β-L-galactose * phosphate
α-linolenate * oxygen --> (9Z,11E,15Z)-(13S)-hydroperoxyoctadeca-9,11,15-trienoate
β-D-fructofuranose * ATP --> D-fructose 6-phosphate * ADP * H+
β-D-fructofuranose(n) * H2O <==> β-D-fructofuranose(n-1) * β-D-fructofuranose
β-D-glucose * ATP --> β-D-glucose 6-phosphate * ADP * H+
β-D-glucose 6-phosphate <==> D-fructose 6-phosphate
β-D-glucose 6-phosphate * NADP+ --> 6-phospho D-glucono-1,5-lactone * NADPH * H+
β-D-glucuronosyl-[heparan sulfate] * UDP-N-acetyl-α-D-glucosamine <==> N-acetyl-α-D-glucosaminide-[heparan sulfate] * UDP * H+
β-D-ribofuranose <==> D-ribose
β-D-ribosylnicotinate * ATP --> β-nicotinate D-ribonucleotide * ADP * H+
β-L-galactose * NAD+ --> L-galactono-1,4-lactone * NADH * H+
β-nicotinamide D-ribonucleotide * H2O --> 1-(β-D ribofuranosyl)nicotinamide * phosphate
β-nicotinamide D-ribonucleotide * H2O --> D-ribose 5-phosphate * nicotinamide * H+
β-nicotinate D-ribonucleotide * H2O --> nicotinate * D-ribose 5-phosphate * H+
γ-carotene --> all-trans-β-carotene
γ-tocopherol * S-adenosyl-L-methionine --> S-adenosyl-L-homocysteine * α-tocopherol * H+
δ-carotene --> α-carotene
δ-tocopherol * S-adenosyl-L-methionine --> β-tocopherol * S-adenosyl-L-homocysteine * H+
Δ24-25-sitosterol * NADPH * H+ --> sitosterol * NADP+
