# Supplementary material for: Topological assessment of metabolic networks reveals evolutionary information
Source: Sci Rep. 2018 Oct 29;8:15918. doi: 10.1038/s41598-018-34163-7 (PMC6206017; doi:10.1038/s41598-018-34163-7)
Supplement: Supplementary file 2 — Supplementary Dataset [file 41598_2018_34163_MOESM2_ESM.zip › Supp_Dataset/S1_CuratedMetabolitesPerPlant/BD.txt]

'activated' tRNA
(+)-5-epi-aristolochene
(+)-7-iso-jasmonate
(+)-7-iso-jasmonoyl-L-isoleucine
(+)-catechin
(+)-cis-abscisic aldehyde
(+)-columbianetin
(+)-costunolide
(+)-dihydrokaempferol
(+)-germacrene A
(+)-germacrene D
(+)-lariciresinol
(+)-marmesin
(+)-menthofuran
(+)-neomenthol
(+)-pinoresinol
(+)-piperitol
(+)-pulegone
(+)-secoisolariciresinol
(+)-sesamin
(+)-sesamolin
(+)-sesamolinol
(+)-taxifolin
(+)-δ-cadinene
(-)-9β-pimara-7,15-diene
(-)-epicatechin
(-)-germacrene D
(-)-glycinol
(-)-jasmonate
(-)-jasmonic acid methyl ester
(-)-jasmonoyl-L-isoleucine
(-)-lactol
(-)-lariciresinol
(-)-limonene
(-)-maackiain
(-)-maackiain-3-O-glucoside
(-)-matairesinol
(-)-medicarpin
(-)-medicarpin-3-O-glucoside
(-)-menthone
(-)-phaseollidin
(-)-pinoresinol
(-)-sativan
(-)-secoisolariciresinol
(-)-sophorol
(-)-trans-isopiperitenol
(-)-vestitol
(-)-α-pinene
(-)-β-caryophyllene
(-)-β-pinene
(1,3-α-D-glucosyl)(n)
(1,3-α-D-glucosyl)(n-1)
(1,4-α-D-galacturonide)(n-1)
(1,4-α-D-galacturonide)n
(1,4-α-D-galacturonosyl)(m)
(1,4-α-D-galacturonosyl)(n)
(1,4-α-D-galacturonosyl)(n+m)
(1,4-α-D-glucosyl)(n)
(1,4-α-D-glucosyl)(n+1)
(1,4-α-D-glucosyl)(n-1)
(1,4-α-D-glucosyl)n-glucosyl glucogenin
(1,6-α-D-glucosyl)(m+1)
(1,6-α-D-glucosyl)(m-1)
(11Z,14Z)-icosa-11,14-dienoyl-CoA
(15Z)-tetracosenoate
(1E,4S,5E,7R)-germacra-1(10),5-dien-11-ol
(1R,6R)-6-hydroxy-2-succinylcyclohexa-2,4-diene-1-carboxylate
(1S,2R)-1-C-(indol-3-yl)glycerol 3-phosphate
(2-trans-6-trans)-farnesoate
(22R)β-hydroxy-cholesterol
(22R,23R)-22,23-dihydroxy-campest-4-en-3-one
(22R,23R)-22,23-dihydroxycampesterol
(22R,23R)-28-homobrassinolide
(22R,23R)-28-homocastasterone
(22S,24R)-22-hydroxy-5α-ergostan-3-one
(22α)-hydroxy-campest-4-en-3-one
(22α)-hydroxy-campesterol
(22α)-hydroxy-cholestanol
(22α)-hydroxy-isofucosterol
(22α)-hydroxy-sitosterol
(24E)-3α,7α,12α-trihydroxy-5β-cholest-24-enoyl-CoA
(24E)-3α,7α-dihydroxy-5β-cholest-24-enoyl-CoA
(24R,25R)-3α,7α,12α,24-tetrahydroxy-5β-cholestanoyl CoA
(24R,25R)-3α,7α,24-trihydroxy-5β-cholestanoyl CoA
(2E)-2-butylidene-4-hydroxy-5-methyl-3(2H)-furanone
(2E)-2-ethylidene-4-hydroxy-5-methyl-3(2H)-furanone
(2E)-4-hydroxy-5-methyl-2-propylidene-3(2H)-furanone
(2E,6E)-farnesal
(2E,6E)-farnesol
(2E,6E)-farnesyl diphosphate
(2R)-2-hydroxy-2-methylbutanenitrile
(2R,3R)-pinobanksin
(2R,3S)-2,3-dimethylmalate
(2R,3S)-2-methylisocitrate
(2R,3S)-3-isopropylmalate
(2S)-2-isopropyl-3-oxosuccinate
(2S)-2-isopropylmalate
(2S)-dihydrotricetin
(2S)-flavan-4-ol
(2S)-flavanone
(2S)-pinocembrin
(3E)-4,8-dimethylnona-1,3,7-triene
(3R)-3-(2,4-dihydroxyphenyl)-3,4-dihydro-2H-1-benzopyran-4,7-diol
(3R)-3-(6-hydroxy-2H-1,3-benzodioxol-5-yl)-3,4-dihydro-2H-1-benzopyran-4,7-diol
(3R)-3-hydroxy-stearoyl-CoA
(3R)-linalool
(3R,6E)-nerolidol
(3S)-2,3-epoxy-2,3-dihydrosqualene
(3S)-3-hydroxycyclocitral
(3S)-linalool
(3S,5R,6R)-3,5-dihydroxy-6,7-didehydro-5,6-dihydro-12'-apo-β-caroten-12'-al
(3S,5R,6S)-5,6-epoxy-3-hydroxy-5,6-dihydro-12'-apo-β-caroten-12'-al
(3S,6E)-nerolidol
(3Z)-hex-3-en-1-yl acetate
(3Z)-hex-3-en-ol
(3Z)-nonenal
(3Z)-phytochromobilin
(3Z,6Z)-nonadienal
(4-hydroxyphenyl)acetaldehyde
(4S)-4-hydroxy-2,3,4,5-tetrahydro-(2S)-dipicolinate
(5Z)-(15S)-11-α-hydroxy-9,15-dioxoprosta-13-enoate
(5Z,8Z,10E,14Z)-(12S)-12-hydroperoxyicosa-5,8,10,14-tetraenoate
(5Z,8Z,11Z,14Z,17Z)-eicosapentaenoate
(5α)-campestan-3-one
(6-4) photoproduct (in DNA)
(6aR,11aR)-3,9-dihydroxypterocarpan
(6E)-8-hydroxygeranial
(6E)-8-hydroxygeraniol
(6E)-8-oxogeranial
(6E)-8-oxogeraniol
(6S)-hydroxyhyoscyamine
(6α)-hydroxycampestanol
(9R,10S)-dihydroxystearate
(9S,10E,12Z)-9-hydroperoxy-10,12-octadecadienoate
(9S,10E,12Z,15Z)-9-hydroperoxy-10,12,15-octadecadienoate
(9Z)-(13S)-12,13-epoxyoctadeca-9,11-dienoate
(9Z)-12-oxo-dodec-9-enoate
(9Z,11E)-(13S)-13-hydroperoxyoctadeca-9,11-dienoate
(9Z,11E,14Z)-(13S)-hydroperoxyoctadeca-(9,11,14)-trienoate
(9Z,11E,15Z)-(13S)-hydroperoxyoctadeca-9,11,15-trienoate
(cis)-crotonaldehyde
(deoxynucleotides)(m)
(deoxynucleotides)(n)
(deoxynucleotides)(n+1)
(deoxynucleotides)(n+m)
(deoxynucleotides)(n-1)
(E)-2-methylcrotonoyl-CoA
(E)-cinnamoyl-CoA
(E)-indol-3-ylacetaldoxime
(E)-β-farnesene
(E)-β-ocimene
(E,E)-germacrene B
(L) or (D)-serine
(R)-3-amino-2-methylpropanoate
(R)-3-hydroxybutanoyl-CoA
(R)-cysteate
(R)-lactate
(R)-lipoate
(R)-mandelonitrile
(R)-mevalonate
(R)-NADHX
(R)-pantoate
(R)-pantothenate
(R+)-3-(4-hydroxyphenyl)lactate
(S)-1-pyrroline-5-carboxylate
(S)-2,3,4,5-tetrahydrodipicolinate
(S)-2,3,4,5-tetrahydropiperidine-2-carboxylate
(S)-2,3-dihydrodipicolinate
(S)-2-acetolactate
(S)-2-amino-6-oxohexanoate
(S)-2-hydroxyglutarate
(S)-3-amino-2-methylpropanoate
(S)-3-hydroxy-3-methylglutaryl-CoA
(S)-3-hydroxy-isobutanoate
(S)-3-hydroxy-isobutanoyl-CoA
(S)-3-hydroxybutanoyl-CoA
(S)-3-hydroxydecanoyl-CoA
(S)-3-hydroxyhexanoyl-CoA
(S)-3-methyl-2-oxopentanoate
(S)-4-hydroxymandelonitrile
(S)-coclaurine
(S)-corytuberine
(S)-dihydrodaidzein
(S)-dihydroorotate
(S)-dihydroorotate[in]
(S)-lactate
(S)-malate
(S)-methylmalonate-semialdehyde
(S)-N-methylcoclaurine
(S)-NADHX
(S)-naringenin
(S)-nicotine
(S)-norcoclaurine
(S)-propane-1,2-diol
(S)-reticuline
(S)-scoulerine
(Z)-15-tetracosenoyl-CoA
(Z)-2-methyl-peroxyaminoacrylate
(Z)-2-methylureidoacrylate peracid
(Z)-[(4-hydroxyphenyl)acetaldehyde oxime]
(Z)-indol-3-ylacetaldoxime
(Z)-β-ocimene
1'-hydroxy-γ-carotene
1,1-kestotetraose
1,10-dihydro-1,10-dihydroxyfluoren-9-one
1,2,3,4,6-pentagalloylglucose
1,2-benzoquinone
1,2-dibutyrin
1,2-dihydroxy-5-(methylthio)pent-1-en-3-one
1,3,5-trimethoxybenzene
1,3,7-trimethylurate
1,3-bisphospho-D-glycerate
1,3-dihydroxy-N-methylacridone
1,3-β-D-glucan(n)
1,3-β-D-glucan(n+1)
1,3-β-D-glucan(n-1)
1,4-dichlorobenzenedihydrodiol
1,4-dihydroxy-2-naphthoate
1,4-dihydroxy-2-naphthoyl-CoA
1,5-anhydro-D-mannitol
1,5-bisdiphosphoinositol-1D-myo-inositol (2,3,4,6)tetrakisphosphate
1,5-diazabicyclononane
1,6-anhydro-N-acetyl-β-muramate
1,6-kestotetraose
1,8-cineole
1-(3-aminopropyl)-4-aminobutanal
1-(3-aminopropyl)-pyrrolinium
1-(5-phospho-D-ribosyl)-AMP
1-(5-phosphoribosyl)-5-[(5-phosphoribosylamino)methylideneamino]imidazole-4-carboxamide
1-(o-carboxyphenylamino)-1'-deoxyribulose-5'-phosphate
1-(β-D ribofuranosyl)nicotinamide
1-16:0-2-18:1-phosphatidylcholine
1-16:0-2-18:2-digalactosyldiacylglycerol
1-16:0-2-18:3-digalactosyldiacylglycerol
1-16:0-2-18:3-phosphatidylcholine
1-18:1-2-16:0-digalactosyldiacylglycerol
1-18:1-2-16:0-monogalactosyldiacylglycerol
1-18:1-2-16:0-phosphatidylglycerol
1-18:1-2-16:1-monogalactosyldiacylglycerol
1-18:1-2-16:2-monogalactosyldiacylglycerol
1-18:1-2-16:3-monogalactosyldiacylglycerol
1-18:1-2-18:1-sn-glycerol-3-phosphocholine
1-18:1-2-18:2-phosphatidylcholine
1-18:1-2-18:3-phosphatidylcholine
1-18:1-2-trans-16:1-phosphatidylglycerol
1-18:2-2-16:0-digalactosyldiacylglycerol
1-18:2-2-16:0-monogalactosyldiacylglycerol
1-18:2-2-16:0-phosphatidylglycerol
1-18:2-2-16:1-monogalactosyldiacylglycerol
1-18:2-2-16:2-monogalactosyldiacylglycerol
1-18:2-2-16:3-monogalactosyldiacylglycerol
1-18:2-2-18:1-phosphatidylcholine
1-18:2-2-18:2-digalactosyldiacylglycerol
1-18:2-2-18:2-monogalactosyldiacylglycerol
1-18:2-2-18:2-sn-glycerol-3-phosphocholine
1-18:2-2-18:3-digalactosyldiacylglycerol
1-18:2-2-18:3-monogalactosyldiacylglycerol
1-18:2-2-18:3-phosphatidylcholine
1-18:2-2-trans-16:1-phosphatidylglycerol
1-18:3-2-16:0-digalactosyldiacylglycerol
1-18:3-2-16:0-monogalactosyldiacylglycerol
1-18:3-2-16:0-phosphatidylglycerol
1-18:3-2-16:1-monogalactosyldiacylglycerol
1-18:3-2-16:2-monogalactosyldiacylglycerol
1-18:3-2-16:3-monogalactosyldiacylglycerol
1-18:3-2-18:1-phosphatidylcholine
1-18:3-2-18:2-digalactosyldiacylglycerol
1-18:3-2-18:2-monogalactosyldiacylglycerol
1-18:3-2-18:2-phosphatidylcholine
1-18:3-2-18:3-digalactosyldiacylglycerol
1-18:3-2-18:3-monogalactosyldiacylglycerol
1-18:3-2-18:3-phosphatidylcholine
1-18:3-2-trans-16:1-phosphatidylglycerol
1-aminocyclopropane-1-carboxylate
1-chloro-2,4-dinitrobenzene
1-deoxy-capsidiol
1-deoxy-D-xylulose 5-phosphate
1-deoxy-L-glycero-tetrulose 4-phosphate
1-diphospho-1D-myo-inositol (2,3,4,5,6)pentakisphosphate
1-dodecanol
1-hydroxy-2-methyl-2-(E)-butenyl 4-diphosphate
1-hydroxylycopene
1-kestotriose
1-naphthaldehyde
1-naphthoate
1-O-sinapoyl-β-D-glucose
1-palmitoyl-2-linoleoyl-phosphatidylcholine
1-palmitoylglycerol 3-phosphate
1-pentan-3-one
1-penten-3-one
1-phosphatidyl-1D-myo-inositol 3,4,5-trisphosphate
1-phosphatidyl-1D-myo-inositol 3,5-bisphosphate
1-propenylsulfenate
1-pyrroline
10,16-dihydroxypalmitate
10-deacetylbaccatin III
10-formyl-tetrahydrofolate
10-formyl-tetrahydropteroyl-[γ-Glu](n)
10-formyl-tetrahydropteroyl-[γ-Glu](n+1)
11-O-demethyl-17-O-deacetylvindoline
12,13(S)-epoxylinolenate
12-oxo-cis-10,15-phytodienoate
131-hydroxy-magnesium-protoporphyrin IX 13-monomethyl ester
131-oxo-magnesium-protoporphyrin IX 13-monomethyl ester
14-demethyllanosterol
14-hydroxylanosterol
14-oxolanosterol
15,15'-dihydroxy-β-carotene
15,9'-di-cis-phytofluene
15-cis-phytoene
16, 17-dihydro-16α, 17-dihydroxy GA12
16, 17-dihydro-16α, 17-dihydroxy GA4
16, 17-dihydro-16α, 17-dihydroxy GA9
16-epivellosimine
16-feruloyloxypalmitate
16-hydroxypalmitate
16-hydroxytabersonine
16-methoxytabersonine
16-oxo-palmitate
16α, 17-epoxy gibberellin A12
16α, 17-epoxy gibberellin A4
16α, 17-epoxy gibberellin A9
17-O-acetylnorajmaline
17-O-deacetylvindoline
17-α-hydroxypregnenolone
17β-estradiol
18-hydroxyoleate
18-oxo-oleate
19-hydroxyandrostenedione
19-hydroxytestosterone
19-oxo-testosterone
19-oxoandrostenedione
1D-chiro-inositol
1D-myo-inositol (1)-monophosphate
1D-myo-inositol (1,2,3,4,6)-pentakisphosphate
1D-myo-inositol (2) monophosphate
1D-myo-inositol (3)-monophosphate
1D-myo-inositol (4)-monophosphate
1D-myo-inositol (5)-monophosphate
1D-myo-inositol (6)-monophosphate
1D-myo-inositol 1,2,3,4,5,6-hexakisphosphate
2',4,4',6'-tetrahydroxychalcone
2'-deoxymugineic acid
2'-hydroxydaidzein
2'-hydroxydihydrodaidzein
2'-hydroxygenistein
2'-hydroxynicotine
2'-hydroxypseudobaptigenin
2'-O-methylcytidine1402 in 16S rRNA
2,3-bis[(3R)-3-hydroxymyristoyl]-α-D-glucosaminyl 1-phosphate
2,3-dehydroadipyl-CoA
2,3-dihydroxy-3-methylbutanoate
2,3-dihydroxy-3-methylvalerate
2,3-dimethyl-6-phytyl-1,4-benzoquinol
2,3-dioxo-L-gulonate
2,4,6-trinitrotoluene
2,4-dichlorophenol
2,4-dinitrophenyl-S-glutathione
2,5,7-trihydroxy-4'-methoxyisoflavanone
2,5-diamino-6-(5-phospho-D-ribitylamino)pyrimidin-4(3H)-one
2,5-diamino-6-(5-phospho-D-ribosylamino)pyrimidin-4(3H)-one
2,5-dichloro-cis,cis-muconate
2,6-diamino-4-hydroxy-5-formamidopyrimidine
2,7,4'-trihydroxyisoflavanone
2,7-dihydroxy-4'-methoxyisoflavanone
2-(2-carboxy-4-methylthiazol-5-yl)ethyl phosphate
2-(3'-methylthio)propylmalate
2-(3-carboxy-3-aminopropyl)-L-histidine in eEF-2
2-(4'-methylthio)butylmalate
2-(5'-methylthio)pentylmalate
2-(6'-methylthio)hexylmalate
2-(7'-methylthio)heptylmalate
2-(α-hydroxyethyl)thiaminediphosphate
2-18:2(9Z,12Z)-lysophosphatidylcholine
2-[(2R,5Z)-(2-carboxy-4-methylthiazol-5(2H)-ylidene]ethyl phosphate
2-[3-carboxy-3-(dimethylammonio)propyl]-L-histidine in eEF-2
2-[3-carboxy-3-(methylammonio)propyl]-L-histidine in eEF-2
2-aceto-2-hydroxy-butanoate
2-amino-3,7-dideoxy-D-threo-hept-6-ulosonate
2-amino-4,6-dinitrotoluene
2-amino-4,6-dinitrotoluene glucoside
2-aminoacrylate
2-butyl-4-hydroxy-5-methyl-3(2H)-furanone
2-C-methyl-D-erythritol-2,4-cyclodiphosphate
2-C-methyl-D-erythritol-4-phosphate
2-carboxy-L-threo-pentonate
2-carboxy-L-xylonolactone
2-carboxylate-4-methyl-5-beta-(ethyl adenosine 5-diphosphate) thiazole
2-chloro-trans-dienelactone
2-cis,4-trans-xanthoxin
2-cis-abscisate
2-dehydro-3-deoxy-D-gluconate-6-phosphate
2-dehydropantoate
2-hydroxy-3-butenylglucosinolate
2-hydroxy-5-(methylthio)-3-oxopent-1-enyl phosphate
2-hydroxyformononetin
2-hydroxyisoflavanone naringenin
2-hydroxylamino-4,6-dinitrotoluene
2-hydroxylamino-4,6-dinitrotoluene-C-glucoside
2-hydroxylamino-4,6-dinitrotoluene-O-glucoside
2-hydroxyphenylacetate
2-isopropylmaleate
2-keto-3-deoxy-L-rhamnonate
2-ketoarginine
2-methoxy-6-(all-trans-decaprenyl)phenol
2-methoxy-6-all trans-decaprenyl-2-methoxy-1,4-benzoquinol
2-methoxy-6-all trans-hexaprenyl-2-methoxy-1,4-benzoquinol
2-methyl-1,5-dinitro-3-nitrosobenzene
2-methyl-3-hydroxybutyryl-CoA
2-methyl-6-phytyl-1,4-benzoquinol
2-methyl-6-solanyl-1,4-benzoquinol
2-methylacetoacetyl-CoA
2-methyladenine2503 in 23S rRNA
2-methylbutanal
2-methylbutanol
2-methylbutanoyl-CoA
2-methylthio-N-6-isopentyl adenosine-37 tRNA
2-O-methyluridine2552 in 23S rRNA
2-octaprenylphenol
2-oxo-3-hydroxy-4-phosphobutanoate
2-oxo-3-phenylpropanoate
2-oxo-4-methylthiobutanoate
2-oxo-5-methylthiopentanoate
2-oxo-6-methylthiohexanoate
2-oxobutanoate
2-oxoglutaramate
2-oxoglutarate
2-phenylethanol
2-phenylethyl 6-O-β-D-xylopyranosyl-β-D-glucopyranoside
2-phenylethylamine
2-phospho-4-(cytidine 5'-diphospho)-2-C-methyl-D-erythritol
2-phospho-D-glycerate
2-phosphoglycolate
2-propenyl-glucosinolate
2-succinyl-5-enolpyruvyl-6-hydroxy-3-cyclohexene-1-carboxylate
2-succinylbenzoate
2-trans,-6-trans-farnesyl monophosphate
2-trans-dodecenoyl-CoA
2-vinyl-[4H]-1,3-dithin
22-hydroxy-3-oxochol-4-en-24-oyl-CoA
22-hydroxydocosanoate
22-oxo-docosanoate
24,25-dihydrolanosterol
24-epi-campesterol
24-epibrassinolide
24-epicathasterone
24-ethylidenelophenol
24-hydroxy-3-oxocholest-4-en-26-oyl-CoA
24-methyldesmosterol
24-methylenecholesterol
24-methylenecycloartanol
24-methylenelophenol
26-hydroxybrassinolide
26-hydroxycastasterone
28S-rRNA
3''-deamino-3''-oxonicotianamine
3'-ketolactose
3,22-dioxochol-4-en-24-oyl-CoA
3,24-dioxocholest-4-en-26-oyl-CoA
3,4-dihydroxy-5-all-trans-decaprenylbenzoate
3,4-dihydroxy-5-all-trans-heptaprenylbenzoate
3,4-dihydroxy-5-all-trans-hexaprenylbenzoate
3,4-dihydroxy-5-all-trans-nonaprenylbenzoate
3,4-dihydroxy-5-all-trans-octaprenylbenzoate
3,4-dihydroxymandelate
3,4-dihydroxyphenylacetaldehyde
3,4-dihydroxyphenylacetate
3,4-dihydroxyphenylglycol
3,4-dihydroxyphenylglycolaldehyde
3,4-dihydroxyphenylpyruvate
3,5-bisdiphosphoinositol-1D-myo-inositol (2,3,4,6)tetrakisphosphate
3,5-dichlorocatechol
3,5-dihydroxyanisole
3,5-dimethoxyphenol
3,6-dichlorocatechol
3-(2-propenoic acid)-o-benzoquinone
3-(3'-methylthio)propylmalate
3-(4'-methylthio)butylmalate
3-(4-hydroxyphenyl)-3-hydroxy-propionyl-CoA
3-(4-hydroxyphenyl)-3-oxo-propionyl-CoA
3-(5'-methylthio)pentylmalate
3-(6'-methylthio)hexylmalate
3-(7'-methylthio)heptylmalate
3-(all-trans-octaprenyl)benzene-1,2-diol
3-2-carboxyphenylcatechol
3-[(3aS,4S,5R,7aS)-5-hydroxy-7a-methyl-1-oxo-octahydro-1H-inden-4-yl]-3-hydroxypropanoyl-CoA
3-[(3aS,4S,5R,7aS)-5-hydroxy-7a-methyl-1-oxo-octahydro-1H-inden-4-yl]-3-oxopropanoyl-CoA
3-[(3aS,4S,7aS)-7a-methyl-1,5-dioxo-octahydro-1H-inden-4-yl]propanoate
3-[(3aS,4S,7aS)-7a-methyl-1,5-dioxo-octahydro-1H-inden-4-yl]propanoyl-CoA
3-acetamidopropanal
3-aminopropanal
3-butenylglucosinolate
3-chlorobenzaldehyde
3-chlorobenzoate
3-cis-dodecenoyl-CoA
3-cyano-L-alanine
3-decaprenyl-4-hydroxybenzoate
3-dehydro-6-deoxoteasterone
3-dehydrocholate
3-dehydroquinate
3-dehydroshikimate
3-dehydrosphinganine
3-dehydrosphinganine (C20)
3-dehydroteasterone
3-demethylubiquinol-10
3-demethylubiquinol-8
3-deoxy-capsidiol
3-deoxy-D-arabino-heptulosonate-7-phosphate
3-deoxy-D-manno-octulosonate
3-deoxy-D-manno-octulosonate 8-phosphate
3-dimethylsulfoniopropionaldehyde
3-diphospho-1D-myo-inositol (1,2,4,5,6)pentakisphosphate
3-epi-6-deoxocathasterone
3-epihydroxy-2'-deoxymugineate
3-epihydroxymugineate
3-heptaprenyl-4-hydroxybenzoate
3-hexaprenyl-4-hydroxybenzoate
3-hydroxy-3-phenylpropionyl-CoA
3-hydroxy-docosapentaenoyl-CoA
3-hydroxy-eicosatrienoyl-CoA
3-hydroxy-isobutyrate
3-hydroxy-isobutyryl-CoA
3-hydroxy-L-kynurenine
3-hydroxyadipyl-CoA
3-hydroxyanthranilate
3-hydroxyindolin-2-one
3-hydroxypropanoyl-CoA
3-hydroxypropionate
3-hydroxypropyl-glucosinolate
3-keto-4-methylzymosterol
3-keto-β-D-galactose
3-mercaptopyruvate
3-methoxy-4-hydroxy-5-all-trans-decaprenylbenzoate
3-methoxy-4-hydroxy-5-all-trans-heptaprenylbenzoate
3-methoxy-4-hydroxy-5-all-trans-hexaprenylbenzoate
3-methoxy-4-hydroxy-5-all-trans-nonaprenylbenzoate
3-methoxy-4-hydroxy-5-all-trans-octaprenylbenzoate
3-methoxy-4-hydroxyphenylglycol
3-methoxy-4-hydroxyphenylglycolaldehyde
3-methyl-2-butenal
3-methyl-2-oxobutanoate
3-methyl-4-cis-hydroxy-2-butenal
3-methyl-4-trans-hydroxy-2-butenal
3-methyladenine
3-methylbutanal
3-methylbutanol
3-methylcrotonyl-CoA
3-methylglutaconyl-CoA
3-methylsulfinylpropyl-glucosinolate
3-methylthiopropanal
3-methylthiopropyl-desulfoglucosinolate
3-methylthiopropyl-glucosinolate
3-O-β-D-glucosyl-brassicasterol
3-O-β-D-glucosyl-β-sitosterol
3-octaprenyl-4-hydroxybenzoate
3-oxo-2-(cis-2'-pentenyl)-cyclopentane-1-octanoate
3-oxo-23,24-bisnorchol-4-en-22-oyl-CoA
3-oxo-24-ethyl-cholest-5-ene
3-oxo-3-phenylpropionyl-CoA
3-oxo-5,6-dehydrosuberyl-CoA
3-oxo-docosapentaenoyl-CoA
3-oxo-eicosatrienoyl-CoA
3-oxoadipyl-CoA
3-oxocholest-4-en-26-oate
3-oxocholest-4-en-26-oyl-CoA
3-oxodecanoyl-CoA
3-oxohexanoyl-CoA
3-phospho-D-glycerate
3-phospho-hydroxypyruvate
3-phospho-L-serine
3-S-methylmercaptopropionate
3-sulfopyruvate
3-ureido-isobutyrate
3-ureidopropionate
3-vinyl-[4H]-1,2-dithin
3-β-D-galactosyl-sn-glycerol
3R-hydroxy-docosapentaenoyl [acp]
3β-hydroxy-4β-methyl-5α-cholest-7-ene-4α-carbaldehyde
3β-hydroxy-4β-methyl-5α-cholest-7-ene-4α-carboxylate
3β-hydroxy-9β-pimara-7,15-diene-19,6β-olide
4'-phosphopantetheine
4,4-dimethyl-14α-formyl-5α-cholesta-8-en-3β-ol
4,4-dimethyl-14α-hydroxymethyl-5α-cholesta-8-en-3β-ol
4,4-dimethyl-5-α-cholesta-8,14-dien-3-β-ol
4,4-dimethyl-5α-cholest-7-en-3β-ol
4,4-dimethyl-5α-cholesta-8-en-3-β-ol
4,4-dimethylzymosterol
4,5-seco-dopa
4-(2'-carboxyphenyl)-4-oxobutyryl-CoA
4-(2-amino-3-hydroxyphenyl)-2,4-dioxobutanoate
4-(2-aminophenyl)-2,4-dioxobutanoate
4-(cytidine 5'-diphospho)-2-C-methyl-D-erythritol
4-acetamidobutanal
4-acetamidobutanoate
4-amino-2,6-dinitrotoluene
4-amino-2,6-dinitrotoluene glucoside
4-amino-2-methyl-5-diphosphomethylpyrimidine
4-amino-2-methyl-5-phosphomethylpyrimidine
4-amino-4-deoxychorismate
4-aminobenzoate
4-aminobutanal
4-aminobutanoate
4-chloro-2-methylphenol
4-coumarate
4-coumaroyl-3',4'-dihydroxyphenyllactate
4-coumaroyl-4'-hydroxyphenyllactate
4-coumaroyl-CoA
4-coumaroylagmatine
4-coumaroylshikimate
4-coumaryl alcohol
4-fumaryl-acetoacetate
4-hydroxy-2-nonenal
4-hydroxy-2-nonenal-[Cys-Gly] conjugate
4-hydroxy-2-nonenal-[L-Cys] conjugate
4-hydroxy-2-nonenal-glutathione conjugate
4-hydroxy-5-methyl-2-methylene-3(2H)-furanone
4-hydroxy-5-methyl-2-propyl-3(2H)-furanone
4-hydroxybenzaldehyde
4-hydroxybenzoate
4-hydroxybenzoyl-CoA
4-hydroxybutanoate
4-hydroxylamino-2,6-dinitrotoluene
4-hydroxylamino-2,6-dinitrotoluene C-glucoside
4-hydroxylamino-2,6-dinitrotoluene-O-glucoside
4-hydroxyphenylacetonitrile
4-hydroxyphenyllactate
4-hydroxyphenylpyruvate
4-hydroxysphinganine
4-imidazoleacetate
4-maleyl-acetoacetate
4-methyl-2-oxopentanoate
4-methyl-5-(2-phosphonooxyethyl)thiazole
4-methyl-5-(β-hydroxyethyl)thiazole
4-methylsulfinylbutyl glucosinolate
4-methylthiobutyl glucosinolate
4-methylthiobutyldesulfoglucosinolate
4-nitroso-2,6-dinitrotoluene
4-phospho-hydroxy-L-threonine
4α,14α-dimethyl-5α-cholesta-8,24-dien-3β-ol
4α-carboxy-4β,14α-dimethyl-9β,19-cyclo-5α-ergost-24(241)-en-3β-ol
4α-carboxy-4β-methyl-5α-cholesta-8,24-dien-3β-ol
4α-carboxy-4β-methyl-5α-cholesta-8-en-3β-ol
4α-carboxy-5α-cholesta-8,24-dien-3β-ol
4α-carboxy-5α-cholesta-8-en-3β-ol
4α-carboxy-ergosta-7,24(241)-dien-3β-ol
4α-carboxy-stigmasta-7,24(241)-dien-3β-ol
4α-formyl,4β,14α-dimethyl-9β,19-cyclo-5α-ergost-24(241)-en-3β-ol
4α-formyl-4β-methyl-5α-cholesta-8,24-dien-3β-ol
4α-formyl-4β-methyl-5α-cholesta-8-en-3β-ol
4α-formyl-5α-cholesta-8,24-dien-3β-ol
4α-formyl-5α-cholesta-8-en-3β-ol
4α-formyl-ergosta-7,24(241)-dien-3β-ol
4α-formyl-stigmasta-7,24(241)-dien-3β-ol
4α-hydroxy-tetrahydrobiopterin
4α-hydroxymethyl,4β,14α-dimethyl-9β,19-cyclo-5α-ergost-24(241)-en-3β-ol
4α-hydroxymethyl-4β-methyl-5α-cholesta-8,24-dien-3β-ol
4α-hydroxymethyl-4β-methyl-5α-cholesta-8-en-3β-ol
4α-hydroxymethyl-5α-cholesta-8,24-dien-3β-ol
4α-hydroxymethyl-5α-cholesta-8-en-3β-ol
4α-hydroxymethyl-ergosta-7,24(241)-dien-3β-ol
4α-hydroxymethyl-stigmasta-7,24(241)-dien-3β-ol
4α-methyl-5α-cholest-7-en-3-one
4α-methyl-5α-cholesta-7,24-dien-3β-ol
4α-methyl-5α-cholesta-8,14,24-trien-3β-ol
4α-methyl-5α-cholesta-8-en-3-one
4α-methyl-5α-ergosta-8,14,24(28)-trien-3β-ol
4α-methyl-5α-ergosta-8,24-dien-3β-ol
4α-methyl-cholesta-8-enol
4α-methyl-zymosterol
4β-hydroxymethyl-4α-methyl-5α-cholest-7-en-3β-ol
5',5'''-diadenosine triphosphate
5'-deoxyadenosine
5'-guanylated mRNA
5'-hydroxycotinine
5'-phosphoribosyl-4-(N-succinocarboxamide)-5-aminoimidazole
5'-phosphoribosyl-N-formylglycineamide
5,10-methenyl-tetrahydropteroyl-[γ-Glu](n)
5,10-methenyltetrahydrofolate
5,10-methylene-tetrahydromethanopterin
5,10-methylenetetrahydrofolate
5,6-dihydrothymine
5,6-dihydrouracil
5,6-dihydroxyindole
5,6-dihydroxyindole-2-carboxylate
5-(methylthio)-2,3-dioxopentyl phosphate
5-amino-1-(5-phospho-D-ribosyl)imidazole
5-amino-1-(5-phospho-D-ribosyl)imidazole-4-carboxylate
5-amino-6-(5-phospho-D-ribitylamino)uracil
5-amino-6-(5-phospho-D-ribosylamino)uracil
5-amino-6-(D-ribitylamino)uracil
5-amino-levulinate
5-aminopentanal
5-androstene-3,17-dione
5-carboxyamino-1-(5-phospho-D-ribosyl)imidazole
5-chloro-3-methylcatechol
5-dehydro episterol
5-dehydroavenasterol
5-diphospho-1D-myo-inositol (1,2,3,4,6)pentakisphosphate
5-enolpyruvyl-shikimate-3-phosphate
5-formyl-tetrahydrofolate
5-hydroxy-2-oxo-4-ureido-2,5-dihydro-1H imidazole-5-carboxylate
5-hydroxy-3-[(3aS,4S,5R,7aS)-7a-methyl-1,5-dioxo-octahydro-1H-inden-4-yl]propanoyl-CoA
5-hydroxy-coniferaldehyde
5-hydroxy-coniferyl-alcohol
5-hydroxy-feruloyl-CoA
5-hydroxy-L-tryptophan
5-hydroxyferulate
5-hydroxyindole acetaldehyde
5-hydroxyindole acetate
5-hydroxyindole thiazolidine carboxylate
5-hydroxyisourate
5-hydroxytryptophol
5-methyl-tetrahydrofolate
5-methylcytosine1407 in 16S rRNA
5-methylcytosine1962 in 23S rRNA
5-methylsulfinylpentyl glucosinolate
5-methyltetrahydropteroyltri-L-glutamate
5-methylthiopentyldesulfoglucosinolate
5-methylthiopentylglucosinolate
5-methylthioribulose-1-phosphate
5-O-(indol-3-ylacetyl-myo-inositol) D-galactoside
5-oxoproline
5-pentadecatrienyl resorcinol
5-pentadecatrienyl resorcinol-3-methyl ether
5-phospho-ribosyl-glycineamide
5-phospho-α-D-ribose 1-diphosphate
5-phospho-β-D-ribosyl-amine
5-phosphoribosyl-N-formylglycineamidine
5-β-pregnan-3,20 dione
5S rRNA
5α-cholesta-7,24-dien-3β-ol
5α-cholesta-8,24-dien-3-one
5α-cholesta-8-en-3-one
6,6-kestotetraose
6,7-dimethyl-8-(1-D-ribityl)lumazine
6-(2-[N-acetyl-β-D-glucosaminyl]-α-D-mannosyl)-β-D-mannosyl-R
6-(4-methyl-2-oxopentyl)-4-hydroxy-2-pyrone
6-(α-D-glucosaminyl)-1-phosphatidyl-1D-myo-inositol
6-(α-D-mannosyl)-β-D-mannosyl-R
6-deoxocastasterone
6-deoxocathasterone
6-deoxoteasterone
6-deoxotyphasterol
6-deoxy-5-ketofructose-1-phosphate
6-hydroxy-2-cyclohexen-one-carboxylate
6-hydroxymelatonin
6-hydroxymethyl-7,8-dihydropterin
6-hydroxymethyl-dihydropterin diphosphate
6-isobutyl-4-hydroxy-2-pyrone
6-kestotriose
6-methoxy-3-methyl-2-all-trans-decaprenyl-1,4-benzoquinol
6-methoxy-3-methyl-2-all-trans-hexaprenyl-1,4-benzoquinol
6-methoxy-3-methyl-2-all-trans-octaprenyl-1,4-benzoquinol
6-methyl-5-hepten-2-one
6-methylsulfinylhexyl glucosinolate
6-methylthiohexyldesulfoglucosinolate
6-methylthiohexylglucosinolate
6-O-(β-D-xylopyranosyl)-β-D-glucopyranose
6-O-cis-keto-mycolyl-trehalose-6-phosphate
6-O-cis-methoxy-mycolyl-trehalose-6-phosphate
6-O-mycolyl-trehalose-6-phosphate
6-O-trans-keto-mycolyl-trehalose-6-phosphate
6-O-trans-methoxy-mycolyl-trehalose-6-phosphate
6-oxocampestanol
6-phospho D-gluconate
6-phospho D-glucono-1,5-lactone
6-β-hydroxylithocholate
6G,6-kestotetraose
6G-kestotriose
6α-hydroxy-castasterone
7',9'-cis-lycopene
7,2'-dihydroxy-4'-methoxy-isoflavanol
7,8-diaminopelargonate
7,8-dihydro-D-neopterin
7,8-dihydrofolate
7,8-dihydromonapterin
7,8-dihydroneopterin 3'-phosphate
7,8-dihydroneopterin triphosphate
7,8-dihydropteroate
7,9,9'-cis-neurosporene
7-dehydrocholesterol
7-dehydrodesmosterol
7-keto-8-aminopelargonate
7-methylsulfinylheptyl glucosinolate
7-methylthioheptyl glucosinolate
7-methylthioheptyldesulfoglucosinolate
7-methylxanthine
7-O-(β-D-apiofuranosyl-(1-2)-β-D-glucosyl)-apigenin
7-O-β-D-glucosyl-apigenin
7-oxateasterone
7-oxatyphasterol
71-hydroxychlorophyll a
71-hydroxychlorophyllide a
8'-hydroxyabscisate
8-hydroxy-(+)-δ-cadinene
8-methylnonenoate
8-methylsulfinyloctyl glucosinolate
8-methylthiooctyl glucosinolate
8-methylthiooctyldesulfoglucosinolate
8-oxo-dGTP
8-oxo-GTP
9'-cis-neoxanthin
9'-cis-neurosporene
9,10,18-trihydroxystearate
9,10-epoxy-18-hydroxystearate
9,10-epoxystearate
9,12,15-cis-hexadecatrienoyl-CoA
9,12-cis-hexadecadienoyl-CoA
9,15,9'-tri-cis-ζ-carotene
9,9'-di-cis-ζ-carotene
9-cis-violaxanthin
9-oxo-nonanoate
9S rRNA
9α-copalyldiphosphate
[(1→4)-α-D-glucosyl](n-1)
[(1→4)-α-D-glucosyl]n
[(1→4)-β-D-xylan](n)
[(1→4)-β-D-xylan](n+1)
[(2→1)-β-D-fructosyl](n)
[(2→1)-β-D-fructosyl](n+1)
[(2→1)-β-D-fructosyl](n-1)
[1-β-D-fructofuranosyl-(2→1)-](n)α-D-glucopyranoside
[1-β-D-fructofuranosyl-(2→1)-](n+1) β-D-fructofuranosyl-(2→6)-α-D-glucopyranoside
[1-β-D-fructofuranosyl-(2→1)-](n+1)α-D-glucopyranoside
[3-methylcrotonoyl-CoA:carbon-dioxide ligase(ADP-forming)]
[a DNA-directed RNA-polymerase]
[Glu(-Cys)](n+1)-Gly
[Glu(-Cys)]n-Gly
[histone]-L-arginine
[histone]-Nω-methyl-arginine
[lipoamide acyltransferase] N6-S-[2-methylbutanoyl]dihydrolipoyl-L-lysine
[methylmalonyl-CoA:pyruvate carboxytransferase]
[myelin basic protein]-L-arginine
[myelin basic protein]-Nω-methyl-arginine
[phospho-α-glucan]
[propionyl-CoA:carbon-dioxide ligase (ADP-forming)]
[thyroglobulin]-3,5-diiodotyrosine
[thyroglobulin]-3-iodotyrosine
[thyroglobulin]-aminoacrylate
[thyroglobulin]-L-thyroxine
[thyroglobulin]-L-tyrosine
[thyroglobulin]-triiodothyronine
a (1→4)-β-D-xylan
a (1→4)-β-D-xylan oligosaccharide
a (1→5)-α-L-arabinan oligosaccharide
a (22R,23R)-28-homobrassinolide sulfate
a (22R,23R)-28-homocastasterone sulfate
a (3R)-3-hydroxyacyl-[acyl-carrier protein]
a (3R)-3-hydroxyacyl-CoA
a (3S)-3-hydroxyacyl-CoA
a (5')ppPur-mRNA
a (5-L-glutamyl)-L-peptide
a (glucosyl)2(mannosyl)9-(N-acetylglucosaminyl)2-diphosphodolichol
a (mannosyl)2-(N-acetylglucosaminyl)2-diphosphodolichol
a (mannosyl)3-(N-acetylglucosaminyl)-R
a (mannosyl)3-(N-acetylglucosaminyl)2-diphosphodolichol
a (mannosyl)5-(N-acetylglucosaminyl)-R
a (mannosyl)5-(N-acetylglucosaminyl)2-diphosphodolichol
a (mannosyl)6-(N-acetylglucosaminyl)2-diphosphodolichol
a (mannosyl)7-(N-acetylglucosaminyl)2-diphosphodolichol
a (mannosyl)8-(N-acetylglucosaminyl)2
a (mannosyl)8-(N-acetylglucosaminyl)2-diphosphodolichol
a (mannosyl)9-(N-acetylglucosaminyl)2
a (mannosyl)9-(N-acetylglucosaminyl)2-diphosphodolichol
a (R)-3-hydroxy-cis-vaccenoyl-[acp]
a (R)-3-hydroxyarachidoyl-[acp]
a (R)-3-hydroxybehenoyl-[acp]
a (R)-3-hydroxybutanoyl-[acp]
a (R)-3-hydroxycerotoyl-[acp]
a (R)-3-hydroxydodecanoyl-[acp]
a (R)-3-hydroxylignoceroyl-[acp]
a (R)-3-hydroxyoctanoyl-[acp]
a (R)-3-hydroxypetroselinoyl-[acp]
a (R)-3-hydroxystearoyl-[acp]
a 1,2-diacyl-3-β-D-galactosyl-sn-glycerol
a 1,2-diacyl-sn-glycerol 3-diphosphate
a 1,2-diacyl-sn-glycerol-3-phosphate
a 1,2-diacylglycerol
a 1,2-diacylglycerol[out]
a 1,4-α-D-glucan
a 1,4-β-D-glucan
a 1-acyl-sn-glycerol-3-phosphate
a 1-alkyl-2-acetyl-sn-glycero-3-phosphocholine
a 1-alkyl-sn-glycero-3-phosphocholine
a 1-lyso-2-acyl-sn-glycero-3-phosphoethanolamine
a 1-lysophosphatidylcholine
a 1-monoacylglycerol
a 1-phosphatidyl-1D-myo-inositol 3,4-bisphosphate
a 1-phosphatidyl-1D-myo-inositol 3-phosphate
a 1-phosphatidyl-1D-myo-inositol 4,5-bisphosphate
a 1-phosphatidyl-1D-myo-inositol 4-phosphate
a 1-phosphatidyl-1D-myo-inositol 5-phosphate
a 12'-apo-carotenal
a 12-hydroxyjasmonate
a 12-hydroxyjasmonate sulfate
a 2',3'-cyclic-phosphate-terminated RNA
a 2'-hydroxyisoflavone
a 2'-O-methylguanosine18 in tRNA
a 2'-phospho-[ligated tRNA]
a 2(R)-hydroperoxy fatty acid
a 2,3,4-saturated 2-lysophosphatidate
a 2,3,4-saturated fatty acid
a 2,3,4-saturated fatty acyl CoA
a 2,3,4-saturated fatty acyl-[acp]
a 2,3,4-saturated L-phosphatidate
a 2-enoyl-CoA
a 2-hydroxy carboxylate
a 2-lyso-phosphatidyl-ethanolamine
a 2-lysophosphatidylcholine
a 2-monoacylglycerol
a 2-oxo carboxylate
a 2-trans-4-cis-dienoyl-CoA
a 24-epibrassinolide sulfate
a 24-epicathasterone sulfate
a 28S rRNA fragments
a 3' half-tRNA molecule with a hydroxyl on its 5' end
a 3' hydroxy flavanone
a 3' phosphooligonucleotide
a 3',5'-dihydroxy isoflavanone
a 3'-hydroxy terminated DNA
a 3'-hydroxy-flavonoid
a 3'-phosphate-terminated RNA
a 3'-phosphopolynucleotide
a 3'-terminal unsaturated sugar
a 3,4-dihydroxy-5-all-trans-polyprenylbenzoate
a 3-isopropenyl-6-oxoheptanoate
a 3-methoxy-4-hydroxy-5-all-trans-polyprenylbenzoate
a 3-methyl-branched 2,3,4-saturated fatty acid
a 3-methyl-branched 2,3,4-saturated fatty acyl-CoA
a 3-oxo-5-β-steroid
a 3-oxo-behenoyl-[acp]
a 3-oxo-cis-vaccenoyl-[acp]
a 3-oxo-cis-Δ5-dodecenoyl-[acp]
a 3-oxo-cis-Δ7-tetradecenoyl-[acp]
a 3-oxo-cis-Δ9-hexadecenoyl-[acp]
a 3-oxo-decanoyl-[acp]
a 3-oxo-docosapentaenoyl [acp]
a 3-oxo-dodecanoyl-[acp]
a 3-oxo-glutaryl-[acp] methyl ester
a 3-oxo-hexanoyl-[acp]
a 3-oxo-myristoyl-[acp]
a 3-oxo-octanoyl-[acp]
a 3-oxo-palmitoyl-[acp]
a 3-oxo-petroslinoyl-[acp]
a 3-oxo-pimelyl-[acp] methyl ester
a 3-oxo-stearoyl-[acp]
a 3-oxo-Δ4-steroid
a 3-oxo-δ5-steroid
a 3-oxoacyl-[acp]
a 3-oxoacyl-CoA
a 3R-hydroxy cis Δ5-dodecenoyl-[acp]
a 3R-hydroxy cis Δ7-tetradecenoyl-[acp]
a 3R-hydroxy cis Δ9-hexadecenoyl-[acp]
a 3R-hydroxyglutaryl-[acp] methyl ester
a 3R-hydroxypimelyl-[acp] methyl ester
a 3β-hydroxy-δ5-steroid
a 4-hydroxy-3-polyprenylbenzoate
a 5 methylcytosine34 in tRNA precursor
a 5 methylcytosine40 in tRNA precursor
a 5' half-tRNA molecule with a 2',3' cyclic phosphate on its 3' end
a 5'-(N7-methylguanosine 5'-triphospho)-mRNA
a 5'-dephospho-DNA
a 5'-phospho terminated DNA
a 5'-phospho-DNA
a 5'-phosphomononucleotide
a 5'-phosphooligonucleotide
a 5'-phosphopolynucleotide
a 5-L-glutamyl-L-amino acid
a 5-methylcytosine48 in tRNA
a 5-methylcytosine49 in tRNA
a 5-oxoprolyl-peptide
a 6-(N-acetyl-D-glucosaminyl)-1-phosphatidyl-1D-myo-inositol
a 6-O-(β-D-xylopyranosyl)-β-D-glucopyranoside
a 6-phosphogluco-3-phosphogluco-amylopectin
a 6-phosphogluco-amylopectin
a 6-phosphogluco-maltodextrin
a 7-aminomethyl-7-deazaguanosine34 in tRNA
a 7-hydroxy-4-isopropenyl-7-methyloxepan-2-one
a 9-cis-epoxycarotenoid
a [2-oxoglutarate dehydrogenase E2 protein] N6-dihydrolipoyl-L-lysine
a [2-oxoglutarate dehydrogenase E2 protein] N6-lipoyl-L-lysine
a [2-oxoglutarate dehydrogenase E2 protein] N6-S-succinyldihydrolipoyl-L-lysine
a [apo BCAA dehydrogenase E2 protein] N6-S-[3-methylbutanoyl]dihydrolipoyl-L-lysine
a [biotin-carboxyl-carrier protein monomer]
a [Cys-Gly]-S-conjugate
a [glycine-cleavage complex H protein] N6-aminomethyldihydrolipoyl-L-lysine
a [glycine-cleavage complex H protein] N6-dihydrolipoyl-L-lysine
a [glycine-cleavage complex H protein] N6-lipoyl-L-lysine
a [glycine-cleavage complex H protein] N6-octanoyl-L-lysine
a [lipoyl-carrier protein]
a [lipoyl-carrier protein] N6-dihydrolipoyl-L-lysine
a [lipoyl-carrier protein] N6-lipoyl-L-lysine
a [lipoyl-carrier protein] N6-octanoyl-L-lysine
a [procollagen] trans 4-hyroxy-L-proline
a [procollagen]-L-proline
a [protein]-L-arginine
a [protein]-L-asparagine
a [protein]-L-aspartate
a [protein]-L-cysteine
a [protein]-L-glutamate
a [protein]-L-histidine
a [protein]-L-lysine
a [protein]-L-methionine
a [protein]-L-tyrosine
a [protein]-L-β-isoaspartate
a [protein]-N-(4-aminobutylidene)-lysine
a [protein]-N4-(N-acetyl-D-glucosaminyl)-L-asparagine
a [pyruvate dehydrogenase E2 protein] N6-dihydrolipoyl-L-lysine
a [pyruvate dehydrogenase E2 protein] N6-lipoyl-L-lysine
a [pyruvate dehydrogenase E2 protein] N6-S-acetyldihydrolipoyl-L-lysine
a [ribulose-1,5-bisphosphate-carboxylase]-lysine
a [ribulose-1,5-bisphosphate-carboxylase]-N6,N6,N6-trimethyl-L-lysine
a [ThiI sulfur-carrier protein]-L-cysteine
a [ThiI sulfur-carrier protein]-S-sulfanylcysteine
a [TusE sulfur carrier protein]-L-cysteine
a [TusE sulfur carrier protein]-S-sulfanylcysteine
a apo-[methylmalonyl-CoA:pyruvate carboxytransferase]
a basic amino acid
a benzenediol
a benzosemiquinone
a biotinylated [BCCP dimer]
a biotinylated [BCCP monomer]
a bleomycin
a brassinolide sulfate
a butyryl-[acp]
a carboxy-adenylated small subunit of molybdopterin synthase
a carboxylate
a carboxylated-biotinylated [BCCP dimer]
a carboxylic ester
a cardiolipin
a castasterone-sulfate
a CDP-2,3,4-saturated-diacylglycerol
a CDP-diacylglycerol
a cellodextrin
a ceramide
a chalcone
a chitodextrin
a chlorophyll
a chlorophyllide
a cis,cis-delta11,23-3-hydroxyC42:2-[acp]
a cis,cis-delta11,23-3-oxo-C42:2-[acp]
a cis,cis-delta11,29-3-hydroxy C48:2-[acp]
a cis,cis-delta11,29-3-oxo-C48:2-[acp]
a cis,cis-delta13,25-3-hydroxyC44:2-[acp]
a cis,cis-delta13,25-3-oxo-C44:2-[acp]
a cis,cis-delta13,31-3-hydroxy C50:2-[acp]
a cis,cis-delta13,31-3-oxo-C50:2-[acp]
a cis,cis-delta15,27-3-hydroxyC46:2-[acp]
a cis,cis-delta15,27-3-oxo-C46:2-[acp]
a cis,cis-delta15,33-3-hydroxy C52:2-[acp]
a cis,cis-delta15,33-3-oxo-C52:2-[acp]
a cis,cis-delta17,29-3-hydroxyC48:2-[acp]
a cis,cis-delta17,29-3-oxo-C48:2-[acp]
a cis,cis-delta17,35-3-hydroxyC54:2-[acp]
a cis,cis-delta17,35-3-oxo-C54:2-[acp]
a cis,cis-delta19,31-3-hydroxyC50:2-[acp]
a cis,cis-delta19,31-3-oxo-C50:2-[acp]
a cis,cis-delta19,37-3-hydroxy-C56:2-[acp]
a cis,cis-delta19,37-3-oxo-C56:2-[acp]
a cis,cis-delta21,39-3-hydroxyC58:2-[acp]
a cis,cis-delta21,39-3-oxo-C58:2-[acp]
a cis,cis-delta5,17-3-hydroxyC36:2[acp]
a cis,cis-delta5,17-3-oxo-C36:2-[acp]
a cis,cis-delta5,23-3-hydroxyC42:2-[acp]
a cis,cis-delta5,23-3-oxo-C42:2-[acp]
a cis,cis-delta7,19-3-hydroxyC38:2-[acp]
a cis,cis-delta7,19-3-oxo-C38:2-[acp]
a cis,cis-delta7,25-3-hydroxyC44:2-[acp]
a cis,cis-delta7,25-3-oxo-C44:2-[acp]
a cis,cis-delta9,21-3-hydroxyC40:2-[acp]
a cis,cis-delta9,21-3-oxo-C40:2-[acp]
a cis,cis-delta9,27-3-hydroxyC46:2-[acp]
a cis,cis-delta9,27-3-oxo-C46:2-[acp]
a cis-2-enoyl-CoA
a cis-3-enoyl-CoA
a cis-5-enoyl-CoA
a cis-delta11-3-hydroxyC30:1-[acp]
a cis-delta11-3-oxo-C30:1-[acp]
a cis-delta11-C30:1-[acp]
a cis-delta13-3-hydroxyC32:1-[acp]
a cis-delta13-3-oxo-C32:1-[acp]
a cis-delta13-C32:1-[acp]
a cis-delta15-3-hydroxyC34:1-[acp]
a cis-delta15-3-oxo-C34:1-[acp]
a cis-delta15-C34:1-[acp]
a cis-delta17-3-hydroxyC36:1-[acp]
a cis-delta17-3-oxo-C36:1-[acp]
a cis-delta17-C36:1-[acp]
a cis-delta19-3-hydroxyC38:1-[acp]
a cis-delta19-3-oxo-C38:1-[acp]
a cis-delta19-C38:1-[acp]
a cis-delta21-3-hydroxyC40:1-[acp]
a cis-delta21-3-oxo-C40:1-[acp]
a cis-delta5-3-hydroxyC24:1-[acp]
a cis-delta5-3-oxo-C24:1-[acp]
a cis-delta5-C24:1-[acp]
a cis-delta7-3-hydroxyC26:1-[acp]
a cis-delta7-3-oxo-C26:1-[acp]
a cis-delta7-C26:1-[acp]
a cis-delta9-3-hydroxyC28:1-[acp]
a cis-delta9-3-oxo-C28:1-[acp]
a cis-delta9-C28:1-[acp]
a cis-docos-3-enoyl-[acp]
a cis-vaccen-2-enoyl-[acp]
a cis-vaccenoyl-[acp]
a cis-Δ5-dodecenoyl-[acp]
a cis-Δ7-tetradecenoyl-[acp]
a core protein L-serine
a crotonyl-[acp]
a cytosine34 in tRNA precursor
a cytosine40 in tRNA precursor
a cytosine48 in tRNA
a cytosine49 in tRNA
a D myo-inositol penta kis phosphate
a D-glucosyl-N-acylsphingosine
a D-hexose
a damaged DNA (purine or pyrimidine)
a damaged DNA pyrimidine
a deacetylated histone
a deamido-bleomycin
a deaminated amine donor
a debranched limit dextrin
a decanoyl-[acp]
a demethylated methyl acceptor
a deoxyribonucleoside diphosphate
a deoxyribonucleoside triphosphate
a DNA
a DNA 5-methylcytosine
a DNA containing a apyrimidinic site
a DNA containing a purinic site
a DNA containing abasic site
a DNA containing ring-opened 7-methylguanine
a DNA cyclobutadipyrimidine
a DNA cytosine
a DNA pair of adjacent pyrimidines
a DNA with alkylated adenine
a DNA with uracil
a docosapentaenoyl [acp]
a dodecanoyl-[acp]
a dolichol
a dolichyl phosphate
a dolichyl β-D-glucosyl phosphate
a dolichyl β-D-mannosyl phosphate
a donor xyloglucan
a donor Xyloglucan with cleaved xyloglucanyl segment
a double stranded DNA
a double stranded DNA with 5'-terminal phosphate
a farnesylated protein
a fatty acid
a fatty acid-ethyl ester
a fatty aldehyde
a ferricytochrome b5
a ferrihemoglobin
a ferrocytochrome b5
a ferrohemoglobin
a flavan-3-ol
a flavanone
a flavanone 7-O-(β-L-rhamnosyl-(1,2)-β-D-glucoside
a flavanone-7-O-β-D-glucoside
a flavonoid
a flavonol
a flavonol 3-O β-D-glucosyl-(1→2)-β-D-glucoside
a flavonol-3-O-β-D-glucoside
a folylpolyglutamate(n)
a folylpolyglutamate(n+1)
a fructan(n)
a fructan(n-1)
a G(5')ppPur-mRNA
a glucan
a glucosyl-(mannosyl)9-(N-acetylglucosaminyl)2-diphosphodolichol
a glucosyl-glycogenin
a glucosylated glycogenin
a glucuronoxylan
a glutaryl-[acp] methyl ester
a glutathione-toxin conjugate
a glycan
a glycerophosphodiester
a glycogen
a glycogenin
a glycol
a glycopeptide-D-mannosyl-N4-(N-acetyl-D-glucosaminyl)2-asparagine
a glycopeptide-D-mannosyl-N4-N-acetyl-D-glucosamine
a glycoprotein with the oligosaccharide chain attached by N-glycosyl linkage to protein L-asparagine
a guanine10 in tRNA
a guanine34 in tRNA
a guanosine18 in tRNA
a GXGG xylogulcan
a hederagenin monoglucoside
a hexanoyl-[acp]
a histone
a holo-[acp]
a homogalacturonan
a jasmonic acid
a jasmonoyl-1-aminocyclopropane-1 carboxylate
a jasmonoyl-glutamine
a jasmonoyl-isoleucine
a jasmonoyl-leucine
a jasmonoyl-phenylalanine
a jasmonoyl-valine
a ketone
a L-prolyl peptide
a large peptide (>20 AA)
a large-branched glucan
a leader sequence
a levan
a limit dextrin
a limit dextrin with short branches
a linear malto-oligosaccharide
a linear malto-oligosaccharide [(glucose)n-1]
a linear malto-oligosaccharide [(glucose)n-2]
a linear malto-oligosaccharide [(glucose)n]
a linear α-D-glucan
a lipid
a lipid hydroperoxide
a lipid II
a lipid linoleoyl group
a lipid oleoyl-group
a lipid α-linolenoyl group
a long-chain acyl-CoA
a long-chain acyl-CoA[in]
a long-chain acyl-CoA[out]
a long-chain alcohol
a long-chain aldehyde
a long-chain ester
a long-chain fatty acid
a long-linear glucan
a lysophospholipid
a malonyl-[acp]
a maltodextrin
a maltodextrin(n)
a maltodextrin(n+1)
a maltodextrin(n-1)
a mannan
a mannan oligosaccharide
a mannosyl-(N-acetylglucosaminyl)2-diphosphodolichol
a mature protein
a mature small ubiquitin-like modifier (SUMO) peptide
a medicagenate monoglucoside
a medium-chain 2,3,4-saturated fatty acyl CoA
a medium-chain trans-2,3-dehydroacyl-CoA
a menaquinol
a menaquinone
a methyl jasmonate
a methylated amine
a methylated methyl acceptor
a methylated protein
a methylated ribosomal protein L11
a mismatched DNA base pair
a mitochondrial preprotein including a mitochondrial targeting sequence
a monoamide of a dicarboxylate
a mRNA with poly(A) tail
a myo-inositol monophosphate
a myosin heavy chain
a myosin-heavy chain-phosphate
a myristoyl-[acp]
a N-acetylglucosamine--N-acetylmuramyl-(tetrapeptide) pyrophosphoryl-undecaprenol
a negatively supercoiled DNA
a nitrile
a non galactosylated galactose acceptor
a non glucosylated glucose acceptor
a non-methylated ribosomal protein L11
a nucleoside 3'-phosphate
a nucleoside monophosphate
a nucleoside triphosphate
a nucleosidediphosphate
a nucleosidediphosphate-glucose
a nucleotidediphosphate-aldose
a O-sialoglycoprotein
a palmitoleoyl-[acp]
a palmitoyl-[acp]
a palmitoylated protein
a partially processed polycistronic tRNA precursor
a pectate
a pectate oligosaccharide with 4-(4-deoxy-α-D-galact-4-enuronosyl)-D-galacturonate end
a pectin
a peptide
a peptide with a leader sequence
a peptidoglycan
a peptidoglycan with cleaved N-acetyl-glucosamine
a peptidoglycan with D,D cross-link (E. faecium)
a peptidoglycan with D,D cross-link (S. aureus)
a peptidoglycan with D,D cross-links (meso-diaminopimelate containing)
a peptidoglycandimer (E. faeciums)
a peptidoglycandimer (meso-diaminopimelate containing)
a peptidoglycandimer (S. aureus)
a petrosel-2-enoyl-[acp]
a petroselinoyl-[acp]
a phenolic donor
a phenolic steroid
a phenoxyl radical of a phenolic donor
a phosphate monoester
a phosphatidyl-N-dimethylethanolamine
a phosphatidyl-N-methylethanolamine
a phosphatidylcholine
a phosphatidylcholine[out]
a phospholipid
a phospholipid cyclopropane fatty acid
a phospholipid olefinic fatty acid
a phospholipid[in]
a phospholipid[out]
a phosphoprotein
a phosphorylase a
a phosphorylase b
a phosphorylated pyruvate dehydrogenase
a phytoceramide
a pimelyl-[acp]
a plant ceramide (I)
a plant ceramide (II)
a plant ceramide (III)
a plant ceramide (IV)
a plant ceramide 1-phosphate
a plastoquinol
a plastoquinone
a poly(ADP-ribose)
a poly-6-phosphogluco-maltodextrin
a polycistronic tRNA precursor
a polyisoprenyldiphosphate
a polynucleotide
a polypeptide
a polysaccharide
a primary alcohol
a primary amine
a processed mitochondrial protein
a properly matched DNA base pair
a protein
a protein c-terminal S-farnesyl-L-cysteine
a protein c-terminal s-farnesyl-l-cysteine methyl ester
a protein L-tyrosine-O-sulfate
a protein L-β-isoaspartate α-methyl ester
a protein N-phospho-L-histidine
a protein S-farnesyl-L-cysteine
a protein with correct disulfide bonds
a protein with incorrect disulfide bonds
a protein with N-terminal methionine
a protein-L-glutamate--O5-methyl-ester
a protein-L-methionine-(R)-S-oxide
a protein-L-methionine-(S)-S-oxide
a protein-L-tyrosine phosphate
a protein-N-ubiquityl-lysine
a protein-γ-glutamate
a proteindisulfide
a proteindithiol
a pyruvate dehydrogenase
a quinol
a quinone
a RAD21 cohesin subunit
a reduced adrenodoxin
a reduced c-type cytochrome
a reduced electron acceptor
a reduced electron-transfer flavoprotein
a reduced ferredoxin
a reduced ferroprotein (Fe II)
a reduced flavodoxin
a reduced flavoprotein
a reduced flavoprotein (FADH2)
a reduced flavoprotein (FMNH2)
a reduced glutaredoxin
a reduced NrdH glutaredoxin-like protein
a reduced plastocyanin
a reduced plastocyanin[in]
a reduced thioredoxin
a relaxed DNA
a retinol
a ribonucleoside
a ribonucleoside monophosphate
a ribonucleoside triphosphate
a ribonucleosidediphosphate
a RNA-DNA hybrid
a S-geranylgeranyl protein
a secondary alcohol
a semiquinone
a short glucan
a single-stranded oligoribonucleotide
a single-stranded RNA
a small peptide
a small subunit of molybdopterin synthase
a small ubiquitin-like modifier (SUMO) propeptide
a soyasapogenol B monoglucoside
a soyasapogenol E monoglucoside
a sphingoid 1-phosphate
a sphingoid base
a standard α amino acid
a stearoyl-[acp]
a sterol
a steryl-ester
a sugar
a sugar alcohol
a sugar phosphate
a sugar-1-phosphate
a sulfoquinovosyldiacylglycerol
a sulfur acceptor
a tau protein
a thalian-diol
a thiocarboxylated small subunit of molybdopterin synthase
a thiohydroximate-O-sulfate with a terminal alkene
a thiohydroximate-O-sulfate without a terminal alkene
a thiol
a trans dodec-2-enoyl-[acp]
a trans hex-2-enoyl-[acp]
a trans hexadecenoyl-[acp]
a trans oct-2-enoyl-[acp]
a trans tetradec-2-enoyl-[acp]
a trans-2,trans-4-dienoyl-CoA
a trans-2-enoyl-[acyl-carrier protein]
a trans-2-enoyl-CoA
a trans-3-enoyl-CoA
a trans-docos-2-enoyl-[acp]
a trans-eicos-2-enoyl-[acp]
a trans-hexacos-2-enoyl-[acp]
a trans-octadec-2-enoyl-[acp]
a trans-tetracos-2-enoyl-[acp]
a trans-Δ2-decenoyl-[acp]
a trans-Δ3-cis-Δ5-dodecenoyl-[acp]
a trans-Δ3-cis-Δ7-tetradecenoyl-[acp]
a trans-Δ3-cis-Δ9-hexadecenoyl-[acp]
a trans2,cis-5-dienoyl-CoA
a trans3,cis-5-dienoyl-CoA
a triacylglycerol
a trigalactosyldiacylglycerol
a tripeptide
a tRNA
a tRNA 2-thiouridine34
a tRNA containing 5-methyluridine54
a tRNA containing a 3' CCA end
a tRNA containing N6-dimethylallyladenosine
a tRNA intron
a tRNA precursor
a tRNA precursor with a 5' extension
a tRNA precursor with a 5' extension and a long 3' trailer
a tRNA precursor with a 5' extension and a short 3' extension
a tRNA precursor with a short 3' extension
a tRNA pseudouridine38-40
a tRNA uridine34
a tRNA uridine38-40
a tRNA uridine54 + S-adenosyl-L-methionine
a ubiquitin
a ubiquitin C-terminal thioester
a UDP-sugar
a very long chain alcohol
a very long chain fatty acyl-CoA
a very-long-chain (3R)-3-hydroxyacyl-CoA
a very-long-chain 2,3,4-saturated fatty acyl CoA
a very-long-chain aldehyde
a very-long-chain oxoacyl-CoA
a very-long-chain trans-2,3-dehydroacyl-CoA
a wax ester
a xenobiotic[in]
a xenobiotic[out]
a xylogalacturonan
a α-D-mannosyl-(1→6)-β-D-mannosyl-(1→4)-N-acetyl-β-D-glucosaminyl-(1→4)-N-acetyl-β-D-glucosaminyl-[glycoprotein]
a β,βdigalactosyldiacylglycerol
a β-D glucan
a β-D glucoside
a β-D-galactoside
a β-D-galactosyl-(1→4)-β-D-glucosyl-(1↔1)-ceramide
a β-D-glucan with a C3-substituted glucose
a β-D-glucuronoside
a Δ4-hexadecenoyl-[acp]
a Δ6-hexadecenoyl-[acp]
abieta-7,13-dien-18-ol
abieta-7,13-diene-18-al
abietadiene-diol
acetaldehyde
acetate
acetoacetate
acetoacetyl-CoA
acetol
acetone
acetone cyanohydrin
acetyl-CoA
acetylajmaline
acrolein
acrylyl-CoA
adenine
adenine1618 in 23S rRNA
adenine22 in tRNA
adenine2503 in 23S rRNA
adenine[in]
adenine[out]
adenosine
adenosine 3',5'-bisphosphate
adenosine 5'-phosphoselenate
adenosine 5'-phosphosulfate
adenosine[in]
adenosine[out]
adenylo-succinate
adenylyl-molybdopterin
adiacylglycerol
adicarboxylate
adietary all-trans-retinyl ester
adihomo γ linolenoyl [acp]
adihydroflavonol
adihydroquercetin
adinucleotide (nucleic acid)
adipeptide
adipeptide with proline at carboxy terminal
adiphospho-1D-myo-inositol tetrakisphosphate
ADP
ADP ribose 1'',2''-cyclic phosphate
ADP-D-ribosyl(n)-acceptor
ADP-D-ribosyl(n+1)-acceptor
ADP-ribose
ADP-α-D-glucose
afzelechin
agmatine
ajmaline
ajugose
alginate
all-cis-7,10,13,16,19-docosapentaenoate
all-trans neurosporene
all-trans-3,4-didehydrolycopene
all-trans-decaprenyldiphosphate
all-trans-geranyl-geranyl diphosphate
all-trans-heptaprenyldiphosphate
all-trans-hexaprenyl diphosphate
all-trans-lycopene
all-trans-nonaprenyl diphosphate
all-trans-octaprenyl diphosphate
all-trans-phytoene
all-trans-retinal
all-trans-retinoate
all-trans-retinol
all-trans-retinyl palmitate
all-trans-β-carotene
allantoate
allicin
alliin
allolactose
allyl alcohol
allylsulfenate
amino acids(n)
amino acids(n-1)
aminoacetone
aminocarboxymuconate semialdehyde
aminoimidazole carboxamide ribonucleotide
ammonia
ammonium
ammonium[in]
ammonium[out]
AMP
amylopectin
an (3R)-3-hydroxymyristoyl-[acp]
an (N-acetylglucosaminyl)2-diphosphodolichol
an (R)-3-hydroxydecanoyl-[acp]
an (R)-3-hydroxyhexanoyl-[acp]
an (R)-3-hydroxypalmitoyl-[acp]
an (S)-2-hydroxyacid
an 11-hydroxyjasmonate
an 11-hydroxyjasmonate sulfate
an 11-oxosteroid
an 11-β-hydroxysteroid
an [apo BCAA dehydrogenase E2 protein] N6-dihydrolipoyl-L-lysine
an [apo BCAA dehydrogenase E2 protein] N6-lipoyl-L-lysine
an [apo BCAA dehydrogenase E2 protein] N6-S-[2-methylpropanoyl]dihydrolipoyl-L-lysine
an [eIF5A-precursor]-deoxyhypusine
an [eIF5A-precursor]-lysine
an [eIF5A-precursor]-N-(4-aminobutylidene)-lysine
an [L-cysteine desulfurase]-S-sulfanyl-L-cysteine
an acceptor Xyloglucan
an acceptor xyloglucan with xyloglucanyl segment
an acetic ester
an acetoacetyl-[acp]
an acetyl-[acp]
an acetylated histone
an acyl phosphate
an acyl-[acp]
an acyl-CoA
an ADP-sugar
an alcohol
an aldehyde
an aldose
an aliphatic amine
an aliphatic L-amino acid
an alkane
an alkylated DNA
an alkylated nucleobase
an all-trans-retinyl ester
an aminated amine donor
an amine
an anthocyanidin
an anthocyanidin-3-O-(6-O-malonyl-β-D-glucoside)
an anthocyanidin-3-O-D-glucoside
an anthocyanidin-3-O-β-D-glucoside
an anthocyanin
an anthocyanin 3'-O-β-D glucoside
an AP(apurinic or apyrimidinic) site created by glycosylic bond cleavage
an apo-[acp]
an arabinoxylan
an aromatic carboxylate
an aryl aldehyde
an eIF5A-hypusine
an electron-transfer-related quinol
an electron-transfer-related quinone
an enoylglutaryl-[acp] methyl ester
an enoylpimelyl-[acp] methyl ester
an epithionitrile
an epoxide
an exposed unphosphorylated, (α-1,6)-branched malto-oligosaccharide tail on amylopectin
an exposed unphosphorylated, unbranched malto-oligosaccharide tail on amylopectin
an Fe(III)-siderophore[in]
an Fe(III)-siderophore[out]
an inositolphosphorylceramide
an inulin
an isoflavone
an isoflavone-7-O-β-D-glucoside
an L-1-phosphatidyl-ethanolamine
an L-1-phosphatidyl-ethanolamine[out]
an L-1-phosphatidyl-glycerol
an L-1-phosphatidyl-inositol
an L-1-phosphatidylglycerol-phosphate
an L-1-phosphatidylserine
an L-2-amino-acid
an L-cysteine desulfurase
an L-cysteine-S-conjugate
an L-glutaminyl-peptide
an L-histidine in eEF-2
an mRNA
an N-acetyl-α-D-glucosaminide
an N-acetyl-β-D-galactosalaminyl-[glycan]
an N-acetyl-β-D-glucosaminyl-(1→4)-N-acetyl-β-D-glucosaminyl-[glycoprotein]
an N-acetyl-β-D-hexosamine
an N-acetyl-β-D-hexosaminide
an N-acetylglucosaminyl-diphosphodolichol
an N-acylated aliphatic-L-amino acid
an N-acylated amino acid
an N-acylated peptide
an N-substituted amino acid
an N2-methylguanine10 in tRNA
an N6-alkylaminopurine
an N6-alkylaminopurine-7-β-D-glucoside
an Nα-acetyl-peptide
an O-acyl-L-carnitine[in]
an O-acyl-L-carnitine[out]
an O-glucosylsterol
an O-phospho-tau protein
an octanoyl-[acp]
an octapeptide
an oleoyl-[acp]
an oligo-ADP-ribose
an oligonucleotide
an oligopeptide
an oligosaccharide
an oligosaccharide with-β-1,3-linked-galactose(n)
an oligosaccharide with-β-1,3-linked-galactose(n-1)
an organic hydroperoxide
an organic molecule
an oxidized adrenodoxin
an oxidized cytochrome c
an oxidized electron acceptor
an oxidized electron-transfer flavoprotein
an oxidized ferredoxin
an oxidized ferroprotein (Fe III)
an oxidized flavodoxin
an oxidized flavoprotein
an oxidized flavoprotein (FAD)
an oxidized flavoprotein (FMN)
an oxidized glutaredoxin
an oxidized NrdH glutaredoxin-like protein
an oxidized plastocyanin
an oxidized plastocyanin[in]
an oxidized thioredoxin
an RNA
an S-alkyl-L-cysteine S-oxide
an S-alkylsulfenate
an ubiquinol
an ubiquinone
an uncharged tRNA
an unsulfurated sulfur acceptor
an XLFG xylogulcan
an XLLG xylogulcan
an XXLG xylogulcan
an XXXG xylogulcan
an α,β-digalactosyldiacylglycerol
an α-D-aldose-1-phosphate
an α-D-galactoside
an α-D-mannoside
androst-4-en-3,17-dione
angelicin
antheraxanthin
anthocyanidin 3-glucoside-5-hydroxycinnamoylglucoside
anthocyanidin-3,5-diglucoside
anthranilate
apigenin
apigenin 7-O(6-malonyl-β-D-glucoside)
apigenin 7-O-neohesperidoside
APO-[3-methylcrotonoyl-CoA:carbon-dioxide ligase (ADP-forming)]
apo-[propionyl-CoA:carbon-dioxide ligase (ADP-forming)]
arabidiol
arachidate
arachidonate
arachidonyl-CoA
arachidoyl dodecanoate
arachidoyl-CoA
arsenate
arsenite
arsenite[in]
arsenite[out]
ATP
avenastenone
avenasterol
baccatin III
baruol
behenate
benzaldehyde
benzene-1,4-diol
benzoate
benzoyl-CoA
benzyl 6-O-β-D-apiofuranosyl-β-D-glucopyranoside
benzyl alcohol
benzyl alcohol 6-O-β-D-xylopyranosyl-β-D-glucopyranoside
benzyl-6-hydroxy-2-cyclohexene-on-oyl
benzyl-desulfoglucosinolate
benzylacetate
benzyladenine
benzyladenine-7-N-glucoside
benzyladenine-9-N-glucoside
benzylbenzoate
benzylglucosinolate
bergapten
bergaptol
betaine aldehyde
betaine aldehyde hydrate
betalamate
betanidin
betanidin quinone
betanin
bicarbonate
big endothelin
bilirubin
biliverdin-IX-α
biochanin A-7-O-glucoside
biochanin-A
biotin
biphenyl-2, 3-diol
bis(β-D-glucosyl) crocetin
bis-noryangonin
bisdemalonylsalvianin
bisorganyltrisulfane
bisulfite
bixin
bixin aldehyde
bixindimethyl ester
Br-
brassicasterol
brassinolide
brassinolide-23-O-glucoside
bupropion
but-1-en-3-one
butan-2-one
butanal
butanoyl-CoA
butyl acetate
Ca2+[in]
Ca2+[out]
cadaverine
caffeine
caffeine[in]
caffeine[out]
caffeoyl-4'-hydroxyphenyllactate
caffeoyl-CoA
caffeoylshikimate
campest-4-en-3-one
campest-4-en-3β-ol
campestanol
campesterol
canavaninosuccinate
cannabigerolate
capsidiol
carbamate
carbamoyl-phosphate
carbon monoxide
carbonic acid
castasterone
castasterone-23-O-glucoside
catechol
cathasterone
Cd2+[in]
Cd2+[out]
CDP
CDP-choline
CDP-choline[out]
CDP-ethanolamine
CDP-ethanolamine[out]
CDP-glycerol
CDP-N-dimethylethanolamine
CDP-N-methylethanolamine
cellobiose
cellulose
cellulose(n)
cellulose(n+1)
ceramide 1-phosphate
chitin
chitotriose
chloride
chlorophyll a
chlorophyll b
chlorophyllide a
chlorophyllide b
cholate
cholest-5-en-3-one
cholestanol
cholesterol
cholesteryl-β-D-glucoside
choline
chorismate
cinnamaldehyde
cinnamoyltyramine
cinnamyl alcohol
cis-2-methylaconitate
cis-3-hexenal
cis-3-phenylcyclohexa-3,5-diene-1,2-diol
cis-aconitate
cis-caffeate
cis-coumarinic acid-β-D-glucoside
cis-prenyl-tRNA
cis-vaccenate
cis-zeatin
cis-zeatin riboside
cis-zeatin riboside monophosphate
cis-zeatin riboside[in]
cis-zeatin riboside[out]
cis-zeatin-7-N-glucoside
cis-zeatin-9-N-glucoside
cis-zeatin-O-glucoside
cis-zeatin[in]
cis-zeatin[out]
citrate
cleaved type-1 transmembrane domains
CMP
CMP-3-deoxy-D-manno-octulosonate
CMP[out]
CO2
CO2 + S-adenosyl-L-methioninamine
codeine
coenzyme A
coniferaldehyde
coniferyl acetate
coniferyl alcohol
coproporphyrinogen I
coproporphyrinogen III
cornusiin E
cotinine
coumaraldehyde
coumarin
coumarinate
coumaryl acetate
creatine
creatinine
crinosterol
crocetin
crocetindialdehyde
crotonyl-CoA
CTP
Cu2+[in]
Cu2+[out]
curcumin
curcumin 4',4''-O-β-D-digentiobioside
curcumin 4'-O-β-D-gentiobioside
curcumin 4'-O-β-D-gentiobiosyl 4''-O-β-D-glucoside
curcumin monoglucoside
curcumindiglucoside
cyanate
cyanidin
cyanidin 3-(p-coumaroyl)-glucoside
cyanidin 3-O-sophoroside
cyanidin 5-O-β-D-glucoside
cyanidin-3,5-diglucoside
cyanidin-3-O-β-D-glucoside
cyclic pyranopterin monophosphate
cyclic- 3,4-O-oxalyl-L-threonate
cyclic-2,3-O-oxalyl-L-threonate
cyclic-AMP
cyclic-GMP
cyclo-dopa 5-O-glucoside
cycloartenol
cycloeucalenol
cycloeucalenone
cyclopentanol
cyclopentanone
cysteinylglycine
cytidine
cytidine1402 in 16S rRNA
cytosine
cytosine1407 in 16S rRNA
cytosine1962 in 23S rRNA
cytosine[in]
cytosine[out]
D-4'-phosphopantothenate
D-alanine
D-arabinose 5-phosphate
D-cysteine
D-erythro-imidazole-glycerol-phosphate
D-erythrose 4-phosphate
D-fructose
D-fructose 6-phosphate
D-galactitol
D-galactosylononitol
D-galacturonate
D-gluconate
D-glucono-1,5-lactone
D-glucosamine-6-phosphate
D-glucose
D-glucose-6-phosphate
D-glucuronate
D-glyceraldehyde
D-glyceraldehyde 3-phosphate
D-glycerate
D-hexose 6-phosphate
D-lactaldehyde
D-mannitol
D-mannose
D-mannose 6-phosphate
D-myo-inositol (1,2) bisphosphate
D-myo-inositol (1,2,3) trisphosphate
D-myo-inositol (1,2,3,4) tetrakisphosphate
D-myo-inositol (1,2,3,4,5)-pentakisphosphate
D-myo-inositol (1,2,3,5,6) pentakisphosphate
D-myo-inositol (1,2,3,6) tetrakisphosphate
D-myo-inositol (1,2,4,5,6)-pentakisphosphate
D-myo-inositol (1,2,5,6) tetrakisphosphate
D-myo-inositol (1,2,6) trisphosphate
D-myo-inositol (1,3,4)-trisphosphate
D-myo-inositol (1,3,4,5)-tetrakisphosphate
D-myo-inositol (1,3,4,5,6)-pentakisphosphate
D-myo-inositol (1,3,4,6)-tetrakisphosphate
D-myo-inositol (1,4)-bisphosphate
D-myo-inositol (1,4,5)-trisphosphate
D-myo-inositol (1,4,5,6)-tetrakisphosphate
D-myo-inositol (2,3,4) trisphosphate
D-myo-inositol (2,4) bisphosphate
D-myo-inositol (3,4)-bisphosphate
D-myo-inositol (3,4,5,6)-tetrakisphosphate
D-myo-inositol (3,4,6)-trisphosphate
D-myo-inositol (4,5)-bisphosphate
D-ononitol
D-pinitol
D-ribose
D-ribose 5-phosphate
D-ribulose
D-ribulose 5-phosphate
D-ribulose-1,5-bisphosphate
D-ribulose-1-phosphate
D-sedoheptulose 7-phosphate
D-sedoheptulose-1,7-bisphosphate
D-serine
D-sorbitol
D-threo-isocitrate
D-xylitol
D-xylonolactone
D-xylose
D-xylulose
D-xylulose 5-phosphate
dADP
daidzein
daidzin
dammarenediol II
dATP
dCDP
dCMP
dCTP
decanoate
decanoyl-CoA
dehydroascorbate (bicyclic form)
dehydroepiandrosterone
dehydrospermidine
delphinidin
delphinidin 3,5,3'-triglucoside
delphinidin 3-O-(6''-O-malonyl)-β-glucoside
delphinidin 3-O-glucosyl-5-O-caffeoylglucoside
delphinidin 3-O-glucosyl-5-O-caffeoylglucoside-3'-O-glucoside
delphinidin 3-O-sophoroside
delphinidin-3,5-diglucoside
delphinidin-3-O-β-D-glucoside
demethylphylloquinol
demethylsuberosin
deoxycytidine
deoxyuridine
dephospho-CoA
desacetoxyvindoline
desmosterol
dethiobiotin
dGDP
dGTP
dhurrin
di-homo-γ-linolenate
di-trans, poly-cis-polyprenyl diphosphate (C80)
di-trans,octa-cis-undecaprenyl diphosphate
diacetyl
DIBOA
DIBOA-β-D-glucoside
dihomo γ-linolenoyl-CoA
dihomomethionine
dihydrogeranylgeranyl-chlorophyll a
dihydrogeranylgeranyl-PP
dihydrolipoamide
dihydrolipoate
dihydromyricetin
dihydrosphingosine
dihydrosterculate
dihydroxyacetone
dihydroxyacetone phosphate
dihydroxyacetone phosphate[in]
dihydroxyphaseic acid
dihydrozeatin
dihydrozeatin-7-N-glucose
dihydrozeatin-9-N-glucoside
dihydrozeatin-9-N-glucoside-O-glucoside
dihydrozeatin-O-glucoside
DIMBOA
DIMBOA-β-D-glucoside
dimethyl selenide
dimethylallyldiphosphate
dimethylsulfoniopropionate
dipalmitoyl phosphatidate
diphosphate
diphthamide in eEF-2
diphthine in eEF-2
divinyl protochlorophyllide a
divinylchlorophyllide a
DNAn
docosanedioate
dolichyldiphosphate
dolichyldiphosphooligosaccharide
dopamine
dopaquinone
dopaxanthin
dTDP
dTDP-4-dehydro-6-deoxy-α-D-glucose
dTDP-4-dehydro-6-deoxy-β-L-mannose
dTDP-6-deoxy-β-L-mannose
dTDP-α-D-glucose
dTMP
dTTP
dUDP
dUMP
dUTP
e-
eicosapentaenoyl-CoA
eicosatrienoyl-CoA
endothelin 1
enol-phenylpyruvate
ent-7α-hydroxykaur-16-en-19-oate
ent-cassa-12,15-diene
ent-copalyldiphosphate
ent-kaur-16-en-19-oate
ent-kaurenal
ent-kaurene
ent-kaurenol
ent-pimara-8(14),15-diene
ent-sandaracopimaradiene
epiafzelechin
epigallocatechin
episterol
episterone
eriodictyol
estrone
ethanol
ethanolamine
ethiin
ethylacetate
ethylene
ethylsulfenate
eugenol
eugenyl 6-O-β-D-xylopyranosyl-β-D-glucopyranoside
eumelanin
FAD
FADH2
fagopyritol B1
Fe(II)-nicotianamine
Fe2+
Fe2+[in]
Fe2+[out]
Fe3+
Fe3+[in]
Fe3+[out]
fecosterol
ferribactin
ferrileghemoglobin
ferroleghemoglobin
ferulate
feruloyl-CoA
FMN
formaldehyde
formamide
formate
formononetin
formyl-CoA
formyl-L-methionyl peptide
fructose-1,6-bisphosphate
fructose-1-phosphate
fumarate
fumarate[in]
furaneol (keto form)
GA110
GA12-aldehyde
GA13
GA14
GA15 (open lactone form)
GA17
GA19
GA24
GA25
GA29
GA29-catabolite
GA34
GA34-catabolite
GA36
GA37
GA38
GA44
GA44 (open lactone form)
GA51
GA51-catabolite
GA53
GA8-catabolite
GA97
GA98
galactinol
galactopinitol A
gallocatechin
GDP
GDP-4-dehydro-6-deoxy-D-mannose
GDP-guluronate
GDP-L-fucose
GDP-L-galactose
GDP-L-gulose
GDP-mannuronate
GDP-α-D-glucose
GDP-α-D-mannose
GDP-β-L-fucose
genistein
genistin
gentiodelphin
geranate
geranial
geraniol
geranyl 6-O-β-D-xylopyranosyl-β-D-glucopyranoside
geranyl acetate
geranyl diphosphate
geranylgeranyl diphosphate
geranylgeranyl-chlorophyll a
geranylgeranyl-chlorophyll b
germacra-1(10),4,11(13)-trien-12-al
germacra-1(10),4,11(13)-trien-12-oate
germacra-1(10),4,11(13)-trien-12-ol
germacrene C
germanicol
gibberellin A1
gibberellin A12
gibberellin A20
gibberellin A4
gibberellin A8
gibberellin A9
Glc2Man9GlcNAc2
Glc3Man9GlcNAc2
glucamannan(n)
glucomannan(n+1)
glucose
glucose-1-phosphate
glutamate-1-semialdehyde
glutathione
glutathione disulfide
glutathioselenol
glycerol
glycine
glycine betaine
glycine cleavage system lipoyl carrier
glycolaldehyde
glycolate
glycyl-peptide
glycyl-tRNAgly
glyoxylate
GMP
GMP-N-ε-(N-α-acetyl lysine methyl ester) 5'-phosphoramidate
gomphrenin I
GTP
guanine
guanine2445 in 23S rRNA
guanine46 in tRNA
guanine527 in 16S rRNA
guanine9 in tRNA
guanosine
H+
H+[in]
H+[out]
H2
H2O
H2O[out]
HBOA
hederagenin
heptanal
heptanoate
hesperidin
hesperitin-7-O-β-D-glucoside
hexadecanedioate
hexan-3-one
hexanal
histamine
histidinal
histidinol
histone N6-methyl-L-lysine
histone-L-lysine
homofuraneol
homogentisate
homoglutathione
homomethionine
HX
hydantoin
hydrogen cyanide
hydrogen peroxide
hydrogen selenide
hydrogen sulfide
hydroquinone-O-β-D-glucopyranoside
hydroxybupropion
hydroxyl radical
hydroxymethylbilane
hydroxymethylpyrimidine
hydroxypyruvate
hypoglycin A
hypoglycin B
hypoxanthine
hν
I2
III2-α-fucosyllactotetraosylceramide
imidazole acetaldehyde
imidazole acetol-phosphate
IMP
indol-3-yl-acetyl-myo-inositol
indole
indole acetaldehyde
indole-3-acetamide
indole-3-acetate
indole-3-acetonitrile
indole-3-acetyl-alanine
indole-3-acetyl-aspartate
indole-3-acetyl-glutamate
indole-3-acetyl-glutamine
indole-3-acetyl-glycine
indole-3-acetyl-isoleucine
indole-3-acetyl-leucine
indole-3-acetyl-methionine
indole-3-acetyl-phenylalanine
indole-3-acetyl-proline
indole-3-acetyl-tryptophan
indole-3-acetyl-tyrosine
indole-3-acetyl-valine
indole-3-acetyl-β-1-D-glucose
indole-3-acetyl-β-4-D-glucose
indole-3-acetyl-β-6-D-glucose
indole-3-ethanol
indole-3-glycol
indole-3-glycol aldehyde
indole-3-pyruvate
indole-5,6-quinone
indole-5,6-quinone-2-carboxylate
indolin-2-one
indolylmethyl-desulfoglucosinolate
indolylmethyl-glucosinolate
inosine
iodide
isoalliin
isobutanal
isobutanol
isobutanoyl-CoA
isochorismate
isoeugenol
isofucosterol
isoliquiritigenin
isopentenyl adenosine
isopentenyladenine-7-N-glucoside
isopentenyladenine-9-N-glucoside
isopentenyldiphosphate
isoprene
isovaleryl-CoA
itaconate
itaconyl-CoA
jasmonoyl-CoA
K+[in]
K+[out]
kaempferol
kaempferol 3-O-β-D-glucosyl-(1→2)-glucoside
kaempferol-3-glucoside
kinetin
kinetin-7-N-glucoside
kinetin-9-N-glucoside
kissper
kith
kiwellin
kynurenate
L(or D)-O-phosphoserine
L(or D)-ribulose
L(or D)-ribulose 5-phosphate
L,L-diaminopimelate
L-1-glycero-3-phosphocholine
L-2,4-diaminobutanoate
L-alanine
L-alanyl-tRNAala
L-arabinose
L-arabitol
L-arginine
L-arginino-succinate
L-arginyl-tRNAarg
L-arogenate
L-ascorbate
L-ascorbate[in]
L-ascorbate[out]
L-asparagine
L-asparaginyl-tRNAasn
L-aspartate
L-aspartate-semialdehyde
L-aspartyl-4-phosphate
L-aspartyl-tRNAasp
L-canaline
L-canavanine
L-carnitine[in]
L-carnitine[out]
L-citrulline
L-cystathionine
L-cysteine
L-cysteinyl-tRNAcys
L-dehydro-ascorbate
L-dopa
L-dopachrome
L-fucose
L-galactono-1,4-lactone
L-glutamate
L-glutamate γ-semialdehyde
L-glutamate-5-phosphate
L-glutamine
L-glutaminyl-tRNAgln
L-glutamyl-tRNAGln
L-glutamyl-tRNAGlu
L-glyceraldehyde 3-phosphate
L-gulose
L-gulose-1-P
L-histidine
L-histidinol-phosphate
L-histidyl-tRNAhis
L-homocysteine
L-homoserine
L-hyoscyamine
L-iditol
L-isoleucine
L-isoleucyl-tRNAile
L-kynurenine
L-lactaldehyde
L-leucine
L-leucyl-tRNAleu
L-lysine
L-lysyl-tRNAlys
L-methionine
L-methionyl-tRNAfmet
L-methionyl-tRNAmet
L-ornithine
L-phenylalanine
L-phenylalanyl-tRNAphe
L-pipecolate
L-proline
L-prolyl-tRNApro
L-quinate
L-rhamnofuranose
L-rhamnose
L-ribulose
L-ribulose-5-phosphate
L-saccharopine
L-selenocystathionine
L-serine
L-seryl-tRNAsec
L-seryl-tRNAser
L-sorbose
L-threo-sphinganine
L-threonate
L-threonine
L-threonyl-tRNAthr
L-tryptophan
L-tryptophanyl-tRNAtrp
L-tyrosine
L-tyrosyl-tRNAtyr
L-valine
L-valyl-tRNAval
L-α-amino-ε-keto-pimelate
L-γ-glutamylcysteine
lactose
lactotetraosylceramide
lactucaxanthin
lanosterol
lathosterol
laurate
lauroyl-CoA
leucocyanidin
leucodelphinidin
leucodopachrome
leucopelargonidin
leukotriene A4
leukotriene B4
leukotriene-C4
leukotriene-D4
linalool
linalyl 6-O-α-L-arabinopyranosyl- β-D-glucopyranoside
linalyl 6-O-β-D-xylopyranosyl-β-D-glucopyranoside
linamarin
linoleate
linoleoyl-CoA
linustatin
lipid A disaccharide
lipid IVA
lipoamide
liquiritigenin
lithocholate
loganate
loganin
lotaustralin
lupeol
lutein
luteolin
luteolin 7-O-[β-D-glucuronosyl-(1,2)-β-D-glucuronide]-4'-O-β-D-glucuronide
luteolin 7-O-glucoside
luteolin 7-O-neohesperidoside
luteolin 7-O-β-D-diglucuronide
luteolin 7-O-β-D-glucuronide
m7G(5')pppAm
m7G(5')pppm6Am
magnesium-protoporphyrin IX 13-monomethyl ester
magnoflorine
malonate semialdehyde
malonyl-CoA
malonyl-CoA methyl ester
malonylshisonin
maltohexaose
maltopentaose
maltotetraose
maltotriose
mannitol-1-phosphate
marneral
mature tRNA
medicagenate
melanochrome
melatonin
melibiose
menadiol
menadione
meso-diaminopimelate
methanesulfonate
methanethiol
methanol
methionol
methionyl peptide
methyl bromide
methyl chloride
methyl indole-3-acetate
methyl iodide
methylacrylyl-CoA
methylene-tetrahydropteroyl-[γ-Glu](n)
methylene-tetrahydropteroyl-[γ-Glu](n+1)
methylesterified 1,4-α-D-galacturonosyl
methylglyoxal
methylmalonate semialdehyde
methylsalicylate
mevalonate-5-phosphate
mevalonate-diphosphate
Mg-protoporphyrin
Mg2+
miraxanthin V
mitochondrial intermediate protein
mitogen-activated protein kinase kinase
molybdate
molybdenum cofactor
molybdopterin
momilactone A
monodehydroascorbate
monodemalonylsalvianin
monovinyl protochlorophyllide a
morphine
mugineate
mutated tRNA
myo-inositol
myosin light-chain
myosin light-chain phosphate
myricetin
myristate
myristoyl-CoA
N'-hydroxymethyl-norcotinine
N(4)-{N-acetyl-β-D-glucosaminyl-(1,2)-α-D-mannosyl-(1,3)-[N-acetyl-β-D-glucosaminyl-(1,2)-α-D-mannosyl-(1,6)]-β-D-mannosyl-(1,4)-N-acetyl-β-D-glucosaminyl-(1,4)-[α-L-fucosyl-(1,3)]-N-acetyl-β-D-glucosaminyl}asparagine
N,N'-diacetylchitobiose
N,N-dihydroxy-L-tryptophan
N,N-dihydroxy-L-tyrosine
N,N-dimethyl-β-alanine
N,N-dimethylaniline
N-(3-acetamidopropyl)-4-aminobutanal
N-(5'-phosphoribosyl)-anthranilate
N-6-isopentyl adenosine-37 tRNA
N-acetyl-D-glucosamine
N-acetyl-D-glucosamine-6-phosphate
N-acetyl-D-glucosamine-asparagine
N-acetyl-L-citrulline
N-acetyl-L-glutamate
N-acetyl-L-glutamate 5-semialdehyde
N-acetyl-L-ornithine
N-acetyl-serotonin
N-acetyl-α-D-glucosamine
N-acetyl-α-D-glucosamine 1-phosphate
N-acetyl-α-D-glucosaminide-[heparan sulfate]
N-acetyl-β-D-galactosamine
N-acetyl-β-D-galactosaminide-[chondroitin/dermatan]
N-acetyl-β-D-glucosamine
N-acetyl-β-D-glucosamine(anhydrous)-N-acetylmuramate
N-acetyl-β-D-glucosaminyl-1,2-α-D-mannosyl-1,3-(R1)-β-D-mannosyl-R2
N-acetyl-β-D-glucosaminyl-1,2-α-D-mannosyl-1,6-(N-acetyl-β-D-glucosaminyl-1,2-α-D-mannosyl-1,3)-β-D-mannosyl-[glycoprotein]
N-acetyl-β-glucosaminylamine
N-acetylglutamyl-phosphate
n-butanoate
n-butanol
N-carbamoyl-L-aspartate
N-carbamoylglycine
N-carbamoylputrescine
N-debenzoyl-(3'-RS)-taxol
N-dimethylethanolamine
N-dimethylethanolamine phosphate
N-feruloyltyramine
N-formyl-L-methionyl-tRNAfmet
N-hydroxy-L-tryptophan
N-hydroxy-L-tyrosine
N-hydroxycadaverine
N-hydroxyl-tryptamine
N-methyl-β-alanine
N-methylanthraniloyl-CoA
N-methylethanolamine phosphate
N-monomethylethanolamine
n-propanol
N-substituted aminoacyl-tRNA
N-tetradecanoylglycyl-peptide
N-α-acetyl lysine methyl ester
N1-acetylspermidine
N1-acetylspermine
N1-methyladenine22 in tRNA
N1-methylguanine9 in tRNA
N2-dimethylguanine10 in tRNA
N2-methylguanine2445 in 23S rRNA
N4-(β-N-acetyl-D-glucosaminyl)-L-asparagine
N4-methylcytidine1402 in 16S rRNA
N4-{N-acetyl-β-D-glucosaminyl-(1,2)-α-D-mannosyl-(1,3)-[N-acetyl-β-D-glucosaminyl-(1,2)-α-D-mannosyl-(1,6)]-[β-D-xylosyl-(1,2)]-β-D-mannosyl-(1,4)-N-acetyl-β-D-glucosaminyl-(1,4)-N-acetyl-β-D-glucosaminyl}asparagine
N4-{N-acetyl-β-D-glucosaminyl-(1,2)-α-D-mannosyl-(1,3)-[N-acetyl-β-D-glucosaminyl-(1,2)-α-D-mannosyl-(1,6)]-β-D-mannosyl-(1,4)-N-acetyl-β-D-glucosaminyl-(1,4)-N-acetyl-β-D-glucosaminyl}asparagine
N5-carboxyaminoimidazole ribonucleotide
N5-formyl-N5-hydroxy-L-ornithine
N6-(Δ2-isopentenyl)-adenosine 5'-diphosphate
N6-(Δ2-isopentenyl)-adenosine 5'-monophosphate
N6-(Δ2-isopentenyl)-adenosine 5'-triphosphate
N6-acetyl-L-lysine
N6-dimethylallyladenine
N6-methyladenine1618 in 23S rRNA
N7-methylguanine46 in tRNA
N7-methylguanine527 in 16S rRNA
N8-acetylspermidine
Na+[in]
Na+[out]
NAD+
NAD+[in]
NADH
NADH[in]
NADP+
NADPH
naringenin
naringin
neolinustatin
neral
nicotianamine
nicotinamide
nicotinate
nicotinate adeninedinucleotide
nicotine isomethonium ion
nicotine-1'-N-oxide
nicotine-Δ1'5'-iminium ion
nitrate
nitrate[out]
nitric oxide
nitrite
nitrite[out]
NMNH
nn-dimethylaniline-n-oxide
nonaprenyl-4-hydroxybenzoate
norajmaline
norbixin
norspermidine
norspermine
Nω-hydroxy-L-arginine
O-acetyl-L-serine
O-citryl-L-serine
O-feruloylquinate
O-phospho-[phospho-α-glucan]
O-phospho-L-homoserine
O-sinapoylcholine
O-succinyl-L-homoserine
O-ureidohomoserine
O-β-D-xylosyl-[core protein]
obtusifoliol
octadecenedioate
octanal
octanoate
octanoyl-CoA
OH-
oleate
oleoyl-CoA
ononin
OPC4-3-hydroxyacyl-CoA
OPC4-3-ketoacyl-CoA
OPC4-CoA
OPC4-trans-2-enoyl-CoA
OPC6-3-hydroxyacyl-CoA
OPC6-3-ketoacyl-CoA
OPC6-CoA
OPC6-trans-2-enoyl-CoA
OPC8-3-hydroxyacyl-CoA
OPC8-3-ketoacyl-CoA
OPC8-CoA
OPC8-trans-2-enoyl-CoA
oripavine
orotate
orotate[in]
orotidine-5'-phosphate
oxalate
oxaloacetate
oxalosuccinate
oxalyl-CoA
oxidized hemoproteins
oxygen
p-coumaroyltriacetate
p-coumaroyltriacetic acid lactone
p-coumaroyltyramine
p-dihydrocoumaroyl-CoA
P1,P4-bis(5'-guanosyl) tetraphosphate
palmitaldehyde
palmitate
palmitoleate
palmitoleyl-CoA
palmitoyl-CoA
paraxanthine
pelargonidin
pelargonidin 3-O-sophoroside
pelargonidin 3-O-β-D-caffeoylglucoside
pelargonidin 3-O-β-D-p-coumaroylglucoside
pelargonidin-3,5-diglucoside
pelargonidin-3,5-diglucoside-5-O-caffeoylglucoside
pelargonidin-3,5-diglucoside-5-O-p-coumaroylglucoside
pelargonidin-3-O-(6-O-malonyl-β-D-glucoside)
pelargonidin-3-O-rutinoside
pelargonidin-3-O-rutinoside-5-O-β-D-glucoside
pelargonidin-3-O-β-D-glucoside
peptidylproline (ω=0)
peptidylproline (ω=180)
peroxiredoxin-(S-hydroxy-S-oxocysteine)
peroxiredoxin-(S-hydroxycysteine)
petroselinate
phaseic acid
phenylacetaldehyde
phenylacetate
phenylacetohydroximoyl-cysteinylglycine
phenylacetohydroximoyl-glutathione
phenylethyl acetate
phenylethylbenzoate
pheophorbide a
pheophorbide b
pheophytin a
pheophytin b
phloretin
phlorisobutyrophenone
phlorisovalerophenone
phlorizin
phosphate
phosphate[in]
phosphate[out]
phosphinomethylisomalate
phosphinomethylmalate
phospho-[DNA-directed RNA-polymerase]
phosphoadenosine-5'-phosphosulfate
phosphocholine
phosphoenolpyruvate
phosphoribosyl-ATP
phosphoribosyl-formamido-carboxamide
phosphoribulosylformimino-AICAR-P
phosphoryl-ethanolamine
phosphorylated mitogen-activated protein kinase kinase
phylloquinol
phytol
phytosphingosine-1-P
phytyl monophosphate
phytyldiphosphate
pimeloyl-CoA
pinocembrin chalcone
pinostrobin
plastoquinol-9
polyneuridine aldehyde
porphobilinogen
portulacaxanthin II
ppGpp
pppGpp
precorrin-1
precorrin-2
pregn-5-ene-3,20-dione
pregn-5-ene-3,20-dione-17-ol
pregnenolone
prephenate
prephytoenediphosphate
preQ1
presqualenediphosphate
primary fluorescent chlorophyll catabolite
progesterone
prolycopene
propanal
propane-1,3-diamine
propanoate
propanoyl-CoA
prostaglandin E2
prostaglandin-H2
protein cysteines
protein N6,N6-dimethyl-L-lysine
protein N6-methyl-L-lysine
protocatechualdehyde
protocatechuate
protoheme IX
protoheme IX[in]
protoheme IX[out]
protoporphyrin IX
protoporphyrinogen IX
prunin
pseudobaptigenin
pseudotropine
pseudouridine
pseudouridine 5'-phosphate
psoralen
pullulan
purine[in]
purine[out]
putrescine
pyridoxal
pyridoxal 5'-phosphate
pyridoxamine
pyridoxamine 5'-phosphate
pyridoxine
pyridoxine-5'-phosphate
pyropheophorbide a
pyruvate
quercetin
queuine
queuosine at position 34 of a tRNA
quinolinate
R'C(R)S-S(R)CR'
R'C(R)SH
R(+)-3,4-dihydroxyphenyllactate
R-4'-phosphopantothenoyl-L-cysteine
raffinose
red chlorophyll catabolite
reduced hemoproteins
RH
riboflavin
riboflavin cyclic-4',5'-phosphate
ribose-1,5-bisphosphate
ribose-1-arsenate
RNA(n)
RNA(n+1)
RNase E degradation substrate mRNA
RNase E mRNA processing substrate
RNase E processing product mRNA
RNase G degradation substrate mRNA
RNase II degradation substrate mRNA
RNase II poly-A substrate mRNA
RNase II substrate with no poly-A tail
RNase III mRNA processing substrate
RNase III processing product mRNA
ROH
rosmarinic acid
RX
S-(-)-ureidoglycolate
S-(2-hydroxyacyl)glutathione
S-(2E,6E)-farnesyl-L-cysteine
S-acetyldihydrolipoamide
S-adenosyl-4-methylthio-2-oxobutanoate
S-adenosyl-L-homocysteine
S-adenosyl-L-methioninamine
S-adenosyl-L-methionine
S-allantoin
S-formylglutathione
S-geranylgeranyl protein
S-hydroxymethylglutathione
S-Inosyl-L-homocysteine
S-lactoyl-glutathione
S-methyl-5'-thioadenosine
S-methyl-5-thio-D-ribose
S-methyl-5-thio-α-D-ribose 1-phosphate
S-methyl-L-methionine
S-prenyl-L-cysteine
S-sulfanyl-[acceptor]
S-sulfanylglutathione
S-sulfo-L-cysteine
S-ureidoglycine
S0
S2-
sabinene
salicyl alcohol
salicyl-6-hydroxy-2-cyclohexene-on-oyl
salicylate
salutaridine
salutaridinol
salvianin
sarcosine
Se-methyl-Se-methionine
secologanate
secologanin
selenate
selenide
selenite
selenocysteine
selenodiglutathione
selenohomocysteine
selenomethionine
sequoyitol
serotonin
shikimate
shikimate-3-phosphate
shisonin
short glucans
sinapaldehyde
sinapate
sinapoyl-(S)-malate
sinapoyl-CoA
sinapoyltyramine
sinapyl-alcohol
sitosterol
sn-glycerol-3-phosphate
sn-glycerol-3-phosphate[in]
solasodine
solasodine 3-O-β-D-glucopyranoside
soyasapogenol B
soyasapogenol E
spermidine
spermine
sphinganine (C20)
sphinganine 1-phosphate
sphingosine
sphingosine-1-phosphate
squalene
stachyose
starch
stearate
stearoyl-CoA
stemar-13-ene
stemod-13(17)-ene
sterculate
steroid O sulfate
stigmasterol
stigmasterol 3-O-β-D-glucoside
strictosidine
succinate
succinate semialdehyde
succinate[in]
succinyl-CoA
sucrose
sucrose-6-phosphate
sulfate
sulfate[in]
sulfate[out]
sulfite
superoxide
taraxerol
tartronate semialdehyde
taxa-4(20),11-dien-5-α-yl acetate
taxa-4(20),11-dien-5α-ol
taxiphyllin
taxol
teasterone
tellimagrandin II
terpinolene
testosterone
tetrahydrobiopterin
tetrahydrofolate
tetrahydrogeranylgeranyl-chlorophyll a
tetrahydrogeranylgeranyl-PP
tetrahydromethanopterin
tetrahydropteroyl tri-L-glutamate
tetrahydropteroyl-[γ-Glu](n)
tetrahydropteroyl-[γ-Glu](n+1)
thalianol
thebaine
theobromine
thermospermine
thiamin
thiamin phosphate
thiamindiphosphate
thio-molybdenum cofactor
thioacrolein
thiocyanate
thiosulfate
thiosulfinate
thromboxane A2
thymidine
thymine
torulene
trans-1,2-dihydrobenzene-1,2-diol
trans-2-hexenal
trans-2-hexenol
trans-2-pentenal
trans-2-pentenol
trans-3'-hydroxycotinine
trans-4-hexen-3-one
trans-5-O-(4-coumaroyl)-D-quinate
trans-5-O-caffeoyl-D-quinate
trans-caffeate
trans-cinnamate
trans-cinnamoyl-β-D-glucoside
trans-neoxanthin
trans-oct-2-enoyl-CoA
trans-octadec-2-enoyl-CoA
trans-resveratrol
trans-zeatin
trans-zeatin riboside
trans-zeatin riboside monophosphate
trans-zeatin riboside triphosphate
trans-zeatin riboside[in]
trans-zeatin riboside[out]
trans-zeatin ribosidediphosphate
trans-zeatin-7-N-glucoside
trans-zeatin-9-N-glucoside
trans-zeatin-O-glucoside
trans-zeatin-O-glucoside-7-N-glucoside
trans-zeatin[in]
trans-zeatin[out]
trans-Δ2, cis-Δ4-decadienoyl-CoA
trans-Δ2-decenoyl-CoA
traumatin
trehalose
trehalose 6-phosphate
trehalose-cis-keto-mono-mycolate
trehalose-cis-methoxy-mono-mycolate
trehalose-mono-mycolate
trehalose-trans-keto-mono-mycolate
trehalose-trans-methoxy-mono-mycolate
tributyrin
tRNA containing a thionucleotide
tRNAala
tRNAarg
tRNAasn
tRNAasp
tRNAcys
tRNAgln
tRNAGlu
tRNAgly
tRNAhis
tRNAile
tRNAleu
tRNAlys
tRNAmet
tRNAphe
tRNApro
tRNAsec
tRNAser
tRNAthr
tRNAtrp
tRNAtyr
tRNAval
tropine
tropinone
tryptamine
type-1 transmembrane domains
typhasterol
tyramine
tyrosol
ubiquinol-10
ubiquinol-8
ubiquinone-8
UDP
UDP-2,3-bis[O-(3R)-3-hydroxymyristoyl]-α-D-glucosamine
UDP-3-O-(3-hydroxymyristoyl)-α-D-glucosamine
UDP-3-O-[(3R)-3-hydroxymyristoyl]-N-α-acetylglucosamine
UDP-4-dehydro-6-deoxy-D-glucose
UDP-D-apiose
UDP-D-galacturonate
UDP-D-glucose
UDP-D-glucuronate
UDP-L-arabinose
UDP-L-rhamnose
UDP-N-acetyl-D-galactosamine
UDP-N-acetyl-α-D-glucosamine
UDP-N-acetylmuramoyl-L-alanyl-D-glutamate
UDP-N-acetylmuramoyl-L-alanyl-γ-D-glutamyl-L-lysine
UDP-α-D-galactose
UDP-α-D-glucose
UDP-α-D-sulfoquinovopyranose
UDP-α-D-xylose
UDP-β-L-arabinofuranose
UDP-β-L-arabinopyranose
umbelliferone
uracil
urate
urate[in]
urate[out]
urea
uridine
uridine-5'-phosphate
uridine2552 in 23S rRNA
uroporphyrinogen-I
uroporphyrinogen-III
UTP
vanillin
vanillyl mandelate
vanillylamine
vellosimine
verbascose
vestitone
vicianose
violaxanthin
xanthine
xanthine[in]
xanthine[out]
xanthosine
xanthurenate
XLLG xyloglucan oligosaccharide
XLXG xyloglucan oligosaccharide
XMP
XXLG xyloglucan oligosaccharide
XXXG xyloglucan oligosaccharide
xylan
zeaxanthin
zeinoxanthin
Zn2+[in]
Zn2+[out]
zymostenol
zymosterol
α-amyrin
α-carotene
α-D-galactose
α-D-galactose 1-phosphate
α-D-galactosyl-(1→4)-β-D-galactosyl-(1→4)-D-glucosylceramide
α-D-glucosaminide-[heparan sulfate]
α-D-glucose
α-D-glucose 1-phosphate
α-D-glucose 6-phosphate
α-D-glucuronate 1-phosphate
α-D-mannose
α-D-mannose 1-phosphate
α-D-mannosyl-(1→6)-D-mannose
α-D-mannosyl-1,3-(R1)-β-D-mannosyl-R2
α-D-mannosyl-1,6-(N-acetyl-β-D-glucosaminyl-1,2-α-D-mannosyl-1,3)-β-D-mannosyl-[glycoprotein]
α-D-ribose-1-phosphate
α-D-xylopyranose
α-D-xylose 1-phosphate
α-humulene
α-iminosuccinate
α-Kdo-(2→4)-α-Kdo-(2→6)-lipid IVA
α-Kdo-(2→6)-lipid IVA
α-L-arabinofuranose
α-L-fucoside
α-L-galactose-1-phosphate
α-linolenate
α-linolenoyl-CoA
α-maltose
α-tocopherol
α-zeacarotene
β-alanine
β-alanine betaine
β-amyrin
β-aspartate
β-carotene 15,15' epoxide
β-cryptoxanthin
β-D-apiofuranosyl-(1→6)-D-glucose
β-D-fructofuranose
β-D-fructofuranose(n)
β-D-fructofuranose(n-1)
β-D-fructopyranosyl-(2→6)-[D-fructofuranosyl-(2→6)](n+1)-D-fructofuranoside
β-D-fructopyranosyl-(2→6)-[D-fructofuranosyl-(2→6)](n-1)-D-fructofuranoside
β-D-fructopyranosyl-(2→6)-[D-fructofuranosyl-(2→6)]n-D-fructofuranoside
β-D-fructose 2,6-bisphosphate
β-D-galactose
β-D-galactosyl-(1→3)-β-D-galactosyl-(1→4)-β-D-xylosyl-[core protein]
β-D-galactosyl-(1→4)-β-D-xylosyl-[core protein]
β-D-gentiobiosyl crocetin
β-D-gentiobiosyl β-D-glucosyl crocetin
β-D-glucopyranosyl abscisate
β-D-glucose
β-D-glucose 1-phosphate
β-D-glucose 6-phosphate
β-D-glucosyl crocetin
β-D-glucuronosyl-(1→3)-β-D-galactosyl-(1→3)-β-D-galactosyl-(1→4)-β-D-xylosyl-[core protein]
β-D-glucuronosyl-[chondroitin/dermatan]
β-D-glucuronosyl-[heparan sulfate]
β-D-ribofuranose
β-D-ribosylnicotinate
β-D-xylopyranose
β-elemene
β-ketovaleryl-CoA
β-L-arabinose 1-phosphate
β-L-fucose 1-phosphate
β-L-galactose
β-maltose
β-myrcene
β-nicotinamide D-ribonucleotide
β-nicotinate D-ribonucleotide
β-tocopherol
β-zeacarotene
γ-carotene
γ-tocopherol
δ-carotene
δ-tocopherol
Δ24-25-sitosterol
Δ8-phytosphingenine
Δ9-tetrahydrocannabinolate
Δ9tetrahydrocannabinol
ε,ε-carotene-3-diol
ε-carotene
ω-hydroxylaurate
