# Supplementary material for: Topological assessment of metabolic networks reveals evolutionary information
Source: Sci Rep. 2018 Oct 29;8:15918. doi: 10.1038/s41598-018-34163-7 (PMC6206017; doi:10.1038/s41598-018-34163-7)
Supplement: Supplementary file 2 — Supplementary Dataset [file 41598_2018_34163_MOESM2_ESM.zip › Supp_Dataset/S1_CuratedMetabolitesPerPlant/PP.txt]

'activated' tRNA
(+)-(1R,2R)-1,2-diphenylethane-1,2-diol
(+)-7-iso-jasmonate
(+)-cis-abscisic aldehyde
(+)-copalyldiphosphate
(+)-dihydrokaempferol
(+)-epi-isozizaene
(+)-isopimara-7,15-diene
(+)-neomenthol
(+)-taxifolin
(-)-glycinol
(-)-jasmonate
(-)-menthone
(-)-phaseollidin
(1,3-α-D-glucosyl)(n)
(1,3-α-D-glucosyl)(n-1)
(1,4-α-D-galacturonosyl)(m)
(1,4-α-D-galacturonosyl)(n)
(1,4-α-D-galacturonosyl)(n+m)
(1,4-α-D-glucosyl)(n)
(1,4-α-D-glucosyl)(n+1)
(1,4-α-D-glucosyl)(n-1)
(1,4-α-D-glucosyl)n-glucosyl glucogenin
(1,6)-β-galactobiose
(1,6-α-D-glucosyl)(m+1)
(1,6-α-D-glucosyl)(m-1)
(11Z,14Z)-icosa-11,14-dienoyl-CoA
(13E)-(15S)-11-α,15-dihydroxy-9-oxoprost-13-enoate
(13E)-11-α-hydroxy-9,15-dioxoprost-13-enoate
(15Z)-tetracosenoate
(1R,6R)-6-hydroxy-2-succinylcyclohexa-2,4-diene-1-carboxylate
(1S,2R)-1-C-(indol-3-yl)glycerol 3-phosphate
(2-trans-6-trans)-farnesoate
(22R,23R)-22,23-dihydroxy-campest-4-en-3-one
(22R,23R)-22,23-dihydroxycampesterol
(22S,24R)-22-hydroxy-5α-ergostan-3-one
(22α)-hydroxy-campest-4-en-3-one
(22α)-hydroxy-campesterol
(24E)-3α,7α,12α-trihydroxy-5β-cholest-24-enoyl-CoA
(24E)-3α,7α-dihydroxy-5β-cholest-24-enoyl-CoA
(24R,25R)-3α,7α,12α,24-tetrahydroxy-5β-cholestanoyl CoA
(24R,25R)-3α,7α,24-trihydroxy-5β-cholestanoyl CoA
(2E)-2-butylidene-4-hydroxy-5-methyl-3(2H)-furanone
(2E)-2-ethylidene-4-hydroxy-5-methyl-3(2H)-furanone
(2E)-4-hydroxy-5-methyl-2-propylidene-3(2H)-furanone
(2E,6E)-farnesal
(2E,6E)-farnesol
(2E,6E)-farnesyl diphosphate
(2R)-2-hydroxy-2-methylbutanenitrile
(2R,3R)-pinobanksin
(2R,3S)-2,3-dimethylmalate
(2R,3S)-2-methylisocitrate
(2R,3S)-3-isopropylmalate
(2S)-2-isopropyl-3-oxosuccinate
(2S)-2-isopropylmalate
(2S)-dihydrotricetin
(2S)-pinocembrin
(3R)-3-hydroxy-stearoyl-CoA
(3S)-2,3-epoxy-2,3-dihydrosqualene
(3S,5R,6R)-3,5-dihydroxy-6,7-didehydro-5,6-dihydro-12'-apo-β-caroten-12'-al
(3S,5R,6S)-5,6-epoxy-3-hydroxy-5,6-dihydro-12'-apo-β-caroten-12'-al
(3Z)-hex-3-en-1-yl acetate
(3Z)-hex-3-en-ol
(3Z)-phytochromobilin
(4-hydroxyphenyl)acetaldehyde
(4S)-4-hydroxy-2,3,4,5-tetrahydro-(2S)-dipicolinate
(4Z,7Z,10Z,13Z,16Z,19Z)-docosahexaenoate
(5R)-albaflavenol
(5S)-albaflavenol
(5Z)-(15S)-11-α-hydroxy-9,15-dioxoprosta-13-enoate
(5Z,8Z,10E,14Z)-(12S)-12-hydroperoxyicosa-5,8,10,14-tetraenoate
(5Z,8Z,11Z,14Z,17Z)-eicosapenta-5,8,11,14,17-enoyl-CoA
(5Z,8Z,11Z,14Z,17Z)-eicosapentaenoate
(5α)-campestan-3-one
(6-4) photoproduct (in DNA)
(6aR,11aR)-3,9-dihydroxypterocarpan
(6E)-8-hydroxygeranial
(6E)-8-oxogeranial
(6E)-8-oxogeraniol
(6α)-hydroxycampestanol
(9R,10S)-dihydroxystearate
(9S,10E,12Z)-9-hydroperoxy-10,12-octadecadienoate
(9S,10E,12Z,15Z)-9-hydroperoxy-10,12,15-octadecadienoate
(9Z)-(13S)-12,13-epoxyoctadeca-9,11-dienoate
(9Z)-12-oxo-dodec-9-enoate
(9Z,11E)-(13S)-13-hydroperoxyoctadeca-9,11-dienoate
(9Z,11E,14Z)-(13S)-hydroperoxyoctadeca-(9,11,14)-trienoate
(9Z,11E,15Z)-(13S)-hydroperoxyoctadeca-9,11,15-trienoate
(cis)-crotonaldehyde
(deoxynucleotides)(m)
(deoxynucleotides)(n)
(deoxynucleotides)(n+1)
(deoxynucleotides)(n+m)
(deoxynucleotides)(n-1)
(E)-2-methylcrotonoyl-CoA
(E)-cinnamoyl-CoA
(E)-indol-3-ylacetaldoxime
(L) or (D)-serine
(oxidized polyvinyl alcohol)n
(oxidized polyvinyl alcohol)n-1
(polyphosphate)(n)
(polyphosphate)(n+1)
(polyphosphate)(n-1)
(R)-3-amino-2-methylpropanoate
(R)-3-hydroxybutanoyl-CoA
(R)-cysteate
(R)-lactate
(R)-methylmalonyl-CoA
(R)-mevalonate
(R)-NADHX
(R)-pantoate
(R)-pantothenate
(S)-1-pyrroline-5-carboxylate
(S)-2,3,4,5-tetrahydrodipicolinate
(S)-2,3,4,5-tetrahydropiperidine-2-carboxylate
(S)-2,3-dihydrodipicolinate
(S)-2-acetolactate
(S)-2-amino-6-oxohexanoate
(S)-2-hydroxyglutarate
(S)-3-amino-2-methylpropanoate
(S)-3-hydroxy-3-methylglutaryl-CoA
(S)-3-hydroxy-isobutanoate
(S)-3-hydroxy-isobutanoyl-CoA
(S)-3-hydroxybutanoyl-CoA
(S)-3-hydroxydecanoyl-CoA
(S)-3-hydroxyhexanoyl-CoA
(S)-3-methyl-2-oxopentanoate
(S)-4-hydroxymandelonitrile
(S)-coclaurine
(S)-corytuberine
(S)-dihydrodaidzein
(S)-dihydroorotate
(S)-dihydroorotate[in]
(S)-DNPA
(S)-lactate
(S)-malate
(S)-methylmalonate-semialdehyde
(S)-methylmalonyl-CoA
(S)-N-methylcoclaurine
(S)-NADHX
(S)-naringenin
(S)-nicotine
(S)-propane-1,2-diol
(S)-reticuline
(S)-scoulerine
(Z)-15-tetracosenoyl-CoA
(Z)-2-methyl-peroxyaminoacrylate
(Z)-2-methylureidoacrylate peracid
(Z)-indol-3-ylacetaldoxime
1'-hydroxy-γ-carotene
1,10-dihydro-1,10-dihydroxyfluoren-9-one
1,2-benzoquinone
1,2-dibutyrin
1,2-dihydroxy-5-(methylthio)pent-1-en-3-one
1,3,7-trimethylurate
1,3-bisphospho-D-glycerate
1,3-propanediol
1,3-β-D-glucan(n)
1,3-β-D-glucan(n+1)
1,3-β-D-glucan(n-1)
1,4-dichlorobenzenedihydrodiol
1,4-dihydroxy-2-naphthoate
1,4-dihydroxy-2-naphthoyl-CoA
1,5-anhydro-D-mannitol
1,5-bisdiphosphoinositol-1D-myo-inositol (2,3,4,6)tetrakisphosphate
1,5-diazabicyclononane
1,6-anhydro-N-acetyl-β-muramate
1-(3-aminopropyl)-4-aminobutanal
1-(3-aminopropyl)-pyrrolinium
1-(5-phospho-D-ribosyl)-AMP
1-(5-phosphoribosyl)-5-[(5-phosphoribosylamino)methylideneamino]imidazole-4-carboxamide
1-(o-carboxyphenylamino)-1'-deoxyribulose-5'-phosphate
1-(β-D ribofuranosyl)nicotinamide
1-16:0-2-18:1-phosphatidylcholine
1-16:0-2-18:2-digalactosyldiacylglycerol
1-16:0-2-18:3-digalactosyldiacylglycerol
1-16:0-2-18:3-phosphatidylcholine
1-18:1-2-16:0-digalactosyldiacylglycerol
1-18:1-2-16:0-monogalactosyldiacylglycerol
1-18:1-2-16:0-phosphatidylglycerol
1-18:1-2-16:1-monogalactosyldiacylglycerol
1-18:1-2-16:2-monogalactosyldiacylglycerol
1-18:1-2-16:3-monogalactosyldiacylglycerol
1-18:1-2-18:1-sn-glycerol-3-phosphocholine
1-18:1-2-18:2-phosphatidylcholine
1-18:1-2-18:3-phosphatidylcholine
1-18:1-2-trans-16:1-phosphatidylglycerol
1-18:2-2-16:0-digalactosyldiacylglycerol
1-18:2-2-16:0-monogalactosyldiacylglycerol
1-18:2-2-16:0-phosphatidylglycerol
1-18:2-2-16:1-monogalactosyldiacylglycerol
1-18:2-2-16:2-monogalactosyldiacylglycerol
1-18:2-2-16:3-monogalactosyldiacylglycerol
1-18:2-2-18:1-phosphatidylcholine
1-18:2-2-18:2-digalactosyldiacylglycerol
1-18:2-2-18:2-monogalactosyldiacylglycerol
1-18:2-2-18:2-sn-glycerol-3-phosphocholine
1-18:2-2-18:3-digalactosyldiacylglycerol
1-18:2-2-18:3-monogalactosyldiacylglycerol
1-18:2-2-18:3-phosphatidylcholine
1-18:2-2-trans-16:1-phosphatidylglycerol
1-18:3-2-16:0-digalactosyldiacylglycerol
1-18:3-2-16:0-monogalactosyldiacylglycerol
1-18:3-2-16:0-phosphatidylglycerol
1-18:3-2-16:1-monogalactosyldiacylglycerol
1-18:3-2-16:2-monogalactosyldiacylglycerol
1-18:3-2-16:3-monogalactosyldiacylglycerol
1-18:3-2-18:1-phosphatidylcholine
1-18:3-2-18:2-digalactosyldiacylglycerol
1-18:3-2-18:2-monogalactosyldiacylglycerol
1-18:3-2-18:2-phosphatidylcholine
1-18:3-2-18:3-digalactosyldiacylglycerol
1-18:3-2-18:3-monogalactosyldiacylglycerol
1-18:3-2-18:3-phosphatidylcholine
1-18:3-2-trans-16:1-phosphatidylglycerol
1-aminocyclopropane-1-carboxylate
1-chloro-2,4-dinitrobenzene
1-deoxy-D-xylulose 5-phosphate
1-deoxy-L-glycero-tetrulose 4-phosphate
1-diphospho-1D-myo-inositol (2,3,4,5,6)pentakisphosphate
1-dodecanol
1-hydroxy-2-methyl-2-(E)-butenyl 4-diphosphate
1-hydroxylycopene
1-kestotriose
1-naphthaldehyde
1-naphthoate
1-palmitoyl-2-linoleoyl-phosphatidylcholine
1-palmitoylglycerol 3-phosphate
1-pentan-3-one
1-penten-3-one
1-phosphatidyl-1D-myo-inositol 3,4,5-trisphosphate
1-phosphatidyl-1D-myo-inositol 3,5-bisphosphate
1-propenylsulfenate
1-pyrroline
10,16-dihydroxypalmitate
10-formyl-tetrahydrofolate
10-formyl-tetrahydropteroyl-[γ-Glu](n)
10-formyl-tetrahydropteroyl-[γ-Glu](n+1)
11-cis-retinol
12,13(S)-epoxylinolenate
12-oxo-cis-10,15-phytodienoate
131-hydroxy-magnesium-protoporphyrin IX 13-monomethyl ester
131-oxo-magnesium-protoporphyrin IX 13-monomethyl ester
14-demethyllanosterol
14-hydroxylanosterol
14-oxolanosterol
15,16-dihydrobiliverdin
15,9'-di-cis-phytofluene
15-cis-4,4'-diapophytoene
15-cis-phytoene
16, 17-dihydro-16α, 17-dihydroxy GA12
16, 17-dihydro-16α, 17-dihydroxy GA4
16, 17-dihydro-16α, 17-dihydroxy GA9
16-feruloyloxypalmitate
16-hydroxypalmitate
16-oxo-palmitate
16α, 17-epoxy gibberellin A12
16α, 17-epoxy gibberellin A4
16α, 17-epoxy gibberellin A9
17-α-hydroxypregnenolone
17-β-hydroxyandrostan-3-one
17β-estradiol
18-hydroxyoleate
18-oxo-oleate
19-hydroxyandrostenedione
19-hydroxytestosterone
19-oxo-testosterone
19-oxoandrostenedione
1D-myo-inositol (1)-monophosphate
1D-myo-inositol (1,2,3,4,6)-pentakisphosphate
1D-myo-inositol (2) monophosphate
1D-myo-inositol (3)-monophosphate
1D-myo-inositol (4)-monophosphate
1D-myo-inositol (5)-monophosphate
1D-myo-inositol (6)-monophosphate
1D-myo-inositol 1,2,3,4,5,6-hexakisphosphate
2',3,4,4',6'-pentahydroxychalcone 4'-O-β-D-glucoside
2',4,4',6'-tetrahydroxychalcone
2',4,4',6'-tetrahydroxychalcone 4'-O-β-D-glucoside
2'-deoxymugineic acid
2'-hydroxydaidzein
2'-hydroxydihydrodaidzein
2'-hydroxygenistein
2'-hydroxynicotine
2'-hydroxypseudobaptigenin
2'-O-methylcytidine1402 in 16S rRNA
2,3,6-trichlorohydroquinone
2,3-bis[(3R)-3-hydroxymyristoyl]-α-D-glucosaminyl 1-phosphate
2,3-dehydroadipyl-CoA
2,3-dihydroxy-3-methylbutanoate
2,3-dihydroxy-3-methylvalerate
2,3-dimethyl-6-phytyl-1,4-benzoquinol
2,3-dioxo-L-gulonate
2,4-dichlorophenol
2,4-dihydroxy-5-methyl-6-oxohexa-2,4-dienoate
2,4-dinitrophenyl-S-glutathione
2,5,7-trihydroxy-4'-methoxyisoflavanone
2,5-diamino-6-(5-phospho-D-ribitylamino)pyrimidin-4(3H)-one
2,5-diamino-6-(5-phospho-D-ribosylamino)pyrimidin-4(3H)-one
2,5-dichloro-cis,cis-muconate
2,6-diamino-4-hydroxy-5-formamidopyrimidine
2,6-dichloro-p-hydroquinone
2,7,4'-trihydroxyisoflavanone
2,7-dihydroxy-4'-methoxyisoflavanone
2-(2-carboxy-4-methylthiazol-5-yl)ethyl phosphate
2-(3'-methylthio)propylmalate
2-(3-carboxy-3-aminopropyl)-L-histidine in eEF-2
2-(4'-methylthio)butylmalate
2-(5'-methylthio)pentylmalate
2-(6'-methylthio)hexylmalate
2-(7'-methylthio)heptylmalate
2-(α-hydroxyethyl)thiaminediphosphate
2-18:2(9Z,12Z)-lysophosphatidylcholine
2-[(2R,5Z)-(2-carboxy-4-methylthiazol-5(2H)-ylidene]ethyl phosphate
2-[3-carboxy-3-(dimethylammonio)propyl]-L-histidine in eEF-2
2-[3-carboxy-3-(methylammonio)propyl]-L-histidine in eEF-2
2-aceto-2-hydroxy-butanoate
2-amino-3,7-dideoxy-D-threo-hept-6-ulosonate
2-aminoacrylate
2-butyl-4-hydroxy-5-methyl-3(2H)-furanone
2-C-methyl-D-erythritol-2,4-cyclodiphosphate
2-C-methyl-D-erythritol-4-phosphate
2-carboxy-L-threo-pentonate
2-carboxy-L-xylonolactone
2-carboxylate-4-methyl-5-beta-(ethyl adenosine 5-diphosphate) thiazole
2-chloro-trans-dienelactone
2-cis,4-trans-xanthoxin
2-cis-abscisate
2-dehydro-3-deoxy-D-gluconate-6-phosphate
2-dehydropantoate
2-hydroxy-5-(methylthio)-3-oxopent-1-enyl phosphate
2-hydroxyethyldisulfide
2-hydroxyformononetin
2-hydroxyisoflavanone naringenin
2-hydroxyphenylacetate
2-isopropylmaleate
2-ketoarginine
2-mercaptoethanol
2-methoxy-6-(all-trans-decaprenyl)phenol
2-methoxy-6-all trans-decaprenyl-2-methoxy-1,4-benzoquinol
2-methoxy-6-all trans-hexaprenyl-2-methoxy-1,4-benzoquinol
2-methyl-3-hydroxybutyryl-CoA
2-methyl-6-phytyl-1,4-benzoquinol
2-methyl-6-solanyl-1,4-benzoquinol
2-methylacetoacetyl-CoA
2-methyladenine2503 in 23S rRNA
2-methylbutanal
2-methylbutanol
2-methylbutanoyl-CoA
2-methylthio-N-6-isopentyl adenosine-37 tRNA
2-O-(6-phospho-α-D-mannosyl)-D-glycerate
2-O-methyluridine2552 in 23S rRNA
2-O-α-mannosyl-D-glycerate
2-octaprenylphenol
2-oxo-3-hydroxy-4-phosphobutanoate
2-oxo-3-phenylpropanoate
2-oxo-4-methylthiobutanoate
2-oxobutanoate
2-oxoglutarate
2-phenylethanol
2-phenylethylamine
2-phospho-4-(cytidine 5'-diphospho)-2-C-methyl-D-erythritol
2-phospho-D-glycerate
2-phosphoglycolate
2-protocatechuoylphloroglucinolcarboxylate
2-succinyl-5-enolpyruvyl-6-hydroxy-3-cyclohexene-1-carboxylate
2-succinylbenzoate
2-trans,-6-trans-farnesyl monophosphate
2-trans-dodecenoyl-CoA
2-vinyl-[4H]-1,3-dithin
22-hydroxy-3-oxochol-4-en-24-oyl-CoA
24,25-dihydrolanosterol
24-epi-campesterol
24-ethylidenelophenol
24-hydroxy-3-oxocholest-4-en-26-oyl-CoA
24-methyldesmosterol
24-methylenecholesterol
24-methylenecycloartanol
24-methylenelophenol
3''-deamino-3''-oxonicotianamine
3'-ketolactose
3,22-dioxochol-4-en-24-oyl-CoA
3,24-dioxocholest-4-en-26-oyl-CoA
3,4-dihydroxy-5-all-trans-decaprenylbenzoate
3,4-dihydroxy-5-all-trans-heptaprenylbenzoate
3,4-dihydroxy-5-all-trans-hexaprenylbenzoate
3,4-dihydroxy-5-all-trans-nonaprenylbenzoate
3,4-dihydroxy-5-all-trans-octaprenylbenzoate
3,4-dihydroxymandelate
3,4-dihydroxyphenylacetaldehyde
3,4-dihydroxyphenylacetate
3,4-dihydroxyphenylglycol
3,4-dihydroxyphenylglycolaldehyde
3,4-dihydroxyphenylpyruvate
3,5-bisdiphosphoinositol-1D-myo-inositol (2,3,4,6)tetrakisphosphate
3,5-dichlorocatechol
3,5-dihydroxyanisole
3,6-dichlorocatechol
3-(2-propenoic acid)-o-benzoquinone
3-(3'-methylthio)propylmalate
3-(4'-methylthio)butylmalate
3-(4-hydroxyphenyl)-3-hydroxy-propionyl-CoA
3-(4-hydroxyphenyl)-3-oxo-propionyl-CoA
3-(5'-methylthio)pentylmalate
3-(6'-methylthio)hexylmalate
3-(7'-methylthio)heptylmalate
3-(all-trans-octaprenyl)benzene-1,2-diol
3-2-carboxyphenylcatechol
3-[(3aS,4S,5R,7aS)-5-hydroxy-7a-methyl-1-oxo-octahydro-1H-inden-4-yl]-3-hydroxypropanoyl-CoA
3-[(3aS,4S,5R,7aS)-5-hydroxy-7a-methyl-1-oxo-octahydro-1H-inden-4-yl]-3-oxopropanoyl-CoA
3-[(3aS,4S,7aS)-7a-methyl-1,5-dioxo-octahydro-1H-inden-4-yl]propanoate
3-[(3aS,4S,7aS)-7a-methyl-1,5-dioxo-octahydro-1H-inden-4-yl]propanoyl-CoA
3-acetamidopropanal
3-aminopropanal
3-chlorobenzaldehyde
3-chlorobenzoate
3-cis-dodecenoyl-CoA
3-cyano-L-alanine
3-decaprenyl-4-hydroxybenzoate
3-dehydro-6-deoxoteasterone
3-dehydrocholate
3-dehydroquinate
3-dehydroshikimate
3-dehydrosphinganine
3-dehydrosphinganine (C20)
3-dehydroteasterone
3-demethylubiquinol-10
3-demethylubiquinol-8
3-deoxy-D-arabino-heptulosonate-7-phosphate
3-deoxy-D-manno-octulosonate
3-deoxy-D-manno-octulosonate 8-phosphate
3-dimethylsulfoniopropionaldehyde
3-diphospho-1D-myo-inositol (1,2,4,5,6)pentakisphosphate
3-epi-6-deoxocathasterone
3-heptaprenyl-4-hydroxybenzoate
3-hexaprenyl-4-hydroxybenzoate
3-hydroxy-dihomo γ-linolenoyl-CoA
3-hydroxy-docosapentaenoyl-CoA
3-hydroxy-eicosatrienoyl-CoA
3-hydroxy-isobutyrate
3-hydroxy-isobutyryl-CoA
3-hydroxy-L-kynurenine
3-hydroxyadipyl-CoA
3-hydroxyanthranilate
3-hydroxypropanoyl-CoA
3-hydroxypropionaldehyde
3-hydroxypropionate
3-keto-4-methylzymosterol
3-keto-β-D-galactose
3-mercaptopyruvate
3-methoxy-4-hydroxy-5-all-trans-decaprenylbenzoate
3-methoxy-4-hydroxy-5-all-trans-heptaprenylbenzoate
3-methoxy-4-hydroxy-5-all-trans-hexaprenylbenzoate
3-methoxy-4-hydroxy-5-all-trans-nonaprenylbenzoate
3-methoxy-4-hydroxy-5-all-trans-octaprenylbenzoate
3-methoxy-4-hydroxyphenylglycol
3-methoxy-4-hydroxyphenylglycolaldehyde
3-methyl-2-butenal
3-methyl-2-oxobutanoate
3-methyl-4-cis-hydroxy-2-butenal
3-methyl-4-trans-hydroxy-2-butenal
3-methyladenine
3-methylbutanal
3-methylbutanol
3-methylcrotonyl-CoA
3-methylglutaconyl-CoA
3-methylthiopropanal
3-O-β-D-glucosyl-brassicasterol
3-O-β-D-glucosyl-β-sitosterol
3-octaprenyl-4-hydroxybenzoate
3-oxo-2-(cis-2'-pentenyl)-cyclopentane-1-octanoate
3-oxo-23,24-bisnorchol-4-en-22-oyl-CoA
3-oxo-24-ethyl-cholest-5-ene
3-oxo-3-phenylpropionyl-CoA
3-oxo-5,6-dehydrosuberyl-CoA
3-oxo-dihomo γ-linolenoyl-CoA
3-oxo-docosapentaenoyl-CoA
3-oxo-eicosatrienoyl-CoA
3-oxoadipyl-CoA
3-oxocholest-4-en-26-oate
3-oxocholest-4-en-26-oyl-CoA
3-oxodecanoyl-CoA
3-oxohexanoyl-CoA
3-phosphatidyl-1'-(3'-O-L-lysyl)glycerol
3-phospho-D-glycerate
3-phospho-hydroxypyruvate
3-phospho-L-serine
3-S-methylmercaptopropionate
3-sulfopyruvate
3-ureido-isobutyrate
3-ureidopropionate
3-vinyl-[4H]-1,2-dithin
3-β-D-galactosyl-sn-glycerol
3R-hydroxy-docosapentaenoyl [acp]
3β-hydroxy-4β-methyl-5α-cholest-7-ene-4α-carbaldehyde
3β-hydroxy-4β-methyl-5α-cholest-7-ene-4α-carboxylate
4'-phosphopantetheine
4,4-dimethyl-14α-formyl-5α-cholesta-8-en-3β-ol
4,4-dimethyl-14α-hydroxymethyl-5α-cholesta-8-en-3β-ol
4,4-dimethyl-5-α-cholesta-8,14-dien-3-β-ol
4,4-dimethyl-5α-cholest-7-en-3β-ol
4,4-dimethyl-5α-cholesta-8-en-3-β-ol
4,4-dimethylzymosterol
4,5-seco-dopa
4-(2'-carboxyphenyl)-4-oxobutyryl-CoA
4-(2-amino-3-hydroxyphenyl)-2,4-dioxobutanoate
4-(2-aminophenyl)-2,4-dioxobutanoate
4-(cytidine 5'-diphospho)-2-C-methyl-D-erythritol
4-(N-acetyl-β-D-glucosaminyl)-β-D-mannosyl-[glycoprotein]
4-acetamidobutanal
4-acetamidobutanoate
4-amino-2-methyl-5-diphosphomethylpyrimidine
4-amino-2-methyl-5-phosphomethylpyrimidine
4-amino-4-deoxychorismate
4-aminobenzoate
4-aminobutanal
4-aminobutanoate
4-chloro-2-methylphenol
4-coumarate
4-coumaroyl-CoA
4-coumaroylshikimate
4-coumaryl alcohol
4-deoxy-4-formamido-α-L-arabinopyranosylditrans,octacis-undecaprenyl phosphate
4-fumaryl-acetoacetate
4-hydroxy-2-ketopimelate
4-hydroxy-2-nonenal
4-hydroxy-2-nonenal-[Cys-Gly] conjugate
4-hydroxy-2-nonenal-[L-Cys] conjugate
4-hydroxy-2-nonenal-glutathione conjugate
4-hydroxy-5-methyl-2-methylene-3(2H)-furanone
4-hydroxy-5-methyl-2-propyl-3(2H)-furanone
4-hydroxybenzaldehyde
4-hydroxybenzoate
4-hydroxybenzoyl-CoA
4-hydroxybutanoate
4-hydroxyphenyllactate
4-hydroxyphenylpyruvate
4-hydroxysphinganine
4-imidazoleacetate
4-maleyl-acetoacetate
4-methyl-2-oxopentanoate
4-methyl-5-(2-phosphonooxyethyl)thiazole
4-methyl-5-(β-hydroxyethyl)thiazole
4-phospho-hydroxy-L-threonine
4α,14α-dimethyl-5α-cholesta-8,24-dien-3β-ol
4α-carboxy-4β,14α-dimethyl-9β,19-cyclo-5α-ergost-24(241)-en-3β-ol
4α-carboxy-4β-methyl-5α-cholesta-8,24-dien-3β-ol
4α-carboxy-4β-methyl-5α-cholesta-8-en-3β-ol
4α-carboxy-5α-cholesta-8,24-dien-3β-ol
4α-carboxy-5α-cholesta-8-en-3β-ol
4α-carboxy-ergosta-7,24(241)-dien-3β-ol
4α-carboxy-stigmasta-7,24(241)-dien-3β-ol
4α-formyl,4β,14α-dimethyl-9β,19-cyclo-5α-ergost-24(241)-en-3β-ol
4α-formyl-4β-methyl-5α-cholesta-8,24-dien-3β-ol
4α-formyl-4β-methyl-5α-cholesta-8-en-3β-ol
4α-formyl-5α-cholesta-8,24-dien-3β-ol
4α-formyl-5α-cholesta-8-en-3β-ol
4α-formyl-ergosta-7,24(241)-dien-3β-ol
4α-formyl-stigmasta-7,24(241)-dien-3β-ol
4α-hydroxy-tetrahydrobiopterin
4α-hydroxymethyl,4β,14α-dimethyl-9β,19-cyclo-5α-ergost-24(241)-en-3β-ol
4α-hydroxymethyl-4β-methyl-5α-cholesta-8,24-dien-3β-ol
4α-hydroxymethyl-4β-methyl-5α-cholesta-8-en-3β-ol
4α-hydroxymethyl-5α-cholesta-8,24-dien-3β-ol
4α-hydroxymethyl-5α-cholesta-8-en-3β-ol
4α-hydroxymethyl-ergosta-7,24(241)-dien-3β-ol
4α-hydroxymethyl-stigmasta-7,24(241)-dien-3β-ol
4α-methyl-5α-cholest-7-en-3-one
4α-methyl-5α-cholesta-7,24-dien-3β-ol
4α-methyl-5α-cholesta-8,14,24-trien-3β-ol
4α-methyl-5α-cholesta-8-en-3-one
4α-methyl-5α-ergosta-8,14,24(28)-trien-3β-ol
4α-methyl-5α-ergosta-8,24-dien-3β-ol
4α-methyl-cholesta-8-enol
4α-methyl-zymosterol
4β-hydroxymethyl-4α-methyl-5α-cholest-7-en-3β-ol
5',5'''-diadenosine triphosphate
5'-deoxyadenosine
5'-guanylated mRNA
5'-hydroxycotinine
5'-phosphoribosyl-4-(N-succinocarboxamide)-5-aminoimidazole
5'-phosphoribosyl-N-formylglycineamide
5,10-methenyl-tetrahydropteroyl-[γ-Glu](n)
5,10-methenyltetrahydrofolate
5,10-methylene-tetrahydromethanopterin
5,10-methylenetetrahydrofolate
5,6-dihydrothymine
5,6-dihydrouracil
5,6-dihydroxyindole
5,6-dihydroxyindole-2-carboxylate
5-(methylthio)-2,3-dioxopentyl phosphate
5-amino-1-(5-phospho-D-ribosyl)imidazole
5-amino-1-(5-phospho-D-ribosyl)imidazole-4-carboxylate
5-amino-6-(5-phospho-D-ribitylamino)uracil
5-amino-6-(5-phospho-D-ribosylamino)uracil
5-amino-6-(D-ribitylamino)uracil
5-amino-levulinate
5-aminopentanal
5-androstene-3,17-dione
5-chloro-3-methylcatechol
5-dehydro episterol
5-dehydroavenasterol
5-deoxy-dihydrokalafungin
5-diphospho-1D-myo-inositol (1,2,3,4,6)pentakisphosphate
5-enolpyruvyl-shikimate-3-phosphate
5-formyl-tetrahydrofolate
5-hydroxy-2-oxo-4-ureido-2,5-dihydro-1H imidazole-5-carboxylate
5-hydroxy-3-[(3aS,4S,5R,7aS)-7a-methyl-1,5-dioxo-octahydro-1H-inden-4-yl]propanoyl-CoA
5-hydroxy-coniferaldehyde
5-hydroxy-feruloyl-CoA
5-hydroxy-L-tryptophan
5-hydroxyferulate
5-hydroxyindole acetaldehyde
5-hydroxyindole acetate
5-hydroxyindole thiazolidine carboxylate
5-hydroxyisourate
5-hydroxytryptophol
5-methyl-tetrahydrofolate
5-methylcytosine1407 in 16S rRNA
5-methylcytosine1962 in 23S rRNA
5-methyltetrahydropteroyltri-L-glutamate
5-methylthioribulose-1-phosphate
5-O-(indol-3-ylacetyl-myo-inositol) D-galactoside
5-oxoproline
5-phospho-ribosyl-glycineamide
5-phospho-α-D-ribose 1-diphosphate
5-phospho-β-D-ribosyl-amine
5-phosphoribosyl-N-formylglycineamidine
5-β-pregnan-3,20 dione
5S rRNA
5α-cholesta-7,24-dien-3β-ol
5α-cholesta-8,24-dien-3-one
5α-cholesta-8-en-3-one
6,7-dimethyl-8-(1-D-ribityl)lumazine
6-(2-[N-acetyl-β-D-glucosaminyl]-α-D-mannosyl)-β-D-mannosyl-R
6-(α-D-glucosaminyl)-1-phosphatidyl-1D-myo-inositol
6-(α-D-mannosyl)-β-D-mannosyl-R
6-deoxocastasterone
6-deoxocathasterone
6-deoxoteasterone
6-deoxotyphasterol
6-deoxy-5-ketofructose-1-phosphate
6-hydroxy-2-cyclohexen-one-carboxylate
6-hydroxymelatonin
6-hydroxymethyl-7,8-dihydropterin
6-hydroxymethyl-dihydropterin diphosphate
6-methoxy-3-methyl-2-all-trans-decaprenyl-1,4-benzoquinol
6-methoxy-3-methyl-2-all-trans-hexaprenyl-1,4-benzoquinol
6-methoxy-3-methyl-2-all-trans-octaprenyl-1,4-benzoquinol
6-O-cis-keto-mycolyl-trehalose-6-phosphate
6-O-cis-methoxy-mycolyl-trehalose-6-phosphate
6-O-mycolyl-trehalose-6-phosphate
6-O-trans-keto-mycolyl-trehalose-6-phosphate
6-O-trans-methoxy-mycolyl-trehalose-6-phosphate
6-oxocampestanol
6-phospho D-gluconate
6-phospho D-glucono-1,5-lactone
6-phospho-β-D-glucosyl-(1,4)-D-glucose
6α-hydroxy-castasterone
7',9'-cis-lycopene
7,8-diaminopelargonate
7,8-didemethyl-8-hydroxy-5-deazariboflavin
7,8-dihydro-D-neopterin
7,8-dihydrofolate
7,8-dihydromonapterin
7,8-dihydroneopterin 3'-phosphate
7,8-dihydroneopterin triphosphate
7,8-dihydropteroate
7,9,9'-cis-neurosporene
7-dehydrocholesterol
7-dehydrodesmosterol
7-keto-8-aminopelargonate
7-oxateasterone
7-oxatyphasterol
71-hydroxychlorophyll a
71-hydroxychlorophyllide a
7diphosphate
8'-hydroxyabscisate
8-methylnonenoate
8-methylsulfinyloctyl glucosinolate
8-methylthiooctyl glucosinolate
8-oxo-dGMP
8-oxo-dGTP
8-oxo-GMP
8-oxo-GTP
8-oxoguanine
9'-cis-neoxanthin
9'-cis-neurosporene
9,10,18-trihydroxystearate
9,10-epoxy-18-hydroxystearate
9,10-epoxystearate
9,15,9'-tri-cis-ζ-carotene
9,9'-di-cis-ζ-carotene
9-cis-violaxanthin
9S rRNA
[(1→4)-α-D-glucosyl](n-1)
[(1→4)-α-D-glucosyl]n
[(1→4)-β-D-xylan](n)
[(1→4)-β-D-xylan](n+1)
[3-methylcrotonoyl-CoA:carbon-dioxide ligase(ADP-forming)]
[a DNA-directed RNA-polymerase]
[GlcNAc-(1→4)-MurNAc-pentapeptide](n+1)-diphosphoundecaprenol
[GlcNAc-(1→4)-MurNAc-pentapeptide]n-diphosphoundecaprenol
[histone]-L-arginine
[histone]-Nω-methyl-arginine
[lipoamide acyltransferase] N6-S-[2-methylbutanoyl]dihydrolipoyl-L-lysine
[methylmalonyl-CoA:pyruvate carboxytransferase]
[myelin basic protein]-L-arginine
[myelin basic protein]-Nω-methyl-arginine
[phospho-α-glucan]
[propionyl-CoA:carbon-dioxide ligase (ADP-forming)]
[thyroglobulin]-3,5-diiodotyrosine
[thyroglobulin]-3-iodotyrosine
[thyroglobulin]-aminoacrylate
[thyroglobulin]-L-thyroxine
[thyroglobulin]-L-tyrosine
[thyroglobulin]-triiodothyronine
[unspecified degradation products]
a (1→4)-β-D-xylan
a (1→4)-β-D-xylan oligosaccharide
a (1→5)-α-L-arabinan oligosaccharide
a (3R)-3-hydroxyacyl-[acyl-carrier protein]
a (3R)-3-hydroxyacyl-CoA
a (3S)-3-hydroxyacyl-CoA
a (5-L-glutamyl)-L-peptide
a (glucosyl)2(mannosyl)9-(N-acetylglucosaminyl)2-diphosphodolichol
a (mannosyl)2-(N-acetylglucosaminyl)2-diphosphodolichol
a (mannosyl)3-(N-acetylglucosaminyl)-R
a (mannosyl)3-(N-acetylglucosaminyl)2-diphosphodolichol
a (mannosyl)5-(N-acetylglucosaminyl)-R
a (mannosyl)5-(N-acetylglucosaminyl)2-diphosphodolichol
a (mannosyl)6-(N-acetylglucosaminyl)2-diphosphodolichol
a (mannosyl)7-(N-acetylglucosaminyl)2-diphosphodolichol
a (mannosyl)8-(N-acetylglucosaminyl)2
a (mannosyl)8-(N-acetylglucosaminyl)2-diphosphodolichol
a (mannosyl)9-(N-acetylglucosaminyl)2
a (mannosyl)9-(N-acetylglucosaminyl)2-diphosphodolichol
a (R)-3-hydroxy-cis-vaccenoyl-[acp]
a (R)-3-hydroxyarachidoyl-[acp]
a (R)-3-hydroxybehenoyl-[acp]
a (R)-3-hydroxybutanoyl-[acp]
a (R)-3-hydroxycerotoyl-[acp]
a (R)-3-hydroxydodecanoyl-[acp]
a (R)-3-hydroxylignoceroyl-[acp]
a (R)-3-hydroxyoctanoyl-[acp]
a (R)-3-hydroxypetroselinoyl-[acp]
a (R)-3-hydroxystearoyl-[acp]
a 1,2-diacyl-3-β-D-galactosyl-sn-glycerol
a 1,2-diacyl-sn-glycerol 3-diphosphate
a 1,2-diacyl-sn-glycerol-3-phosphate
a 1,2-diacylglycerol
a 1,2-diacylglycerol[out]
a 1,4-α-D-glucan
a 1,4-β-D-glucan
a 1,6-α-D-mannosyloligosaccharide
a 1-acyl-sn-glycerol-3-phosphate
a 1-alkyl-2-acetyl-sn-glycero-3-phosphocholine
a 1-alkyl-sn-glycero-3-phosphocholine
a 1-lyso-2-acyl-sn-glycero-3-phosphoethanolamine
a 1-lysophosphatidylcholine
a 1-monoacylglycerol
a 1-phosphatidyl-1D-myo-inositol 3,4-bisphosphate
a 1-phosphatidyl-1D-myo-inositol 3-phosphate
a 1-phosphatidyl-1D-myo-inositol 4,5-bisphosphate
a 1-phosphatidyl-1D-myo-inositol 4-phosphate
a 1-phosphatidyl-1D-myo-inositol 5-phosphate
a 12'-apo-carotenal
a 2',3'-cyclic-phosphate-terminated RNA
a 2'-hydroxyisoflavone
a 2'-O-methylguanosine18 in tRNA
a 2'-phospho-[ligated tRNA]
a 2(R)-hydroperoxy fatty acid
a 2(R)-hydroxy fatty acid
a 2,3,4-saturated 2-lysophosphatidate
a 2,3,4-saturated fatty acid
a 2,3,4-saturated fatty acyl CoA
a 2,3,4-saturated fatty acyl-[acp]
a 2,3,4-saturated L-phosphatidate
a 2-enoyl-CoA
a 2-hydroxy carboxylate
a 2-lyso-phosphatidyl-ethanolamine
a 2-lysophosphatidylcholine
a 2-monoacylglycerol
a 2-oxo carboxylate
a 2-trans-4-cis-dienoyl-CoA
a 3' half-tRNA molecule with a hydroxyl on its 5' end
a 3' hydroxy flavanone
a 3' phosphooligonucleotide
a 3',5'-dihydroxy isoflavanone
a 3'-hydroxy terminated DNA
a 3'-hydroxy-flavonoid
a 3'-phosphate-terminated RNA
a 3'-terminal unsaturated sugar
a 3,4-dihydroxy-5-all-trans-polyprenylbenzoate
a 3-isopropenyl-6-oxoheptanoate
a 3-methoxy-4-hydroxy-5-all-trans-polyprenylbenzoate
a 3-methyl-branched 2,3,4-saturated fatty acid
a 3-methyl-branched 2,3,4-saturated fatty acyl-CoA
a 3-oxo-5-β-steroid
a 3-oxo-behenoyl-[acp]
a 3-oxo-cis-vaccenoyl-[acp]
a 3-oxo-cis-Δ5-dodecenoyl-[acp]
a 3-oxo-cis-Δ7-tetradecenoyl-[acp]
a 3-oxo-cis-Δ9-hexadecenoyl-[acp]
a 3-oxo-decanoyl-[acp]
a 3-oxo-docosapentaenoyl [acp]
a 3-oxo-dodecanoyl-[acp]
a 3-oxo-glutaryl-[acp] methyl ester
a 3-oxo-hexanoyl-[acp]
a 3-oxo-myristoyl-[acp]
a 3-oxo-octanoyl-[acp]
a 3-oxo-palmitoyl-[acp]
a 3-oxo-petroslinoyl-[acp]
a 3-oxo-pimelyl-[acp] methyl ester
a 3-oxo-stearoyl-[acp]
a 3-oxo-Δ4-steroid
a 3-oxo-δ5-steroid
a 3-oxoacyl-[acp]
a 3-oxoacyl-CoA
a 3R-hydroxy cis Δ5-dodecenoyl-[acp]
a 3R-hydroxy cis Δ7-tetradecenoyl-[acp]
a 3R-hydroxy cis Δ9-hexadecenoyl-[acp]
a 3R-hydroxyglutaryl-[acp] methyl ester
a 3R-hydroxypimelyl-[acp] methyl ester
a 3β-hydroxy-δ5-steroid
a 4-hydroxy-3-polyprenylbenzoate
a 5 methylcytosine34 in tRNA precursor
a 5 methylcytosine40 in tRNA precursor
a 5' half-tRNA molecule with a 2',3' cyclic phosphate on its 3' end
a 5'-(N7-methylguanosine 5'-triphospho)-mRNA
a 5'-dephospho-DNA
a 5'-phospho terminated DNA
a 5'-phospho-DNA
a 5'-phosphomononucleotide
a 5'-phosphooligonucleotide
a 5'-phosphopolynucleotide
a 5-L-glutamyl-L-amino acid
a 5-methylcytosine48 in tRNA
a 5-methylcytosine49 in tRNA
a 5-oxoprolyl-peptide
a 6-(N-acetyl-D-glucosaminyl)-1-phosphatidyl-1D-myo-inositol
a 6-phosphogluco-3-phosphogluco-amylopectin
a 6-phosphogluco-amylopectin
a 6-phosphogluco-maltodextrin
a 7-aminomethyl-7-deazaguanosine34 in tRNA
a 7-hydroxy-4-isopropenyl-7-methyloxepan-2-one
a 9-cis-epoxycarotenoid
a [2-oxoglutarate dehydrogenase E2 protein] N6-dihydrolipoyl-L-lysine
a [2-oxoglutarate dehydrogenase E2 protein] N6-lipoyl-L-lysine
a [2-oxoglutarate dehydrogenase E2 protein] N6-S-succinyldihydrolipoyl-L-lysine
a [apo BCAA dehydrogenase E2 protein] N6-S-[3-methylbutanoyl]dihydrolipoyl-L-lysine
a [biotin-carboxyl-carrier protein monomer]
a [Cys-Gly]-S-conjugate
a [glycine-cleavage complex H protein] N6-aminomethyldihydrolipoyl-L-lysine
a [glycine-cleavage complex H protein] N6-dihydrolipoyl-L-lysine
a [glycine-cleavage complex H protein] N6-lipoyl-L-lysine
a [glycine-cleavage complex H protein] N6-octanoyl-L-lysine
a [lipoyl-carrier protein]
a [lipoyl-carrier protein] N6-dihydrolipoyl-L-lysine
a [lipoyl-carrier protein] N6-lipoyl-L-lysine
a [lipoyl-carrier protein] N6-octanoyl-L-lysine
a [procollagen] trans 4-hyroxy-L-proline
a [procollagen]-L-proline
a [protein]-L-arginine
a [protein]-L-asparagine
a [protein]-L-aspartate
a [protein]-L-cysteine
a [protein]-L-glutamate
a [protein]-L-glutamine
a [protein]-L-histidine
a [protein]-L-lysine
a [protein]-L-methionine
a [protein]-L-tyrosine
a [protein]-L-β-isoaspartate
a [protein]-N-(4-aminobutylidene)-lysine
a [protein]-N4-(N-acetyl-D-glucosaminyl)-L-asparagine
a [protein]-N5-methyl-L-glutamine
a [pyruvate dehydrogenase E2 protein] N6-dihydrolipoyl-L-lysine
a [pyruvate dehydrogenase E2 protein] N6-lipoyl-L-lysine
a [pyruvate dehydrogenase E2 protein] N6-S-acetyldihydrolipoyl-L-lysine
a [ribulose-1,5-bisphosphate-carboxylase]-lysine
a [ribulose-1,5-bisphosphate-carboxylase]-N6,N6,N6-trimethyl-L-lysine
a [ThiI sulfur-carrier protein]-L-cysteine
a [ThiI sulfur-carrier protein]-S-sulfanylcysteine
a [TusE sulfur carrier protein]-L-cysteine
a [TusE sulfur carrier protein]-S-sulfanylcysteine
a apo-[methylmalonyl-CoA:pyruvate carboxytransferase]
a basic amino acid
a benzenediol
a benzosemiquinone
a biotinylated [BCCP dimer]
a biotinylated [BCCP monomer]
a bleomycin
a butyryl-[acp]
a carboxy-adenylated small subunit of molybdopterin synthase
a carboxylate
a carboxylated-biotinylated [BCCP dimer]
a carboxylic ester
a cardiolipin
a CDP-2,3,4-saturated-diacylglycerol
a CDP-diacylglycerol
a cellodextrin
a ceramide
a chalcone
a chitodextrin
a chlorophyll
a chlorophyllide
a cis,cis-delta11,23-3-hydroxyC42:2-[acp]
a cis,cis-delta11,23-3-oxo-C42:2-[acp]
a cis,cis-delta11,29-3-hydroxy C48:2-[acp]
a cis,cis-delta11,29-3-oxo-C48:2-[acp]
a cis,cis-delta13,25-3-hydroxyC44:2-[acp]
a cis,cis-delta13,25-3-oxo-C44:2-[acp]
a cis,cis-delta13,31-3-hydroxy C50:2-[acp]
a cis,cis-delta13,31-3-oxo-C50:2-[acp]
a cis,cis-delta15,27-3-hydroxyC46:2-[acp]
a cis,cis-delta15,27-3-oxo-C46:2-[acp]
a cis,cis-delta15,33-3-hydroxy C52:2-[acp]
a cis,cis-delta15,33-3-oxo-C52:2-[acp]
a cis,cis-delta17,29-3-hydroxyC48:2-[acp]
a cis,cis-delta17,29-3-oxo-C48:2-[acp]
a cis,cis-delta17,35-3-hydroxyC54:2-[acp]
a cis,cis-delta17,35-3-oxo-C54:2-[acp]
a cis,cis-delta19,31-3-hydroxyC50:2-[acp]
a cis,cis-delta19,31-3-oxo-C50:2-[acp]
a cis,cis-delta19,37-3-hydroxy-C56:2-[acp]
a cis,cis-delta19,37-3-oxo-C56:2-[acp]
a cis,cis-delta21,39-3-hydroxyC58:2-[acp]
a cis,cis-delta21,39-3-oxo-C58:2-[acp]
a cis,cis-delta5,17-3-hydroxyC36:2[acp]
a cis,cis-delta5,17-3-oxo-C36:2-[acp]
a cis,cis-delta5,23-3-hydroxyC42:2-[acp]
a cis,cis-delta5,23-3-oxo-C42:2-[acp]
a cis,cis-delta7,19-3-hydroxyC38:2-[acp]
a cis,cis-delta7,19-3-oxo-C38:2-[acp]
a cis,cis-delta7,25-3-hydroxyC44:2-[acp]
a cis,cis-delta7,25-3-oxo-C44:2-[acp]
a cis,cis-delta9,21-3-hydroxyC40:2-[acp]
a cis,cis-delta9,21-3-oxo-C40:2-[acp]
a cis,cis-delta9,27-3-hydroxyC46:2-[acp]
a cis,cis-delta9,27-3-oxo-C46:2-[acp]
a cis-2-enoyl-CoA
a cis-3-enoyl-CoA
a cis-5-enoyl-CoA
a cis-delta11-3-hydroxyC30:1-[acp]
a cis-delta11-3-oxo-C30:1-[acp]
a cis-delta11-C30:1-[acp]
a cis-delta13-3-hydroxyC32:1-[acp]
a cis-delta13-3-oxo-C32:1-[acp]
a cis-delta13-C32:1-[acp]
a cis-delta15-3-hydroxyC34:1-[acp]
a cis-delta15-3-oxo-C34:1-[acp]
a cis-delta15-C34:1-[acp]
a cis-delta17-3-hydroxyC36:1-[acp]
a cis-delta17-3-oxo-C36:1-[acp]
a cis-delta17-C36:1-[acp]
a cis-delta19-3-hydroxyC38:1-[acp]
a cis-delta19-3-oxo-C38:1-[acp]
a cis-delta19-C38:1-[acp]
a cis-delta21-3-hydroxyC40:1-[acp]
a cis-delta21-3-oxo-C40:1-[acp]
a cis-delta5-3-hydroxyC24:1-[acp]
a cis-delta5-3-oxo-C24:1-[acp]
a cis-delta5-C24:1-[acp]
a cis-delta7-3-hydroxyC26:1-[acp]
a cis-delta7-3-oxo-C26:1-[acp]
a cis-delta7-C26:1-[acp]
a cis-delta9-3-hydroxyC28:1-[acp]
a cis-delta9-3-oxo-C28:1-[acp]
a cis-delta9-C28:1-[acp]
a cis-docos-3-enoyl-[acp]
a cis-vaccen-2-enoyl-[acp]
a cis-vaccenoyl-[acp]
a cis-Δ5-dodecenoyl-[acp]
a cis-Δ7-tetradecenoyl-[acp]
a cleaved type IV prepillin
a collagen
a core protein L-serine
a crotonyl-[acp]
a cytosine34 in tRNA precursor
a cytosine40 in tRNA precursor
a cytosine48 in tRNA
a cytosine49 in tRNA
a D myo-inositol penta kis phosphate
a D-glucosyl-N-acylsphingosine
a D-hexose
a damaged DNA (purine or pyrimidine)
a damaged DNA pyrimidine
a deacetylated histone
a deamido-bleomycin
a debranched limit dextrin
a decanoyl-[acp]
a demethylated methyl acceptor
a deoxyribonucleoside diphosphate
a deoxyribonucleoside triphosphate
a DNA
a DNA 5-methylcytosine
a DNA containing a apyrimidinic site
a DNA containing a purinic site
a DNA containing abasic site
a DNA containing ring-opened 7-methylguanine
a DNA cyclobutadipyrimidine
a DNA cytosine
a DNA pair of adjacent pyrimidines
a DNA with alkylated adenine
a DNA with uracil
a docosapentaenoyl [acp]
a dodecanoyl-[acp]
a dolichol
a dolichyl phosphate
a dolichyl β-D-glucosyl phosphate
a dolichyl β-D-mannosyl phosphate
a donor xyloglucan
a donor Xyloglucan with cleaved xyloglucanyl segment
a double stranded DNA
a double stranded DNA with 5'-terminal phosphate
a farnesylated protein
a fatty acid
a fatty acid-ethyl ester
a fatty aldehyde
a ferricytochrome b5
a ferrihemoglobin
a ferrocytochrome b5
a ferrohemoglobin
a flavanone
a flavone
a flavonoid
a flavonol
a folylpolyglutamate(n)
a folylpolyglutamate(n+1)
a fructan(n)
a fructan(n-1)
a galactan
a galactotetraose
a glucan
a glucosyl-(mannosyl)9-(N-acetylglucosaminyl)2-diphosphodolichol
a glucosyl-glycogenin
a glucosylated glycogenin
a glucuronoxylan
a glutaryl-[acp] methyl ester
a glutathione-toxin conjugate
a glycan
a glycerophosphodiester
a glycogen
a glycogenin
a glycol
a glycopeptide-D-mannosyl-N4-(N-acetyl-D-glucosaminyl)2-asparagine
a glycopeptide-D-mannosyl-N4-N-acetyl-D-glucosamine
a glycoprotein with the oligosaccharide chain attached by N-glycosyl linkage to protein L-asparagine
a guanine10 in tRNA
a guanine34 in tRNA
a guanosine18 in tRNA
a GXGG xylogulcan
a hexanoyl-[acp]
a histone
a holo-[acp]
a homogalacturonan
a jasmonic acid
a jasmonoyl-1-aminocyclopropane-1 carboxylate
a jasmonoyl-glutamine
a jasmonoyl-isoleucine
a jasmonoyl-leucine
a jasmonoyl-phenylalanine
a jasmonoyl-valine
a ketone
a L-prolyl peptide
a large peptide (>20 AA)
a large-branched glucan
a leader sequence
a limit dextrin
a limit dextrin with short branches
a linear malto-oligosaccharide
a linear malto-oligosaccharide [(glucose)n-1]
a linear malto-oligosaccharide [(glucose)n-2]
a linear malto-oligosaccharide [(glucose)n]
a linear α-D-glucan
a lipid
a lipid hydroperoxide
a lipid II
a lipid linoleoyl group
a lipid oleoyl-group
a lipid α-linolenoyl group
a lipid γ-linolenoyl group
a long-chain acyl-CoA
a long-chain acyl-CoA[in]
a long-chain acyl-CoA[out]
a long-chain alcohol
a long-chain aldehyde
a long-chain ester
a long-chain fatty acid
a long-linear glucan
a lysophospholipid
a malonyl-[acp]
a maltodextrin
a maltodextrin(n)
a maltodextrin(n+1)
a maltodextrin(n-1)
a mannan
a mannan oligosaccharide
a mannosyl-(N-acetylglucosaminyl)2-diphosphodolichol
a mature protein
a mature small ubiquitin-like modifier (SUMO) peptide
a medium-chain 2,3,4-saturated fatty acyl CoA
a medium-chain trans-2,3-dehydroacyl-CoA
a menaquinol
a menaquinone
a methyl jasmonate
a methylated methyl acceptor
a methylated protein
a methylated ribosomal protein L11
a mismatched DNA base pair
a mitochondrial preprotein including a mitochondrial targeting sequence
a monoacylglycerol
a monoamide of a dicarboxylate
a monoamine
a mRNA with poly(A) tail
a myo-inositol monophosphate
a myosin heavy chain
a myosin-heavy chain-phosphate
a myristoyl-[acp]
a N-acetylglucosamine--N-acetylmuramyl-(tetrapeptide) pyrophosphoryl-undecaprenol
a negatively supercoiled DNA
a nitrile
a non galactosylated galactose acceptor
a non glucosylated glucose acceptor
a non-methylated ribosomal protein L11
a non-polar amino acid
a nucleoside 2',3'-cyclic phosphate
a nucleoside 3'-phosphate
a nucleoside monophosphate
a nucleoside triphosphate
a nucleosidediphosphate
a nucleosidediphosphate-glucose
a nucleotidediphosphate-aldose
a O-sialoglycoprotein
a palmitoleoyl-[acp]
a palmitoyl-[acp]
a palmitoylated protein
a partially processed polycistronic tRNA precursor
a pectate
a pectate oligosaccharide with 4-(4-deoxy-α-D-galact-4-enuronosyl)-D-galacturonate end
a pectin
a peptide
a peptide with a leader sequence
a peptidoglycan polymer
a peptidoglycan polymer with 1,6-anhydromuropeptide end
a peptidoglycan polymer with GlcNAc end
a peptidoglycan with D,D cross-link (E. faecium)
a peptidoglycan with D,D cross-link (S. aureus)
a peptidoglycan with D,D cross-links (meso-diaminopimelate containing)
a peptidoglycandimer (E. faeciums)
a peptidoglycandimer (meso-diaminopimelate containing)
a peptidoglycandimer (S. aureus)
a peptidoglycandimer (tetrapeptide)
a petrosel-2-enoyl-[acp]
a petroselinoyl-[acp]
a phenolic donor
a phenoxyl radical of a phenolic donor
a phosphate monoester
a phosphatidyl-N-dimethylethanolamine
a phosphatidyl-N-methylethanolamine
a phosphatidylcholine
a phosphatidylcholine[out]
a phospholipid
a phospholipid cyclopropane fatty acid
a phospholipid olefinic fatty acid
a phospholipid[in]
a phospholipid[out]
a phosphoprotein
a phosphorylase a
a phosphorylase b
a phosphorylated pyruvate dehydrogenase
a phytoceramide
a pimelyl-[acp]
a plant arabinogalactan type I
a plant ceramide (I)
a plant ceramide (II)
a plant ceramide (III)
a plant ceramide (IV)
a plant ceramide 1-phosphate
a plastoquinol
a plastoquinone
a poly(ADP-ribose)
a poly-6-phosphogluco-maltodextrin
a polyamine[in]
a polyamine[out]
a polycistronic tRNA precursor
a polyisoprenyldiphosphate
a polynucleotide
a polypeptide
a polysaccharide
a primary alcohol
a primary amine
a processed mitochondrial protein
a properly matched DNA base pair
a protein
a protein c-terminal S-farnesyl-L-cysteine
a protein c-terminal s-farnesyl-l-cysteine methyl ester
a protein L-tyrosine-O-sulfate
a protein L-β-isoaspartate α-methyl ester
a protein N-phospho-L-histidine
a protein S-farnesyl-L-cysteine
a protein with correct disulfide bonds
a protein with incorrect disulfide bonds
a protein with N-terminal methionine
a protein-L-glutamate--O5-methyl-ester
a protein-L-methionine-(R)-S-oxide
a protein-L-methionine-(S)-S-oxide
a protein-L-tyrosine phosphate
a protein-N-ubiquityl-lysine
a protein-Nπ-phospho-L-histidine
a protein-γ-glutamate
a proteindisulfide
a proteindithiol
a pyruvate dehydrogenase
a quinol
a quinone
a RAD21 cohesin subunit
a reduced c-type cytochrome
a reduced electron acceptor
a reduced electron-transfer flavoprotein
a reduced ferredoxin
a reduced ferroprotein (Fe II)
a reduced flavodoxin
a reduced flavoprotein
a reduced flavoprotein (FADH2)
a reduced flavoprotein (FMNH2)
a reduced glutaredoxin
a reduced NrdH glutaredoxin-like protein
a reduced plastocyanin
a reduced plastocyanin[in]
a reduced thioredoxin
a relaxed DNA
a retinol
a ribonucleoside
a ribonucleoside monophosphate
a ribonucleoside triphosphate
a ribonucleosidediphosphate
a RNA-DNA hybrid
a S-geranylgeranyl protein
a secondary alcohol
a semiquinone
a short glucan
a short-chain 2,3,4-saturated fatty acyl CoA
a short-chain trans-2,3-dehydroacyl-CoA
a single stranded DNA
a single-stranded oligoribonucleotide
a single-stranded RNA
a small peptide
a small subunit of molybdopterin synthase
a small ubiquitin-like modifier (SUMO) propeptide
a sphingoid 1-phosphate
a sphingoid base
a standard α amino acid
a stearoyl-[acp]
a sterol
a steryl-ester
a sugar
a sugar alcohol
a sugar phosphate
a sugar-1-phosphate
a sulfoquinovosyldiacylglycerol
a sulfur acceptor
a supercoiled duplex DNA
a thiocarboxylated small subunit of molybdopterin synthase
a thiohydroximate-O-sulfate with a terminal alkene
a thiohydroximate-O-sulfate without a terminal alkene
a thiol
a trans dodec-2-enoyl-[acp]
a trans hex-2-enoyl-[acp]
a trans hexadecenoyl-[acp]
a trans oct-2-enoyl-[acp]
a trans tetradec-2-enoyl-[acp]
a trans-2,trans-4-dienoyl-CoA
a trans-2-enoyl-[acyl-carrier protein]
a trans-2-enoyl-CoA
a trans-3-enoyl-CoA
a trans-docos-2-enoyl-[acp]
a trans-eicos-2-enoyl-[acp]
a trans-hexacos-2-enoyl-[acp]
a trans-octadec-2-enoyl-[acp]
a trans-tetracos-2-enoyl-[acp]
a trans-Δ2-decenoyl-[acp]
a trans-Δ3-cis-Δ5-dodecenoyl-[acp]
a trans-Δ3-cis-Δ7-tetradecenoyl-[acp]
a trans-Δ3-cis-Δ9-hexadecenoyl-[acp]
a trans2,cis-5-dienoyl-CoA
a trans3,cis-5-dienoyl-CoA
a triacylglycerol
a trigalactosyldiacylglycerol
a tripeptide
a tRNA
a tRNA 2-thiouridine34
a tRNA containing 5-methyluridine54
a tRNA containing a 3' CCA end
a tRNA containing N6-dimethylallyladenosine
a tRNA intron
a tRNA precursor
a tRNA precursor with a 5' extension
a tRNA precursor with a 5' extension and a long 3' trailer
a tRNA precursor with a 5' extension and a short 3' extension
a tRNA precursor with a short 3' extension
a tRNA pseudouridine38-40
a tRNA uridine34
a tRNA uridine38-40
a tRNA uridine54
a type IV prepillin
a ubiquitin
a ubiquitin C-terminal thioester
a UDP-sugar
a very long chain alcohol
a very long chain fatty acyl-CoA
a very-long-chain (3R)-3-hydroxyacyl-CoA
a very-long-chain 2,3,4-saturated fatty acyl CoA
a very-long-chain aldehyde
a very-long-chain oxoacyl-CoA
a very-long-chain trans-2,3-dehydroacyl-CoA
a wax ester
a xenobiotic[in]
a xenobiotic[out]
a xylogalacturonan
a α-D-mannosyl-(1→6)-β-D-mannosyl-(1→4)-N-acetyl-β-D-glucosaminyl-(1→4)-N-acetyl-β-D-glucosaminyl-[glycoprotein]
a β,βdigalactosyldiacylglycerol
a β-D glucan
a β-D glucoside
a β-D-galactoside
a β-D-galactosyl-(1→4)-β-D-glucosyl-(1↔1)-ceramide
a β-D-glucan with a C3-substituted glucose
a β-D-glucuronoside
a Δ11 acyl-CoA
a Δ4-hexadecenoyl-[acp]
a Δ6-hexadecenoyl-[acp]
abieta-7,13-dien-18-ol
abieta-7,13-diene
abieta-7,13-diene-18-al
abietadiene-diol
acetaldehyde
acetate
acetoacetate
acetoacetyl-CoA
acetol
acetone
acetone cyanohydrin
acetyl-CoA
acetylmaltose
acetylphosphate
acrolein
acrylyl-CoA
adenine
adenine1618 in 23S rRNA
adenine22 in tRNA
adenine2503 in 23S rRNA
adenosine
adenosine 3',5'-bisphosphate
adenosine 5'-phosphoselenate
adenosine 5'-phosphosulfate
adenylo-succinate
adenylyl-molybdopterin
adiacylglycerol
adiamine
adicarboxylate
adietary all-trans-retinyl ester
adihomo γ linolenoyl [acp]
adihydroflavonol
adinucleotide (nucleic acid)
adipeptide
adipeptide with proline at carboxy terminal
adiphospho-1D-myo-inositol tetrakisphosphate
ADP
ADP ribose 1'',2''-cyclic phosphate
ADP-D-ribosyl(n)-acceptor
ADP-D-ribosyl(n+1)-acceptor
ADP-ribose
ADP-α-D-glucose
agmatine
albaflavenone
alginate
all-cis-7,10,13,16,19-docosapentaenoate
all-trans neurosporene
all-trans-3,4-didehydrolycopene
all-trans-4,4'-diapo-ζ-carotene
all-trans-4,4'-diaponeurosporene
all-trans-4,4'-diapophytofluene
all-trans-decaprenyldiphosphate
all-trans-geranyl-geranyl diphosphate
all-trans-heptaprenyldiphosphate
all-trans-hexaprenyl diphosphate
all-trans-lycopene
all-trans-nonaprenyl diphosphate
all-trans-octaprenyl diphosphate
all-trans-phytoene
all-trans-retinal
all-trans-retinoate
all-trans-retinol
all-trans-retinyl palmitate
all-trans-β-carotene
allantoate
allicin
alliin
allolactose
allyl alcohol
allylsulfenate
amino acids(n)
amino acids(n-1)
aminoacetone
aminoimidazole carboxamide ribonucleotide
ammonia
ammonium
ammonium[in]
ammonium[out]
AMP
amylopectin
an (3R)-3-hydroxymyristoyl-[acp]
an (N-acetylglucosaminyl)2-diphosphodolichol
an (R)-3-hydroxydecanoyl-[acp]
an (R)-3-hydroxyhexanoyl-[acp]
an (R)-3-hydroxypalmitoyl-[acp]
an (S)-2-hydroxyacid
an 11-oxosteroid
an 11-β-hydroxysteroid
an [apo BCAA dehydrogenase E2 protein] N6-dihydrolipoyl-L-lysine
an [apo BCAA dehydrogenase E2 protein] N6-lipoyl-L-lysine
an [apo BCAA dehydrogenase E2 protein] N6-S-[2-methylpropanoyl]dihydrolipoyl-L-lysine
an [eIF5A-precursor]-deoxyhypusine
an [eIF5A-precursor]-lysine
an [eIF5A-precursor]-N-(4-aminobutylidene)-lysine
an [L-cysteine desulfurase]-S-sulfanyl-L-cysteine
an [α-tubulin]-N6-acetyl-L-lysine
an [α-tubuline]-L-lysine
an acceptor Xyloglucan
an acceptor xyloglucan with xyloglucanyl segment
an acetic ester
an acetoacetyl-[acp]
an acetyl-[acp]
an acetylated histone
an acyl phosphate
an acyl-[acp]
an acyl-CoA
an ADP-sugar
an alcohol
an aldehyde
an aldose
an aliphatic amine
an aliphatic L-amino acid
an alkane
an alkylated DNA
an alkylated nucleobase
an all-trans-retinyl ester
an AP(apurinic or apyrimidinic) site created by glycosylic bond cleavage
an apo-[acp]
an arabinoxylan
an aromatic amino acid
an aromatic carboxylate
an aryl aldehyde
an eIF5A-hypusine
an electron-transfer-related quinol
an electron-transfer-related quinone
an enoylglutaryl-[acp] methyl ester
an enoylpimelyl-[acp] methyl ester
an epithionitrile
an epoxide
an ester of aromatic amino acids
an ester of hydrophobic-amino acids
an exposed unphosphorylated, (α-1,6)-branched malto-oligosaccharide tail on amylopectin
an exposed unphosphorylated, unbranched malto-oligosaccharide tail on amylopectin
an Fe(III)-siderophore[in]
an Fe(III)-siderophore[out]
an inositolphosphorylceramide
an inulin
an isoflavone
an L-1-phosphatidyl-ethanolamine
an L-1-phosphatidyl-ethanolamine[out]
an L-1-phosphatidyl-glycerol
an L-1-phosphatidyl-inositol
an L-1-phosphatidylglycerol-phosphate
an L-1-phosphatidylserine
an L-2-amino-acid
an L-cysteine desulfurase
an L-cysteine-S-conjugate
an L-glutaminyl-peptide
an L-histidine in eEF-2
an mRNA
an N-acetyl-α-D-glucosaminide
an N-acetyl-β-D-galactosalaminyl-[glycan]
an N-acetyl-β-D-glucosaminyl-(1→4)-N-acetyl-β-D-glucosaminyl-[glycoprotein]
an N-acetyl-β-D-hexosamine
an N-acetyl-β-D-hexosaminide
an N-acetylglucosaminyl-diphosphodolichol
an N-acylated aliphatic-L-amino acid
an N-acylated amino acid
an N-acylated peptide
an N-acylneuraminate
an N-acylneuraminate 9-phosphate
an N-substituted amino acid
an N2-methylguanine10 in tRNA
an N6-alkylaminopurine
an N6-alkylaminopurine-7-β-D-glucoside
an Nα-acetyl-peptide
an O-acyl-L-carnitine[in]
an O-acyl-L-carnitine[out]
an O-glucosylsterol
an octanoyl-[acp]
an octapeptide
an oleoyl-[acp]
an oligo-ADP-ribose
an oligonucleotide
an oligopeptide
an oligopeptide[in]
an oligopeptide[out]
an oligosaccharide
an oligosaccharide with-β-1,3-linked-galactose(n)
an oligosaccharide with-β-1,3-linked-galactose(n-1)
an organic hydroperoxide
an organic molecule
an oxidized cytochrome c
an oxidized electron acceptor
an oxidized electron-transfer flavoprotein
an oxidized ferredoxin
an oxidized ferroprotein (Fe III)
an oxidized flavodoxin
an oxidized flavoprotein
an oxidized flavoprotein (FAD)
an oxidized flavoprotein (FMN)
an oxidized glutaredoxin
an oxidized NrdH glutaredoxin-like protein
an oxidized plastocyanin
an oxidized plastocyanin[in]
an oxidized thioredoxin
an RNA
an S-alkyl-L-cysteine S-oxide
an S-alkylsulfenate
an ubiquinol
an ubiquinone
an uncharged tRNA
an unsulfurated sulfur acceptor
an XLFG xylogulcan
an XLLG xylogulcan
an XXLG xylogulcan
an XXXG xylogulcan
an α L-rhamnoside
an α,β-digalactosyldiacylglycerol
an α-D-aldose-1-phosphate
an α-D-galactoside
an α-D-mannoside
androst-4-en-3,17-dione
androstan-3α,17β-diol
antheraxanthin
anthranilate
apigenin
APO-[3-methylcrotonoyl-CoA:carbon-dioxide ligase (ADP-forming)]
apo-[propionyl-CoA:carbon-dioxide ligase (ADP-forming)]
arabidiol
arachidate
arachidonate
arachidoyl dodecanoate
arachidoyl-CoA
arbutin-6-phosphate
arsenate
arsenite[in]
arsenite[out]
ATP
aureusidin 6-O-glucoside
avenastenone
avenasterol
baruol
benzaldehyde
benzene-1,4-diol
benzoate
benzoyl-CoA
benzyl alcohol
benzyl-6-hydroxy-2-cyclohexene-on-oyl
benzylacetate
benzyladenine
benzyladenine-7-N-glucoside
benzyladenine-9-N-glucoside
betaine aldehyde
betaine aldehyde hydrate
betalamate
betanidin
betanidin quinone
bicarbonate
big endothelin
bilirubin
biliverdin-IX-α
biochanin-A
biotin
bisorganyltrisulfane
bisulfite
Br-
bracteatin 6-O-glucoside
brassicasterol
brassinolide
bupropion
but-1-en-3-one
butan-2-one
butanal
butanoyl-CoA
butein 4'-β-D-glucoside
butyl acetate
Ca2+[in]
Ca2+[out]
cadaverine
caffeine
caffeoyl-CoA
caffeoylshikimate
campest-4-en-3-one
campest-4-en-3β-ol
campestanol
campesterol
canavaninosuccinate
carbamate
carbamoyl-phosphate
carbon monoxide
carbonic acid
castasterone
catechol
cathasterone
Cd2+[in]
Cd2+[out]
CDP
CDP-choline
CDP-choline[out]
CDP-ethanolamine
CDP-ethanolamine[out]
CDP-glycerol
CDP-N-dimethylethanolamine
CDP-N-methylethanolamine
cellobiose
cellulose
cellulose(n)
cellulose(n+1)
ceramide 1-phosphate
chitin
chitotriose
chloride
chlorophyll a
chlorophyll b
chlorophyllide a
chlorophyllide b
cholate
cholest-5-en-3-one
cholesterol
cholesteryl-β-D-glucoside
choline
chorismate
chrysin
cinnamaldehyde
cinnamoyltyramine
cinnamyl alcohol
cis-2-methylaconitate
cis-3-hexenal
cis-aconitate
cis-caffeate
cis-coumarinic acid-β-D-glucoside
cis-prenyl-tRNA
cis-stilbene oxide
cis-vaccenate
cis-zeatin
cis-zeatin riboside
cis-zeatin riboside monophosphate
cis-zeatin-7-N-glucoside
cis-zeatin-9-N-glucoside
cis-zeatin-O-glucoside
citrate
cleaved type-1 transmembrane domains
CMP
CMP-3-deoxy-D-manno-octulosonate
CMP[out]
CO2
coenzyme A
coniferaldehyde
coniferyl acetate
coniferyl alcohol
coproporphyrinogen I
coproporphyrinogen III
cotinine
coumaraldehyde
coumarin
coumarinate
coumaryl acetate
creatine
creatinine
crinosterol
crotonyl-CoA
CTP
Cu2+[in]
Cu2+[out]
curcumin
curcumin monoglucoside
curcumindiglucoside
cyanate
cyanidin
cyanidin 5-O-β-D-glucoside
cyanidin-3,5-diglucoside
cyclic pyranopterin monophosphate
cyclic- 3,4-O-oxalyl-L-threonate
cyclic-2,3-O-oxalyl-L-threonate
cyclic-AMP
cyclic-GMP
cyclicdi-3',5'-guanylate
cycloartenol
cycloeucalenol
cycloeucalenone
cyclohexanol
cyclohexanone
cyclohexyl-isocyanide
cyclopentanol
cyclopentanone
cysteamine
cysteinylglycine
cytidine
cytidine1402 in 16S rRNA
cytosine
cytosine1407 in 16S rRNA
cytosine1962 in 23S rRNA
D,L-malic semialdehyde
D-4'-phosphopantothenate
D-alanine
D-alanyl-D-alanine
D-arabinose 5-phosphate
D-cysteine
D-erythro-imidazole-glycerol-phosphate
D-erythrose 4-phosphate
D-fructose
D-fructose 6-phosphate
D-fructuronate
D-galactosamine-6-phosphate
D-galacturonate
D-gluconate
D-glucono-1,5-lactone
D-glucosamine-6-phosphate
D-glucose
D-glucose-6-phosphate
D-glucuronate
D-glutamate
D-glyceraldehyde
D-glyceraldehyde 3-phosphate
D-glycerate
D-hexose 6-phosphate
D-lactaldehyde
D-mannose
D-mannose 6-phosphate
D-myo-inositol (1,2) bisphosphate
D-myo-inositol (1,2,3) trisphosphate
D-myo-inositol (1,2,3,4) tetrakisphosphate
D-myo-inositol (1,2,3,4,5)-pentakisphosphate
D-myo-inositol (1,2,3,5,6) pentakisphosphate
D-myo-inositol (1,2,3,6) tetrakisphosphate
D-myo-inositol (1,2,4,5,6)-pentakisphosphate
D-myo-inositol (1,2,5,6) tetrakisphosphate
D-myo-inositol (1,2,6) trisphosphate
D-myo-inositol (1,3,4)-trisphosphate
D-myo-inositol (1,3,4,5)-tetrakisphosphate
D-myo-inositol (1,3,4,5,6)-pentakisphosphate
D-myo-inositol (1,3,4,6)-tetrakisphosphate
D-myo-inositol (1,4)-bisphosphate
D-myo-inositol (1,4,5)-trisphosphate
D-myo-inositol (1,4,5,6)-tetrakisphosphate
D-myo-inositol (2,3,4) trisphosphate
D-myo-inositol (2,4) bisphosphate
D-myo-inositol (3,4)-bisphosphate
D-myo-inositol (3,4,5,6)-tetrakisphosphate
D-myo-inositol (3,4,6)-trisphosphate
D-myo-inositol (4,5)-bisphosphate
D-ribose
D-ribose 5-phosphate
D-ribulose
D-ribulose 5-phosphate
D-ribulose-1,5-bisphosphate
D-ribulose-1-phosphate
D-sedoheptulose
D-sedoheptulose 7-phosphate
D-sedoheptulose-1,7-bisphosphate
D-serine
D-sorbitol
D-sorbitol-6-phosphate
D-tagaturonate
D-threo-isocitrate
D-xylitol
D-xylose
D-xylulose
D-xylulose 5-phosphate
dADP
daidzein
dammarenediol II
dATP
dCDP
dCMP
dCTP
decanoate
decanoyl-CoA
dehydroascorbate (bicyclic form)
dehydroepiandrosterone
dehydroscoulerine
dehydrospermidine
demethylphylloquinol
deoxycytidine
deoxyguanosine
deoxyuridine
dephospho-CoA
desmosterol
dethiobiotin
dGDP
dGMP
dGTP
dhurrin
di-homo-γ-linolenate
di-trans,octa-cis-undecaprenyl diphosphate
di-trans,octa-cis-undecaprenyl phosphate
diacetyl
dihomo γ-linolenoyl-2-enoyl-CoA
dihomo γ-linolenoyl-CoA
dihydrogeranylgeranyl-chlorophyll a
dihydrogeranylgeranyl-PP
dihydrolipoamide
dihydromyricetin
dihydrosphingosine
dihydrosterculate
dihydroxyacetone
dihydroxyacetone phosphate
dihydroxyacetone phosphate[in]
dihydrozeatin
dihydrozeatin-7-N-glucose
dihydrozeatin-9-N-glucoside
dihydrozeatin-9-N-glucoside-O-glucoside
dihydrozeatin-O-glucoside
dimethyl selenide
dimethylallyldiphosphate
dimethylamine
dimethylsulfoniopropionate
dipalmitoyl phosphatidate
diphosphate
diphthamide in eEF-2
diphthine in eEF-2
divinyl protochlorophyllide a
divinylchlorophyllide a
DNA with lesion
DNA without lesion
DNAn
dolichyldiphosphate
dolichyldiphosphooligosaccharide
dopaquinone
dopaxanthin
dTDP
dTDP-4-dehydro-6-deoxy-α-D-glucose
dTDP-4-dehydro-6-deoxy-β-L-mannose
dTDP-6-deoxy-β-L-mannose
dTMP
dTTP
dUDP
dUMP
dUTP
e-
eicosapentaenoyl-CoA
eicosatetraenoate
eicosatrienoyl-CoA
endothelin 1
enol-phenylpyruvate
ent-16-a-hydroxy-kaurene
ent-7α-hydroxykaur-16-en-19-oate
ent-copalyldiphosphate
ent-kaur-16-en-19-oate
ent-kaurenal
ent-kaurene
ent-kaurenol
episterol
episterone
eriodictyol
estrone
ethanol
ethanolamine
ethiin
ethylacetate
ethylene
ethylnitronate
ethylphosphate
ethylsulfenate
eumelanin
FAD
FADH2
Fe(II)-nicotianamine
Fe2+
Fe2+[in]
Fe2+[out]
Fe3+
fecosterol
ferrileghemoglobin
ferroleghemoglobin
ferulate
feruloyl-CoA
FMN
formaldehyde
formamide
formate
formononetin
formyl-CoA
formyl-L-methionyl peptide
fructose-1,6-bisphosphate
fructose-1-phosphate
fumarate
fumarate[in]
furaneol (keto form)
GA110
GA12-aldehyde
GA13
GA14
GA15 (closed lactone form)
GA15 (open lactone form)
GA17
GA19
GA24
GA25
GA29
GA29-catabolite
GA34
GA34-catabolite
GA36
GA37
GA37 (closed lactone form)
GA38
GA44
GA44 (open lactone form)
GA51
GA51-catabolite
GA53
GA8-catabolite
GA97
GA98
GDP
GDP-4-dehydro-6-deoxy-D-mannose
GDP-guluronate
GDP-L-fucose
GDP-L-galactose
GDP-L-gulose
GDP-mannuronate
GDP-α-D-glucose
GDP-α-D-mannose
GDP-β-L-fucose
genistein
geranate
geranial
geraniol
geranyl acetate
geranyl diphosphate
geranylgeranyl diphosphate
geranylgeranyl-chlorophyll a
geranylgeranyl-chlorophyll b
germanicol
gibberellin A1
gibberellin A12
gibberellin A20
gibberellin A20 methyl ester
gibberellin A34 methyl ester
gibberellin A4
gibberellin A4 methyl ester
gibberellin A8
gibberellin A9
gibberellin A9 methyl ester
Glc2Man9GlcNAc2
Glc3Man9GlcNAc2
glucamannan(n)
glucomannan(n+1)
glucose
glucose-1-phosphate
glutamate-1-semialdehyde
glutathione
glutathione disulfide
glutathioselenol
glycerol
glycine
glycine betaine
glycine cleavage system lipoyl carrier
glycolaldehyde
glycolate
glycyl-peptide
glycyl-tRNAgly
glyoxylate
GMP
GMP-N-ε-(N-α-acetyl lysine methyl ester) 5'-phosphoramidate
gomphrenin I
GTP
guanine
guanine2445 in 23S rRNA
guanine46 in tRNA
guanine9 in tRNA
guanosine
H+
H+[in]
H+[out]
H2
H2 oxidized cytochrome c
H2O
H2O[out]
heptanal
heptanoate
hexadecanedioate
hexan-3-one
hexanal
hexulose 6-phosphate
histamine
histidinal
histidinol
histone N6-methyl-L-lysine
histone-L-lysine
homofuraneol
homogentisate
hop-22(29)-ene
HX
hydantoin
hydrogen cyanide
hydrogen peroxide
hydrogen selenide
hydrogen sulfide
hydroquinone-O-β-D-glucopyranoside
hydroxybupropion
hydroxyl radical
hydroxymethylbilane
hydroxymethylpyrimidine
hydroxypyruvate
hypoglycin A
hypoglycin B
hypotaurine
hypoxanthine
hν
I2
III2-α-fucosyllactotetraosylceramide
imidazole acetaldehyde
imidazole acetol-phosphate
IMP
indol-3-yl-acetyl-myo-inositol
indole
indole acetaldehyde
indole-3-acetamide
indole-3-acetate
indole-3-acetonitrile
indole-3-acetyl-alanine
indole-3-acetyl-aspartate
indole-3-acetyl-glutamate
indole-3-acetyl-glutamine
indole-3-acetyl-glycine
indole-3-acetyl-isoleucine
indole-3-acetyl-leucine
indole-3-acetyl-methionine
indole-3-acetyl-phenylalanine
indole-3-acetyl-tryptophan
indole-3-acetyl-tyrosine
indole-3-acetyl-valine
indole-3-acetyl-β-1-D-glucose
indole-3-acetyl-β-4-D-glucose
indole-3-acetyl-β-6-D-glucose
indole-3-ethanol
indole-3-glycol
indole-3-glycol aldehyde
indole-3-pyruvate
indole-5,6-quinone
indole-5,6-quinone-2-carboxylate
inosine
iodide
isoalliin
isobutanal
isobutanol
isobutanoyl-CoA
isochorismate
isofucosterol
isoliquiritigenin
isopenicillin N
isopentenyl adenosine
isopentenyladenine-7-N-glucoside
isopentenyladenine-9-N-glucoside
isopentenyldiphosphate
isopropylamine
isovaleryl-CoA
itaconate
itaconyl-CoA
jasmonoyl-CoA
K+[in]
K+[out]
kaempferol
kinetin
kinetin-7-N-glucoside
kinetin-9-N-glucoside
kissper
kith
kiwellin
kynurenate
L(or D)-O-phosphoserine
L(or D)-ribulose
L(or D)-ribulose 5-phosphate
L,L-diaminopimelate
L-1-glycero-3-phosphocholine
L-2-aminoadipate
L-2-aminopropionaldehyde
L-alanine
L-alanyl-tRNAala
L-arabinose
L-arginine
L-arginino-succinate
L-arginyl-tRNAarg
L-arogenate
L-ascorbate
L-ascorbate[in]
L-ascorbate[out]
L-asparagine
L-asparaginyl-tRNAasn
L-aspartate
L-aspartate-semialdehyde
L-aspartyl-4-phosphate
L-aspartyl-tRNAasp
L-canaline
L-canavanine
L-carnitine[in]
L-carnitine[out]
L-citrulline
L-cystathionine
L-cysteine
L-cysteinyl-tRNAcys
L-dehydro-ascorbate
L-dopa
L-dopachrome
L-fucose
L-galactonate
L-galactono-1,4-lactone
L-glutamate
L-glutamate γ-semialdehyde
L-glutamate-5-phosphate
L-glutamine
L-glutaminyl-tRNAgln
L-glutamyl-tRNAGln
L-glutamyl-tRNAGlu
L-glyceraldehyde 3-phosphate
L-gulonate
L-gulono-1,4-lactone
L-histidine
L-histidinol-phosphate
L-histidyl-tRNAhis
L-homocysteine
L-homoserine
L-iditol
L-isoleucine
L-isoleucyl-tRNAile
L-kynurenine
L-lactaldehyde
L-leucine
L-leucyl-tRNAleu
L-lysine
L-lysyl-tRNAlys
L-methionine
L-methionyl-tRNAfmet
L-methionyl-tRNAmet
L-ornithine
L-phenylalanine
L-phenylalanyl-tRNAphe
L-pipecolate
L-proline
L-prolyl-tRNApro
L-quinate
L-rhamnofuranose
L-rhamnose
L-ribulose
L-ribulose-5-phosphate
L-saccharopine
L-selenocystathionine
L-serine
L-seryl-tRNAsec
L-seryl-tRNAser
L-sorbose
L-threo-sphinganine
L-threonate
L-threonine
L-threonyl-tRNAthr
L-tryptophan
L-tryptophanyl-tRNAtrp
L-tyrosine
L-tyrosyl-tRNAtyr
L-valine
L-valyl-tRNAval
L-α-amino-ε-keto-pimelate
L-γ-glutamylcysteine
lactaldehdye
lactose
lactose 6-phosphate
lactotetraosylceramide
lanosterol
lathosterol
laurate
lauroyl-CoA
leucocyanidin
leucodelphinidin
leucodopachrome
leucopelargonidin
leukotriene-C4
leukotriene-D4
levopimaradiene
linamarin
lineardimeric GMP
linoleate
linoleoyl-CoA
linustatin
lipid A disaccharide
lipid IVA
lipoamide
liquiritigenin
loganate
loganin
lotaustralin
lupeol
lutein
luteolin
m7G(5')pppAm
m7G(5')pppm6Am
magnesium-protoporphyrin IX 13-monomethyl ester
magnoflorine
malonate semialdehyde
malonyl-CoA
malonyl-CoA methyl ester
maltohexaose
maltopentaose
maltotetraose
maltotriose
marneral
mature tRNA
melanochrome
melatonin
melibiose
menadiol
menadione
meso-diaminopimelate
methanethiol
methanol
methionol
methionyl peptide
methyl bromide
methyl chloride
methyl indole-3-acetate
methyl iodide
methyl β-D-glucoside 6-phosphate
methylacrylyl-CoA
methylene-tetrahydropteroyl-[γ-Glu](n)
methylene-tetrahydropteroyl-[γ-Glu](n+1)
methylesterified 1,4-α-D-galacturonosyl
methylglyoxal
methylmalonate semialdehyde
methylsalicylate
mevalonate-5-phosphate
mevalonate-diphosphate
Mg-protoporphyrin
Mg2+
mitochondrial intermediate protein
mitogen-activated protein kinase kinase
molybdate
molybdenum cofactor
molybdopterin
monodehydroascorbate
monovinyl protochlorophyllide a
mutated tRNA
mycothiol
mycothiol-arsenate conjugate
myo-inositol
myosin light-chain
myosin light-chain phosphate
myricetin
myristate
myristoyl-CoA
N'-hydroxymethyl-norcotinine
N(4)-{N-acetyl-β-D-glucosaminyl-(1,2)-α-D-mannosyl-(1,3)-[N-acetyl-β-D-glucosaminyl-(1,2)-α-D-mannosyl-(1,6)]-β-D-mannosyl-(1,4)-N-acetyl-β-D-glucosaminyl-(1,4)-[α-L-fucosyl-(1,3)]-N-acetyl-β-D-glucosaminyl}asparagine
N,N'-diacetylchitobiose
N,N-dihydroxy-L-tryptophan
N-(3-acetamidopropyl)-4-aminobutanal
N-(5'-phosphoribosyl)-anthranilate
N-6-isopentyl adenosine-37 tRNA
N-acetyl-D-galactosamine-6-phosphate
N-acetyl-D-glucosamine
N-acetyl-D-glucosamine-6-phosphate
N-acetyl-D-glucosamine-asparagine
N-acetyl-D-mannosamine
N-acetyl-L-citrulline
N-acetyl-L-glutamate
N-acetyl-L-glutamate 5-semialdehyde
N-acetyl-L-ornithine
N-acetyl-serotonin
N-acetyl-α-D-glucosamine
N-acetyl-α-D-glucosamine 1-phosphate
N-acetyl-α-D-glucosaminide-[heparan sulfate]
N-acetyl-β-D-galactosamine
N-acetyl-β-D-galactosaminide-[chondroitin/dermatan]
N-acetyl-β-D-glucosamine
N-acetyl-β-D-glucosamine(anhydrous)-N-acetylmuramate
N-acetyl-β-D-glucosaminyl-1,2-α-D-mannosyl-1,3-(N-acetyl-β-D-glucosaminyl-1,2-α-D-mannosyl-1,6)-(N-acetyl-β-D-glucosaminyl-1,4)-β-D-mannosyl-1,4-N-acetyl-β-D-glucosaminyl-R
N-acetyl-β-D-glucosaminyl-1,2-α-D-mannosyl-1,3-(N-acetyl-β-D-glucosaminyl-1,2-α-D-mannosyl-1,6)-β-D-mannosyl-1,4-N-acetyl-β-D-glucosaminyl-R
N-acetyl-β-D-glucosaminyl-1,2-α-D-mannosyl-1,3-(R1)-β-D-mannosyl-R2
N-acetyl-β-D-glucosaminyl-1,2-α-D-mannosyl-1,6-(N-acetyl-β-D-glucosaminyl-1,2-α-D-mannosyl-1,3)-β-D-mannosyl-[glycoprotein]
N-acetyl-β-glucosaminylamine
N-acetylglucosamine--N-acetylmuramyl-(pentapeptide) pyrophosphoryl-decaprenol
N-acetylglutamyl-phosphate
N-acetylmuramoyl-L-alanyl-D-glutamyl-L-lysyl-D-alanine-diphosphoundecaprenyl-N-acetylglucosamine
N-acetylmuramoyl-L-alanyl-D-glutamyl-L-lysyl-D-alanyl-D-alanine-diphosphoundecaprenyl-N-acetylglucosamine
N-acetylmuramoyl-L-alanyl-D-glutamyl-meso-2,6-diaminopimelyl-D-alanyl-D-alanine-diphosphoundecaprenol
N-acetylmuramoyl-L-alanyl-D-glutamyl-meso-2,6-diaminopimelyl-D-alanyl-D-alanine-diphosphoundecaprenyl-N-acetylglucosamine
N-acetylmuramoyl-L-alanyl-D-isoglutaminyl-L-lysyl-(glycyl)5-D-alanyl-D-alanine-diphosphoundecaprenyl-N-acetylglucosamine
N-acetylmuramoyl-L-alanyl-D-isoglutaminyl-N-(β-D-asparaginyl)-L-lysyl-D-alanine-diphosphoundecaprenyl-N-acetylglucosamine
N-acetylmuramoyl-L-alanyl-D-isoglutaminyl-N-(β-D-asparaginyl)-L-lysyl-D-alanyl-D-alanine-diphosphoundecaprenyl-N-acetylglucosamine
N-acetylmuramoyl-L-alanyl-γ-D-glutamyl-L-lysyl- D-alanyl-D-alanine-diphosphoundecaprenol
N-acetylmuramoyl-L-alanyl-γ-D-glutamyl-L-lysyl- D-alanyl-diphosphoundecaprenol
N-acetylmuramoyl-pentapeptide-diphospho-decaprenol
N-acetylneuraminate
N-acetylneuraminate-9-phosphate
n-butanoate
n-butanol
N-carbamoyl-L-aspartate
N-carbamoylglycine
N-carbamoylputrescine
N-cyclohexylformamide
N-dimethylethanolamine
N-dimethylethanolamine phosphate
N-feruloyltyramine
N-formyl-L-methionyl-tRNAfmet
N-hydroxy-L-tryptophan
N-hydroxycadaverine
N-hydroxyl-tryptamine
N-methyl-Δ1-pyrrolinium cation
N-methylaminobutanal
N-methylethanolamine phosphate
N-methylputrescine
N-monomethylethanolamine
n-propanol
N-substituted aminoacyl-tRNA
N-tetradecanoylglycyl-peptide
N-α-acetyl lysine methyl ester
N1-acetylspermidine
N1-acetylspermine
N1-methyladenine22 in tRNA
N1-methylguanine9 in tRNA
N2-dimethylguanine10 in tRNA
N2-methylguanine2445 in 23S rRNA
N4-(β-N-acetyl-D-glucosaminyl)-L-asparagine
N4-methylcytidine1402 in 16S rRNA
N4-{N-acetyl-β-D-glucosaminyl-(1,2)-α-D-mannosyl-(1,3)-[N-acetyl-β-D-glucosaminyl-(1,2)-α-D-mannosyl-(1,6)]-[β-D-xylosyl-(1,2)]-β-D-mannosyl-(1,4)-N-acetyl-β-D-glucosaminyl-(1,4)-N-acetyl-β-D-glucosaminyl}asparagine
N4-{N-acetyl-β-D-glucosaminyl-(1,2)-α-D-mannosyl-(1,3)-[N-acetyl-β-D-glucosaminyl-(1,2)-α-D-mannosyl-(1,6)]-β-D-mannosyl-(1,4)-N-acetyl-β-D-glucosaminyl-(1,4)-N-acetyl-β-D-glucosaminyl}asparagine
N5-carboxyaminoimidazole ribonucleotide
N6-(Δ2-isopentenyl)-adenosine 5'-diphosphate
N6-(Δ2-isopentenyl)-adenosine 5'-monophosphate
N6-(Δ2-isopentenyl)-adenosine 5'-triphosphate
N6-acetyl-L-lysine
N6-dimethylallyladenine
N6-methyladenine1618 in 23S rRNA
N7-methylguanine46 in tRNA
N8-acetylspermidine
Na+[in]
Na+[out]
NAD+
NAD+[in]
NADH
NADH[in]
NADP+
NADPH
naringenin
neoabietadiene
neolinustatin
neral
NG,NG-dimethyl-L-arginine
nicotianamine
nicotinamide
nicotinate
nicotinate adeninedinucleotide
nicotine-Δ1'5'-iminium ion
nitrate
nitrate[out]
nitric oxide
nitrite
nitrite[out]
nitrous oxide
NMNH
nonaprenyl-4-hydroxybenzoate
norspermidine
norspermine
Nω-hydroxy-L-arginine
O-acetyl-L-serine
O-citryl-L-serine
O-feruloylquinate
O-phospho-[phospho-α-glucan]
O-phospho-L-homoserine
O-sinapoylcholine
O-succinyl-L-homoserine
O-ureidohomoserine
O-β-D-xylosyl-[core protein]
obtusifoliol
octadecenedioate
octanal
octanoate
octanoyl-CoA
OH-
oleate
oleoyl-CoA
oligoglycosylglucose
oligoglycosylglucosylceramide
OPC4-3-hydroxyacyl-CoA
OPC4-3-ketoacyl-CoA
OPC4-CoA
OPC4-trans-2-enoyl-CoA
OPC6-3-hydroxyacyl-CoA
OPC6-3-ketoacyl-CoA
OPC6-CoA
OPC6-trans-2-enoyl-CoA
OPC8-3-hydroxyacyl-CoA
OPC8-3-ketoacyl-CoA
OPC8-CoA
OPC8-trans-2-enoyl-CoA
orotate
orotate[in]
orotidine-5'-phosphate
oxalate
oxaloacetate
oxalosuccinate
oxalyl-CoA
oxidized hemoproteins
oxidized polyvinyl alcohol
oxygen
p-coumaroyltyramine
p-dihydrocoumaroyl-CoA
P1,P4-bis(5'-guanosyl) tetraphosphate
palmitaldehyde
palmitate
palmitoleate
palmitoyl-CoA
palmitoylglycerone phosphate
palustradiene
penicillin N
peptidoglycan D-alanyl-DAP crosslink
peptidoglycan tetrapeptide, glycan chain 1
peptidoglycan tetrapeptide, glycan chain 2
peptidylproline (ω=0)
peptidylproline (ω=180)
peroxiredoxin-(S-hydroxy-S-oxocysteine)
peroxiredoxin-(S-hydroxycysteine)
petroselinate
phaseic acid
phenoxy radical VI
phenoxy radical VIII
phenylacetaldehyde
phenylacetate
phenylacetone
phenylethyl acetate
pheophorbide a
pheophorbide b
pheophytin a
pheophytin b
phloretin
phlorizin
phloroglucinol
phosphate
phosphate[in]
phosphate[out]
phosphinomethylisomalate
phosphinomethylmalate
phospho-[DNA-directed RNA-polymerase]
phosphoadenosine-5'-phosphosulfate
phosphocholine
phosphoenolpyruvate
phosphonate[in]
phosphonate[out]
phosphoribosyl-ATP
phosphoribosyl-formamido-carboxamide
phosphoribulosylformimino-AICAR-P
phosphoryl-ethanolamine
phosphorylated mitogen-activated protein kinase kinase
phylloquinol
phytol
phytosphingosine-1-P
phytyl monophosphate
phytyldiphosphate
pimeloyl-CoA
pinocembrin chalcone
plastoquinol-9
polyvinyl alcohol
porphobilinogen
portulacaxanthin II
ppGpp
pppGpp
precorrin-1
precorrin-2
pregn-5-ene-3,20-dione
pregn-5-ene-3,20-dione-17-ol
pregnenolone
prephenate
prephytoenediphosphate
preQ1
presqualenediphosphate
primary fluorescent chlorophyll catabolite
progesterone
prolycopene
propanal
propane-1,3-diamine
propanoate
propanoyl phosphate
propanoyl-CoA
prostaglandin E2
prostaglandin F2α
prostaglandin-H2
protein cysteines
protein N6,N6-dimethyl-L-lysine
protein N6-methyl-L-lysine
protocatechualdehyde
protocatechuate
protoheme IX
protoheme IX[in]
protoheme IX[out]
protoporphyrin IX
protoporphyrinogen IX
pseudobaptigenin
pseudotropine
pseudouridine
pseudouridine 5'-phosphate
pullulan
putrescine
pyridoxal
pyridoxal 5'-phosphate
pyridoxamine
pyridoxamine 5'-phosphate
pyridoxine
pyridoxine-5'-phosphate
pyropheophorbide a
pyruvate
quercetin
queuine
queuosine at position 34 of a tRNA
quinolinate
R'C(R)S-S(R)CR'
R'C(R)SH
R(+)-3,4-dihydroxyphenyllactate
R-4'-phosphopantothenoyl-L-cysteine
raffinose
red chlorophyll catabolite
reduced hemoproteins
RH
riboflavin
riboflavin cyclic-4',5'-phosphate
ribose-1,5-bisphosphate
RNA(n)
RNA(n+1)
RNase E degradation substrate mRNA
RNase E mRNA processing substrate
RNase E processing product mRNA
RNase G degradation substrate mRNA
RNase II degradation substrate mRNA
RNase II poly-A substrate mRNA
RNase II substrate with no poly-A tail
RNase III mRNA processing substrate
RNase III processing product mRNA
ROH
RX
S-(-)-ureidoglycolate
S-(2-hydroxyacyl)glutathione
S-(2E,6E)-farnesyl-L-cysteine
S-acetyldihydrolipoamide
S-adenosyl-4-methylthio-2-oxobutanoate
S-adenosyl-L-homocysteine
S-adenosyl-L-methioninamine
S-adenosyl-L-methionine
S-allantoin
S-cheilanthifoline
S-formylglutathione
s-geranylgeranyl protein
S-hydroxymethylglutathione
S-hydroxymethylmycothiol
S-Inosyl-L-homocysteine
S-lactoyl-glutathione
S-methyl-5'-thioadenosine
S-methyl-5-thio-D-ribose
S-methyl-5-thio-α-D-ribose 1-phosphate
S-methyl-L-methionine
S-prenyl-L-cysteine
S-stylopine
S-sulfanyl-[acceptor]
s-sulfanylglutathione
S-sulfo-L-cysteine
S-ureidoglycine
S0
S2-
salicin-6-phosphate
salicyl alcohol
salicyl-6-hydroxy-2-cyclohexene-on-oyl
salicylate
sarcosine
Se-methyl-Se-methionine
secologanate
secologanin
selenate
selenide
selenite
selenocysteine
selenodiglutathione
selenohomocysteine
selenomethionine
shikimate
shikimate-3-phosphate
short glucans
sinapaldehyde
sinapate
sinapoyl-CoA
sinapoyltyramine
sinapyl-alcohol
sitosterol
sn-glycerol-3-phosphate
sn-glycerol-3-phosphate[in]
solasodine
solasodine 3-O-β-D-glucopyranoside
spermidine
spermine
sphinganine (C20)
sphinganine 1-phosphate
sphingosine
sphingosine-1-phosphate
squalene
stachyose
starch
stearate
stearidonate
stearoyl-CoA
sterculate
stigmasterol
stigmasterol 3-O-β-D-glucoside
strictosidine
succinate
succinate semialdehyde
succinate[in]
succinyl-CoA
sucrose
sucrose-6-phosphate
sucrose-6-phosphate[in]
sucrose[out]
sulfate
sulfate[in]
sulfate[out]
sulfite
sulfuretin 6-glucoside
superoxide
taraxerol
tartronate semialdehyde
taurine[in]
taurine[out]
taxiphyllin
teasterone
testosterone
tetrachlorohydroquinone
tetrahydrobiopterin
tetrahydrofolate
tetrahydrogeranylgeranyl-chlorophyll a
tetrahydrogeranylgeranyl-PP
tetrahydromethanopterin
tetrahydropteroyl tri-L-glutamate
tetrahydropteroyl-[γ-Glu](n)
tetrahydropteroyl-[γ-Glu](n+1)
thiamin
thiamin phosphate
thiamindiphosphate
thio-molybdenum cofactor
thioacrolein
thiocyanate
thiosulfate
thiosulfinate
thymidine
thymine
torulene
trans-2-hexenal
trans-2-hexenol
trans-2-pentenal
trans-2-pentenol
trans-3'-hydroxycotinine
trans-4-hexen-3-one
trans-5-O-(4-coumaroyl)-D-quinate
trans-5-O-caffeoyl-D-quinate
trans-caffeate
trans-cinnamate
trans-neoxanthin
trans-oct-2-enoyl-CoA
trans-octadec-2-enoyl-CoA
trans-resveratrol
trans-zeatin
trans-zeatin riboside
trans-zeatin riboside monophosphate
trans-zeatin riboside triphosphate
trans-zeatin ribosidediphosphate
trans-zeatin-7-N-glucoside
trans-zeatin-9-N-glucoside
trans-zeatin-O-glucoside
trans-zeatin-O-glucoside-7-N-glucoside
trans-Δ2, cis-Δ4-decadienoyl-CoA
trans-Δ2-decenoyl-CoA
traumatin
trehalose
trehalose 6-phosphate
trehalose-cis-keto-mono-mycolate
trehalose-cis-methoxy-mono-mycolate
trehalose-mono-mycolate
trehalose-trans-keto-mono-mycolate
trehalose-trans-methoxy-mono-mycolate
tributyrin
tRNA containing a thionucleotide
tRNAala
tRNAarg
tRNAasn
tRNAasp
tRNAcys
tRNAgln
tRNAGlu
tRNAgly
tRNAhis
tRNAile
tRNAleu
tRNAlys
tRNAmet
tRNAphe
tRNApro
tRNAsec
tRNAser
tRNAthr
tRNAtrp
tRNAtyr
tRNAval
tropine
tropinone
tryptamine
type-1 transmembrane domains
typhasterol
tyramine
tyrosol
ubiquinol-10
ubiquinol-8
ubiquinone-8
UDP
UDP-2,3-bis[O-(3R)-3-hydroxymyristoyl]-α-D-glucosamine
UDP-3-O-(3-hydroxymyristoyl)-α-D-glucosamine
UDP-3-O-[(3R)-3-hydroxymyristoyl]-N-α-acetylglucosamine
UDP-4-dehydro-6-deoxy-D-glucose
UDP-4-deoxy-4-formamido-β-L-arabinopyranose
UDP-D-apiose
UDP-D-galacturonate
UDP-D-glucose
UDP-D-glucuronate
UDP-L-arabinose
UDP-L-rhamnose
UDP-N-acetyl-D-galactosamine
UDP-N-acetyl-D-mannosamine
UDP-N-acetyl-α-D-glucosamine
UDP-N-acetyl-β-D-mannosaminouronate
UDP-N-acetylglucosamine-enolpyruvate
UDP-N-acetylmuramate
UDP-N-acetylmuramoyl-L-alanyl-D-glutamate
UDP-N-acetylmuramoyl-L-alanyl-D-glutamyl-meso-2,6-diaminopimelate
UDP-N-acetylmuramoyl-L-alanyl-D-glutamyl-meso-2,6-diaminopimelyl-D-alanyl-D-alanine
UDP-N-acetylmuramoyl-L-alanyl-γ-D-glutamyl-L-lysine
UDP-N-acetylmuramoyl-L-alanyl-γ-D-glutamyl-L-lysyl-D-alanine
UDP-N-acetylmuramoyl-L-alanyl-γ-D-glutamyl-L-lysyl-D-alanyl-D-alanine
UDP-N-acetylmuramyl-L-Ala
UDP-α-D-galactose
UDP-α-D-glucose
UDP-α-D-sulfoquinovopyranose
UDP-α-D-xylose
UDP-β-L-arabinofuranose
UDP-β-L-arabinopyranose
uracil
urate
urea
uridine
uridine-5'-phosphate
uridine2552 in 23S rRNA
uroporphyrinogen-I
uroporphyrinogen-III
UTP
vanillyl mandelate
violaxanthin
xanthine
xanthosine
xanthurenate
XLLG xyloglucan oligosaccharide
XLXG xyloglucan oligosaccharide
XMP
XXLG xyloglucan oligosaccharide
XXXG xyloglucan oligosaccharide
zeaxanthin
zeinoxanthin
Zn2+[in]
Zn2+[out]
zymostenol
zymosterol
α-amyrin
α-carotene
α-D-galactose
α-D-galactose 1-phosphate
α-D-galactosyl-(1→4)-β-D-galactosyl-(1→4)-D-glucosylceramide
α-D-glucosaminide-[heparan sulfate]
α-D-glucose
α-D-glucose 1-phosphate
α-D-glucose 6-phosphate
α-D-glucuronate 1-phosphate
α-D-mannose
α-D-mannose 1-phosphate
α-D-mannosyl-(1→6)-D-mannose
α-D-mannosyl-1,3-(R1)-β-D-mannosyl-R2
α-D-mannosyl-1,6-(N-acetyl-β-D-glucosaminyl-1,2-α-D-mannosyl-1,3)-β-D-mannosyl-[glycoprotein]
α-D-ribose-1-phosphate
α-D-xylopyranose
α-D-xylose 1-phosphate
α-iminosuccinate
α-Kdo-(2→4)-α-Kdo-(2→6)-lipid IVA
α-Kdo-(2→6)-lipid IVA
α-L-arabinofuranose
α-L-fucoside
α-L-galactose-1-phosphate
α-L-rhamnose
α-linolenate
α-linolenoyl-CoA
α-maltose
α-N-acetyl-D-glucosaminyl-(1→4)-β-D-glucuronosyl-(1→3)-β-D-galactosyl-(1→3)-β-D-galactosyl-(1→4)-β-D-xylosyl-[core protein]
α-tocopherol
α-zeacarotene
α1,6-D mannobiose
β-alanine
β-amyrin
β-aspartate
β-aspartyldipeptide
β-cryptoxanthin
β-D-fructofuranose
β-D-fructofuranose(n)
β-D-fructofuranose(n-1)
β-D-fructose 2,6-bisphosphate
β-D-galactose
β-D-galactosyl-(1→3)-β-D-galactosyl-(1→4)-β-D-xylosyl-[core protein]
β-D-galactosyl-(1→4)-β-D-xylosyl-[core protein]
β-D-glucose
β-D-glucose 1-phosphate
β-D-glucose 6-phosphate
β-D-glucuronosyl-(1→3)-β-D-galactosyl-(1→3)-β-D-galactosyl-(1→4)-β-D-xylosyl-[core protein]
β-D-glucuronosyl-[chondroitin/dermatan]
β-D-glucuronosyl-[heparan sulfate]
β-D-mannosyl-[glycoprotein]
β-D-ribofuranose
β-D-ribosylnicotinate
β-D-xylopyranose
β-ketovaleryl-CoA
β-L-arabinose 1-phosphate
β-L-galactose
β-maltose
β-maltose[in]
β-maltose[out]
β-nicotinamide D-ribonucleotide
β-nicotinate D-ribonucleotide
β-tocopherol
β-zeacarotene
γ-carotene
γ-glutamyl-isopropylamide
γ-linolenoyl-CoA
γ-tocopherol
δ-carotene
δ-tocopherol
Δ24-25-sitosterol
ε-carotene
ω-hydroxylaurate
