# Supplementary material for: Topological assessment of metabolic networks reveals evolutionary information
Source: Sci Rep. 2018 Oct 29;8:15918. doi: 10.1038/s41598-018-34163-7 (PMC6206017; doi:10.1038/s41598-018-34163-7)
Supplement: Supplementary file 2 — Supplementary Dataset [file 41598_2018_34163_MOESM2_ESM.zip › Supp_Dataset/S2_CuratedReactionsPerPlant/SorghumBicolor.txt]

'activated' tRNA * L-cysteine <==> L-serine * tRNA containing a thionucleotide
(+)-5-epi-aristolochene * NADPH * oxygen * H+ <==> 1-deoxy-capsidiol * NADP+ * H2O
(+)-5-epi-aristolochene * NADPH * oxygen * H+ <==> 3-deoxy-capsidiol * NADP+ * H2O
(+)-7-iso-jasmonate --> (-)-jasmonate
(+)-cis-abscisic aldehyde * H2O * oxygen --> 2-cis-abscisate * hydrogen peroxide * H+
(+)-columbianetin * NADPH * oxygen * H+ <==> angelicin * acetone * NADP+ * H2O
(+)-dihydrokaempferol * NADPH * oxygen * H+ <==> dihydromyricetin * NADP+ * H2O
(+)-dihydrokaempferol * 2-oxoglutarate * oxygen --> kaempferol * succinate * CO2 * H2O
(+)-dihydrokaempferol * NADPH * oxygen * H+ --> (+)-taxifolin * NADP+ * H2O
(+)-germacrene A * NADPH * oxygen * H+ --> germacra-1(10),4,11(13)-trien-12-ol * NADP+ * H2O
(+)-lariciresinol * NADP+ <-- (+)-pinoresinol * NADPH * H+
(+)-lariciresinol * NADPH * H+ --> (-)-secoisolariciresinol * NADP+
(+)-marmesin * NADPH * oxygen * H+ --> psoralen * acetone * NADP+ * H2O
(+)-neomenthol * NADP+ <==> (-)-menthone * NADPH * H+
(+)-pinoresinol --> (-)-pinoresinol
(+)-pinoresinol * NADPH * oxygen * H+ --> (+)-piperitol * NADP+ * H2O
(+)-piperitol * NADPH * oxygen * H+ --> (+)-sesamin * NADP+ * H2O
(+)-piperitol * oxygen * H+ --> (+)-sesamolinol * H2O
(+)-pulegone * NADPH * oxygen * H+ <==> (+)-menthofuran * NADP+ * H2O
(+)-sesamin * oxygen * H+ --> (+)-sesamolin * H2O
(+)-sesamolinol * oxygen * H+ --> (+)-sesamolin * H2O
(+)-taxifolin * 2-oxoglutarate * oxygen --> quercetin * succinate * CO2 * H2O
(+)-taxifolin * NADPH * oxygen * H+ -->dihydromyricetin * NADP+ * H2O
(+)-δ-cadinene * NADPH * oxygen * H+ <==> 8-hydroxy-(+)-δ-cadinene * NADP+ * H2O
(-)-jasmonate * L-isoleucine * ATP <==> (-)-jasmonoyl-L-isoleucine * AMP * diphosphate * H+
(-)-jasmonate * S-adenosyl-L-methionine <==> S-adenosyl-L-homocysteine * (-)-jasmonic acid methyl ester
(-)-jasmonoyl-L-isoleucine --> (+)-7-iso-jasmonoyl-L-isoleucine
(-)-lactol * NAD+ --> (-)-matairesinol * NADH * H+
(-)-lariciresinol * NADPH * H+ --> (+)-secoisolariciresinol * NADP+
(-)-limonene * NADPH * oxygen * H+ <==> (-)-trans-carveol * NADP+ * H2O
(-)-medicarpin * NADPH * H+ --> (-)-vestitol * NADP+
(-)-pinoresinol * NADPH * H+ --> (-)-lariciresinol * NADP+
(-)-secoisolariciresinol * NAD+ <==> (-)-matairesinol * NADH * H+
(-)-secoisolariciresinol * NAD+ --> (-)-lactol * NADH * H+
(-)-vestitol * S-adenosyl-L-methionine --> (-)-sativan * S-adenosyl-L-homocysteine * H+
(1,3-α-D-glucosyl)(n) <==> (1,3-α-D-glucosyl)(n-1) * α-D-glucose
(1,4-α-D-galacturonide)n * H2O <==> D-galacturonate * (1,4-α-D-galacturonide)(n-1)
(1,4-α-D-galacturonosyl)(n) * UDP-D-galacturonate --> (1,4-α-D-galacturonosyl)(n+m) * UDP
(1,4-α-D-galacturonosyl)(n+m) * H2O <==> (1,4-α-D-galacturonosyl)(m) * (1,4-α-D-galacturonosyl)(m)
(1,4-α-D-glucosyl)(n) * H2O <==> (1,4-α-D-glucosyl)(n-1) * α-D-glucose
(1,4-α-D-glucosyl)(n) * phosphate <==> (1,4-α-D-glucosyl)(n-1) * α-D-glucose 1-phosphate
(1,6-α-D-glucosyl)(m+1) * H2O <==> (1,6-α-D-glucosyl)(m-1) * β-maltose
(15Z)-tetracosenoate * ATP * coenzyme A <==> (Z)-15-tetracosenoyl-CoA * AMP * diphosphate
(1R,6R)-6-hydroxy-2-succinylcyclohexa-2,4-diene-1-carboxylate --> 2-succinylbenzoate * H2O
(1S,2R)-1-C-(indol-3-yl)glycerol 3-phosphate --> indole * D-glyceraldehyde 3-phosphate
(1S,2R)-1-C-(indol-3-yl)glycerol 3-phosphate * L-serine <==> L-tryptophan * D-glyceraldehyde 3-phosphate * H2O
(22R,23R)-22,23-dihydroxy-campest-4-en-3-one * H+ --> 3-dehydro-6-deoxoteasterone
(22R,23R)-22,23-dihydroxycampesterol --> (22R,23R)-22,23-dihydroxy-campest-4-en-3-one * H+
(22R,23R)-28-homobrassinolide * phosphoadenosine-5'-phosphosulfate <==> a (22R,23R)-28-homobrassinolide sulfate * adenosine 3',5'-bisphosphate
(22R,23R)-28-homocastasterone * phosphoadenosine-5'-phosphosulfate <==> a (22R,23R)-28-homocastasterone sulfate * adenosine 3',5'-bisphosphate
(22S,24R)-22-hydroxy-5α-ergostan-3-one * H+ --> 3-epi-6-deoxocathasterone
(22S,24R)-22-hydroxy-5α-ergostan-3-one * H+ --> 6-deoxocathasterone
(22S,24R)-22-hydroxy-5α-ergostan-3-one * NADP+ <-- (22α)-hydroxy-campest-4-en-3-one * NADPH * H+
(22S,24R)-22-hydroxy-5α-ergostan-3-one * NADPH * oxygen * H+ --> 3-dehydro-6-deoxoteasterone * NADP+ * H2O
(22α)-hydroxy-campest-4-en-3-one * NADPH * oxygen * H+ --> (22R,23R)-22,23-dihydroxy-campest-4-en-3-one * NADP+ * H2O
(22α)-hydroxy-campesterol --> (22α)-hydroxy-campest-4-en-3-one * H+
(22α)-hydroxy-campesterol * NADPH * oxygen * H+ --> (22R,23R)-22,23-dihydroxycampesterol * NADP+ * H2O
(24E)-3α,7α-dihydroxy-5β-cholest-24-enoyl-CoA * H2O <==> (24R,25R)-3α,7α,24-trihydroxy-5β-cholestanoyl CoA
(24R,25R)-3α,7α,12α,24-tetrahydroxy-5β-cholestanoyl CoA <==> (24E)-3α,7α,12α-trihydroxy-5β-cholest-24-enoyl-CoA * H2O
(2E)-2-butylidene-4-hydroxy-5-methyl-3(2H)-furanone * NADPH * H+ <==> 2-butyl-4-hydroxy-5-methyl-3(2H)-furanone * NADP+
(2E)-2-ethylidene-4-hydroxy-5-methyl-3(2H)-furanone * NADPH * H+ <==> homofuraneol * NADP+
(2E)-4-hydroxy-5-methyl-2-propylidene-3(2H)-furanone * NADPH * H+ <==> 4-hydroxy-5-methyl-2-propyl-3(2H)-furanone * NADP+
(2E,6E)-farnesal * NAD+ * H2O <==> (2-trans-6-trans)-farnesoate * NADH * H+
(2E,6E)-farnesol * CTP --> 2-trans,-6-trans-farnesyl monophosphate * CDP * H+
(2E,6E)-farnesol * NADP+ <-- (2E,6E)-farnesal * NADPH * H+
(2E,6E)-farnesyl diphosphate <==> (+)-δ-cadinene * diphosphate
(2E,6E)-farnesyl diphosphate <==> (-)-exo-α-bergamotene * diphosphate
(2E,6E)-farnesyl diphosphate <==> (E)-β-farnesene * diphosphate
(2E,6E)-farnesyl diphosphate <==> (S)-β-bisabolene * diphosphate
(2E,6E)-farnesyl diphosphate <==> sesquisabinene * diphosphate
(2E,6E)-farnesyl diphosphate <==> α-zingiberene * diphosphate
(2E,6E)-farnesyl diphosphate <==> β-sesquiphellandrene * diphosphate
(2E,6E)-farnesyl diphosphate --> (+)-germacrene A * diphosphate
(2E,6E)-farnesyl diphosphate --> (+)-germacrene D * diphosphate
(2E,6E)-farnesyl diphosphate --> (-)-germacrene D * diphosphate
(2E,6E)-farnesyl diphosphate --> (-)-β-caryophyllene * diphosphate
(2E,6E)-farnesyl diphosphate --> (E,E)-germacrene B * diphosphate
(2E,6E)-farnesyl diphosphate --> germacrene C * diphosphate
(2E,6E)-farnesyl diphosphate --> α-humulene * diphosphate
(2E,6E)-farnesyl diphosphate --> β-elemene * diphosphate
(2E,6E)-farnesyl diphosphate * isopentenyldiphosphate <==>di-trans, poly-cis-polyprenyl diphosphate (C80) * diphosphate
(2E,6E)-farnesyl diphosphate * isopentenyldiphosphate <==>di-trans,octa-cis-undecaprenyl diphosphate * diphosphate
(2E,6E)-farnesyl diphosphate * H2O <==> (1E,4S,5E,7R)-germacra-1(10),5-dien-11-ol * diphosphate
(2E,6E)-farnesyl diphosphate * H2O --> (2E,6E)-farnesol * diphosphate
(2E,6E)-farnesyl diphosphate * H2O --> (3R,6E)-nerolidol * diphosphate
(2E,6E)-farnesyl diphosphate * H2O --> (3S,6E)-nerolidol * diphosphate
(2E,6E)-farnesyl diphosphate * isopentenyldiphosphate --> all-trans-geranyl-geranyl diphosphate * diphosphate
(2R,3S)-2,3-dimethylmalate <==> propanoate * pyruvate
(2R,3S)-2-methylisocitrate <==> cis-2-methylaconitate * H2O
(2R,3S)-3-isopropylmalate <==> (2S)-2-isopropylmalate
(2R,3S)-3-isopropylmalate * NAD+ <==> 4-methyl-2-oxopentanoate * CO2 * NADH
(2R,3S)-3-isopropylmalate * NAD+ --> (2S)-2-isopropyl-3-oxosuccinate * NADH * H+
(2S)-2-isopropyl-3-oxosuccinate * H+ --> 4-methyl-2-oxopentanoate * CO2
(2S)-2-isopropylmalate --> 2-isopropylmaleate * H2O
(2S)-dihydrotricetin * 2-oxoglutarate * oxygen -->dihydromyricetin * succinate * CO2
(2S)-flavan-4-ol * NADP+ <==> (2S)-flavanone * NADPH * H+
(2S)-pinocembrin * 2-oxoglutarate * oxygen --> (2R,3R)-pinobanksin * succinate * CO2
(2S)-pinocembrin * S-adenosyl-L-methionine --> pinostrobin * S-adenosyl-L-homocysteine
(3R)-3-hydroxy-stearoyl-CoA <==> trans-octadec-2-enoyl-CoA * H2O
(3R,6E)-nerolidol * NADPH * oxygen * H+ --> (3E)-4,8-dimethylnona-1,3,7-triene * but-1-en-3-one * NADP+ * H2O
(3S)-2,3-epoxy-2,3-dihydrosqualene <==> baruol
(3S)-2,3-epoxy-2,3-dihydrosqualene <==> germanicol
(3S)-2,3-epoxy-2,3-dihydrosqualene <==> lanosterol
(3S)-2,3-epoxy-2,3-dihydrosqualene <==> marneral
(3S)-2,3-epoxy-2,3-dihydrosqualene <==> α-amyrin
(3S)-2,3-epoxy-2,3-dihydrosqualene --> cycloartenol
(3S)-2,3-epoxy-2,3-dihydrosqualene --> lupeol
(3S)-2,3-epoxy-2,3-dihydrosqualene --> taraxerol
(3S)-2,3-epoxy-2,3-dihydrosqualene --> β-amyrin
(3S,6E)-nerolidol * NADPH * oxygen * H+ --> (3E)-4,8-dimethylnona-1,3,7-triene * but-1-en-3-one * NADP+ * H2O
(3Z)-hex-3-en-ol * NAD+ <-- cis-3-hexenal * NADH * H+
(3Z)-phytochromobilin * an oxidized ferredoxin <==> biliverdin-IX-α * a reduced ferredoxin
(4S)-4-hydroxy-2,3,4,5-tetrahydro-(2S)-dipicolinate --> (S)-2,3-dihydrodipicolinate * H2O
(5Z,8Z,11Z,14Z,17Z)-eicosapentaenoate * ATP * coenzyme A --> eicosapentaenoyl-CoA * AMP * diphosphate
(5α)-campestan-3-one * H+ --> campestanol
(5α)-campestan-3-one * NADP+ <-- campest-4-en-3-one * NADPH * H+
(5α)-campestan-3-one * NADPH * oxygen * H+ --> (22S,24R)-22-hydroxy-5α-ergostan-3-one * NADP+ * H2O
(6-4) photoproduct (in DNA) <==> a DNA pair of adjacent pyrimidines
(6aR,11aR)-3,9-dihydroxypterocarpan * dimethylallyldiphosphate <==> (-)-phaseollidin * diphosphate
(6aR,11aR)-3,9-dihydroxypterocarpan * NADPH * oxygen * H+ <==> (-)-glycinol * NADP+ * H2O
(6E)-8-hydroxygeranial * NADP+ <==> (6E)-8-oxogeranial * NADPH * H+
(6E)-8-oxogeraniol * NADP+ <==> (6E)-8-oxogeranial * NADPH * H+
(6α)-hydroxycampestanol --> 6-oxocampestanol * H+
(9R,10S)-dihydroxystearate * NADPH * oxygen * H+ --> 9,10,18-trihydroxystearate * NADP+ * H2O
(9S,10E,12Z)-9-hydroperoxy-10,12-octadecadienoate --> 9-oxo-nonanoate * (3Z)-nonenal
(9S,10E,12Z,15Z)-9-hydroperoxy-10,12,15-octadecadienoate --> 9-oxo-nonanoate * (3Z,6Z)-nonadienal
(9Z)-12-oxo-dodec-9-enoate --> traumatin
(9Z,11E)-(13S)-13-hydroperoxyoctadeca-9,11-dienoate --> (9Z)-12-oxo-dodec-9-enoate * hexanal
(9Z,11E,14Z)-(13S)-hydroperoxyoctadeca-(9,11,14)-trienoate * H+ <==> (9Z)-(13S)-12,13-epoxyoctadeca-9,11-dienoate * H2O
(9Z,11E,15Z)-(13S)-hydroperoxyoctadeca-9,11,15-trienoate --> (9Z)-12-oxo-dodec-9-enoate * cis-3-hexenal
(9Z,11E,15Z)-(13S)-hydroperoxyoctadeca-9,11,15-trienoate --> 12,13(S)-epoxylinolenate * H2O
(cis)-crotonaldehyde * NADPH * H+ --> butanal * NADP+
(deoxynucleotides)(n) <==> (deoxynucleotides)(n-1) * a nucleoside monophosphate
(E)-indol-3-ylacetaldoxime --> (Z)-indol-3-ylacetaldoxime
(R)-3-hydroxybutanoyl-CoA <==> crotonyl-CoA * H2O
(R)-cysteate * 2-oxoglutarate <==> 3-sulfopyruvate * L-glutamate
(R)-lactate * an oxidized cytochrome c <==> pyruvate * a reduced c-type cytochrome * H+
(R)-lactate * NAD+ <-- pyruvate * NADH * H+
(R)-mevalonate * ATP --> mevalonate-5-phosphate * ADP * H+
(R)-mevalonate * coenzyme A * NADP+ <-- (S)-3-hydroxy-3-methylglutaryl-CoA * NADPH * H+
(R)-pantoate * NADP+ <-- 2-dehydropantoate * NADPH * H+
(R)-pantothenate * ATP --> D-4'-phosphopantothenate * ADP * H+
(R)-propane-1,2-diol * NAD+ <==> D-lactaldehyde * NADH * H+
(R+)-3-(4-hydroxyphenyl)lactate * 4-coumaroyl-CoA --> 4-coumaroyl-4'-hydroxyphenyllactate * coenzyme A
(S)-1-pyrroline-5-carboxylate * NADP+ * H2O <==> L-glutamate * NADPH * H+
(S)-1-pyrroline-5-carboxylate * NAD+ * H2O --> L-glutamate * NADH * H+
(S)-2,3,4,5-tetrahydrodipicolinate * H2O * H+ --> L-α-amino-ε-keto-pimelate
(S)-2,3,4,5-tetrahydrodipicolinate * NADP+ <-- (S)-2,3-dihydrodipicolinate * NADPH * H+
(S)-2,3,4,5-tetrahydropiperidine-2-carboxylate * NADP+ * H2O <==> L-2-aminoadipate * NADPH * H+
(S)-2,3,4,5-tetrahydropiperidine-2-carboxylate * NAD+ * H2O <==> L-2-aminoadipate * NADH * H+
(S)-2-acetolactate * an oxidized electron acceptor * H+ -->diacetyl * CO2 * a reduced electron acceptor
(S)-2-amino-6-oxohexanoate <==> (S)-2,3,4,5-tetrahydropiperidine-2-carboxylate * H2O * H+
(S)-2-amino-6-oxohexanoate * NADP+ * H2O <==> L-2-aminoadipate * NADPH * H+
(S)-2-hydroxyglutarate * an oxidized electron acceptor <==> 2-oxoglutarate * a reduced electron acceptor
(S)-3-hydroxy-3-methylglutaryl-CoA <-- 3-methylglutaconyl-CoA * H2O
(S)-3-hydroxy-3-methylglutaryl-CoA --> acetoacetate * acetyl-CoA
(S)-3-hydroxy-isobutanoate * NAD+ --> (S)-methylmalonate-semialdehyde * NADH * H+
(S)-3-hydroxy-isobutanoyl-CoA <-- methylacrylyl-CoA * H2O
(S)-3-hydroxy-isobutanoyl-CoA * H2O --> (S)-3-hydroxy-isobutanoate * coenzyme A * H+
(S)-3-hydroxybutanoyl-CoA <==> (R)-3-hydroxybutanoyl-CoA
(S)-3-hydroxybutanoyl-CoA <==> crotonyl-CoA * H2O
(S)-3-hydroxybutanoyl-CoA * NAD+ <==> acetoacetyl-CoA * NADH * H+
(S)-3-hydroxydecanoyl-CoA <-- trans-Δ2-decenoyl-CoA * H2O
(S)-3-hydroxydecanoyl-CoA * NAD+ <==> 3-oxodecanoyl-CoA * NADH * H+
(S)-3-hydroxyhexanoyl-CoA * NAD+ <==> 3-oxohexanoyl-CoA * NADH * H+
(S)-3-methyl-2-oxopentanoate * an [apo BCAA dehydrogenase E2 protein] N6-lipoyl-L-lysine <==> [lipoamide acyltransferase] N6-S-[2-methylbutanoyl]dihydrolipoyl-L-lysine * CO2
(S)-3-methyl-2-oxopentanoate * coenzyme A * NAD+ --> 2-methylbutanoyl-CoA * CO2 * NADH
(S)-4-hydroxymandelonitrile --> 4-hydroxybenzaldehyde * hydrogen cyanide
(S)-coclaurine * S-adenosyl-L-methionine <==> (S)-N-methylcoclaurine * S-adenosyl-L-homocysteine * H+
(S)-corytuberine * S-adenosyl-L-methionine --> magnoflorine * S-adenosyl-L-homocysteine * H+
(S)-dihydrodaidzein * NADPH * oxygen * H+ <==> 2'-hydroxydihydrodaidzein * NADP+ * H2O
(S)-dihydroorotate * H2O <-- N-carbamoyl-L-aspartate * H+
(S)-dihydroorotate[in] * a menaquinone --> orotate[in] * a menaquinol
(S)-dihydroorotate[in] * an electron-transfer-related quinone --> orotate[in] * an electron-transfer-related quinol
(S)-dihydroorotate[in] * an ubiquinone --> orotate[in] * an ubiquinol
(S)-lactate * NAD+ <-- pyruvate * NADH * H+
(S)-malate <-- fumarate * H2O
(S)-malate * 1-O-sinapoyl-β-D-glucose <==> sinapoyl-(S)-malate * β-D-glucose
(S)-malate * NAD+ <==> CO2 * pyruvate * NADH
(S)-malate * NAD+ --> CO2 * pyruvate * NADH
(S)-malate * NAD+ <==> oxaloacetate * NADH * H+
(S)-malate * NADP+ <-- oxaloacetate * NADPH * H+
(S)-malate * NADP+ --> CO2 * pyruvate * NADPH
(S)-methylmalonate-semialdehyde * coenzyme A * NAD+ * H2O --> propanoyl-CoA * bicarbonate * NADH * H+
(S)-naringenin * 2-oxoglutarate * oxygen --> (+)-dihydrokaempferol * succinate * CO2
(S)-nicotine * a reduced flavoprotein <==> nicotine-Δ1'5'-iminium ion * an oxidized flavoprotein
(S)-nicotine * a reduced flavoprotein * oxygen <==> 2'-hydroxynicotine * an oxidized flavoprotein * H2O
(S)-nicotine * NADPH * oxygen <==> nicotine-1'-N-oxide * NADP+ * H2O
(S)-nicotine * S-adenosyl-L-methionine <==> nicotine isomethonium ion * S-adenosyl-L-homocysteine
(S)-propane-1,2-diol * NAD+ <-- acetol * NADH * H+
(S)-reticuline * NADPH * oxygen * H+ --> (S)-corytuberine * NADP+ * H2O
(S)-reticuline * oxygen <==> hydrogen peroxide * (S)-scoulerine * H+
(Z)-2-methylureidoacrylate peracid * H2O <==> (Z)-2-methyl-peroxyaminoacrylate * ammonia * CO2
(Z)-2-methylureidoacrylate peracid * H2O <==> (Z)-2-methyl-peroxyaminoacrylate * carbamate * H+
(Z)-[(4-hydroxyphenyl)acetaldehyde oxime] --> 4-hydroxyphenylacetonitrile * H2O
(Z)-[(4-hydroxyphenyl)acetaldehyde oxime] * NADPH * oxygen * H+ <==> (S)-4-hydroxymandelonitrile * NADP+ * H2O
(Z)-indol-3-ylacetaldoxime --> indole-3-acetonitrile * H2O
1,10-dihydro-1,10-dihydroxyfluoren-9-one * NAD+ * H2O <==> 3-2-carboxyphenylcatechol * NADH * H+
1,2,3,4,6-pentagalloylglucose * oxygen * H+ --> tellimagrandin II * H2O
1,2-dihydroxy-5-(methylthio)pent-1-en-3-one * oxygen --> 2-oxo-4-methylthiobutanoate * formate * H+
1,2-dihydroxy-5-(methylthio)pent-1-en-3-one * oxygen --> 3-S-methylmercaptopropionate * formate * carbon monoxide * H+
1,3-β-D-glucan(n) * H2O <==> 1,3-β-D-glucan(n-1) * β-D-glucose
1,3-β-D-glucan(n) * H2O <==> α-D-glucose * 1,3-β-D-glucan(n-1)
1,4-dichlorobenzenedihydrodiol * NAD+ <==> 3,6-dichlorocatechol * NADH * H+
1,4-dihydroxy-2-naphthoate * phytyldiphosphate * H+ --> CO2 * demethylphylloquinol * diphosphate
1,4-dihydroxy-2-naphthoyl-CoA * H2O --> 1,4-dihydroxy-2-naphthoate * coenzyme A * H+
1,5-anhydro-D-mannitol * a reduced flavoprotein * oxygen --> D-mannose * an oxidized flavoprotein * H2O
1-(3-aminopropyl)-4-aminobutanal --> 1-(3-aminopropyl)-pyrrolinium * H2O
1-(3-aminopropyl)-pyrrolinium --> 1,5-diazabicyclononane * H+
1-(5-phospho-D-ribosyl)-AMP * H2O --> 1-(5-phosphoribosyl)-5-[(5-phosphoribosylamino)methylideneamino]imidazole-4-carboxamide
1-(5-phosphoribosyl)-5-[(5-phosphoribosylamino)methylideneamino]imidazole-4-carboxamide --> phosphoribulosylformimino-AICAR-P
1-(o-carboxyphenylamino)-1'-deoxyribulose-5'-phosphate * H+ --> (1S,2R)-1-C-(indol-3-yl)glycerol 3-phosphate * CO2 * H2O
1-(β-D ribofuranosyl)nicotinamide * H2O --> D-ribose * nicotinamide * H+
1-16:0-2-18:1-phosphatidylcholine --> 1-palmitoyl-2-linoleoyl-phosphatidylcholine * H+
1-16:0-2-18:2-digalactosyldiacylglycerol <==> 1-16:0-2-18:3-digalactosyldiacylglycerol * H+
1-18:1-2-16:0-digalactosyldiacylglycerol --> 1-18:2-2-16:0-digalactosyldiacylglycerol * H+
1-18:1-2-16:0-monogalactosyldiacylglycerol --> 1-18:1-2-16:1-monogalactosyldiacylglycerol * H+
1-18:1-2-16:0-monogalactosyldiacylglycerol --> 1-18:2-2-16:0-monogalactosyldiacylglycerol * H+
1-18:1-2-16:0-phosphatidylglycerol --> 1-18:1-2-trans-16:1-phosphatidylglycerol * H+
1-18:1-2-16:0-phosphatidylglycerol --> 1-18:2-2-16:0-phosphatidylglycerol * H+
1-18:1-2-16:1-monogalactosyldiacylglycerol --> 1-18:1-2-16:2-monogalactosyldiacylglycerol * H+
1-18:1-2-16:1-monogalactosyldiacylglycerol --> 1-18:2-2-16:1-monogalactosyldiacylglycerol * H+
1-18:1-2-16:2-monogalactosyldiacylglycerol --> 1-18:1-2-16:3-monogalactosyldiacylglycerol * H+
1-18:1-2-16:2-monogalactosyldiacylglycerol --> 1-18:2-2-16:2-monogalactosyldiacylglycerol * H+
1-18:1-2-16:3-monogalactosyldiacylglycerol --> 1-18:2-2-16:3-monogalactosyldiacylglycerol * H+
1-18:1-2-18:1-sn-glycerol-3-phosphocholine --> 1-18:1-2-18:2-phosphatidylcholine * H+
1-18:1-2-18:1-sn-glycerol-3-phosphocholine --> 1-18:2-2-18:1-phosphatidylcholine * H+
1-18:1-2-18:2-phosphatidylcholine --> 1-18:1-2-18:3-phosphatidylcholine * H+
1-18:1-2-18:2-phosphatidylcholine --> 1-18:2-2-18:2-sn-glycerol-3-phosphocholine * H+
1-18:1-2-18:3-phosphatidylcholine --> 1-18:2-2-18:3-phosphatidylcholine * H+
1-18:1-2-trans-16:1-phosphatidylglycerol --> 1-18:2-2-trans-16:1-phosphatidylglycerol * H+
1-18:2-2-16:0-digalactosyldiacylglycerol --> 1-18:3-2-16:0-digalactosyldiacylglycerol * H+
1-18:2-2-16:0-monogalactosyldiacylglycerol --> 1-18:2-2-16:1-monogalactosyldiacylglycerol * H+
1-18:2-2-16:0-monogalactosyldiacylglycerol --> 1-18:3-2-16:0-monogalactosyldiacylglycerol * H+
1-18:2-2-16:0-phosphatidylglycerol --> 1-18:2-2-trans-16:1-phosphatidylglycerol * H+
1-18:2-2-16:0-phosphatidylglycerol --> 1-18:3-2-16:0-phosphatidylglycerol * H+
1-18:2-2-16:1-monogalactosyldiacylglycerol --> 1-18:2-2-16:2-monogalactosyldiacylglycerol * H+
1-18:2-2-16:1-monogalactosyldiacylglycerol --> 1-18:3-2-16:1-monogalactosyldiacylglycerol * H+
1-18:2-2-16:2-monogalactosyldiacylglycerol --> 1-18:2-2-16:3-monogalactosyldiacylglycerol * H+
1-18:2-2-16:2-monogalactosyldiacylglycerol --> 1-18:3-2-16:2-monogalactosyldiacylglycerol * H+
1-18:2-2-16:3-monogalactosyldiacylglycerol --> 1-18:3-2-16:3-monogalactosyldiacylglycerol * H+
1-18:2-2-18:1-phosphatidylcholine --> 1-18:2-2-18:2-sn-glycerol-3-phosphocholine * H+
1-18:2-2-18:1-phosphatidylcholine --> 1-18:3-2-18:1-phosphatidylcholine * H+
1-18:2-2-18:2-digalactosyldiacylglycerol --> 1-18:2-2-18:3-digalactosyldiacylglycerol * H+
1-18:2-2-18:2-digalactosyldiacylglycerol --> 1-18:3-2-18:2-digalactosyldiacylglycerol * H+
1-18:2-2-18:2-monogalactosyldiacylglycerol --> 1-18:2-2-18:3-monogalactosyldiacylglycerol * H+
1-18:2-2-18:2-monogalactosyldiacylglycerol --> 1-18:3-2-18:2-monogalactosyldiacylglycerol * H+
1-18:2-2-18:2-sn-glycerol-3-phosphocholine --> 1-18:2-2-18:3-phosphatidylcholine * H+
1-18:2-2-18:2-sn-glycerol-3-phosphocholine --> 1-18:3-2-18:2-phosphatidylcholine * H+
1-18:2-2-18:3-digalactosyldiacylglycerol --> 1-18:3-2-18:3-digalactosyldiacylglycerol * H+
1-18:2-2-18:3-monogalactosyldiacylglycerol --> 1-18:3-2-18:3-monogalactosyldiacylglycerol * H+
1-18:2-2-18:3-phosphatidylcholine --> 1-18:3-2-18:3-phosphatidylcholine * H+
1-18:2-2-trans-16:1-phosphatidylglycerol --> 1-18:3-2-trans-16:1-phosphatidylglycerol * H+
1-18:3-2-16:0-monogalactosyldiacylglycerol --> 1-18:3-2-16:1-monogalactosyldiacylglycerol * H+
1-18:3-2-16:0-phosphatidylglycerol --> 1-18:3-2-trans-16:1-phosphatidylglycerol * H+
1-18:3-2-16:1-monogalactosyldiacylglycerol --> 1-18:3-2-16:2-monogalactosyldiacylglycerol * H+
1-18:3-2-16:2-monogalactosyldiacylglycerol --> 1-18:3-2-16:3-monogalactosyldiacylglycerol * H+
1-18:3-2-18:1-phosphatidylcholine --> 1-18:3-2-18:2-phosphatidylcholine * H+
1-18:3-2-18:2-digalactosyldiacylglycerol --> 1-18:3-2-18:3-digalactosyldiacylglycerol * H+
1-18:3-2-18:2-monogalactosyldiacylglycerol --> 1-18:3-2-18:3-monogalactosyldiacylglycerol * H+
1-18:3-2-18:2-phosphatidylcholine --> 1-18:3-2-18:3-phosphatidylcholine * H+
1-chloro-2,4-dinitrobenzene * glutathione <==> 2,4-dinitrophenyl-S-glutathione * chloride * H+
1-deoxy-capsidiol * NADPH * oxygen * H+ <==> capsidiol * NADP+ * H2O
1-diphospho-1D-myo-inositol (2,3,4,5,6)pentakisphosphate * ATP --> 1,5-bisdiphosphoinositol-1D-myo-inositol (2,3,4,6)tetrakisphosphate * ADP
1-hydroxy-2-methyl-2-(E)-butenyl 4-diphosphate * an oxidized ferredoxin * H2O <-- 2-C-methyl-D-erythritol-2,4-cyclodiphosphate * a reduced ferredoxin * H+
1-hydroxylycopene <==> all-trans-lycopene * H2O
1-kestotriose * H2O <==> D-fructose * sucrose
1-kestotriose * sucrose --> 1,6-kestotetraose * β-D-glucose
1-kestotriose * sucrose --> 6G-kestotriose * sucrose
1-naphthaldehyde * oxygen * H2O <==> 1-naphthoate * hydrogen peroxide * H+
1-O-sinapoyl-β-D-glucose * choline <==> O-sinapoylcholine * β-D-glucose
1-palmitoyl-2-linoleoyl-phosphatidylcholine --> 1-16:0-2-18:3-phosphatidylcholine * H+
1-palmitoyl-2-linoleoyl-phosphatidylcholine * H2O <==> 2-18:2(9Z,12Z)-lysophosphatidylcholine * palmitate * H+
1-palmitoylglycerol 3-phosphate * a palmitoyl-[acp] <==>dipalmitoyl phosphatidate * a holo-[acp]
1-palmitoylglycerol 3-phosphate * NADP+ <==> palmitoylglycerone phosphate * NADPH * H+
1-penten-3-one * NADPH * H+ <==> 1-pentan-3-one * NADP+
1-phosphatidyl-1D-myo-inositol 3,4,5-trisphosphate * H2O <==> a 1-phosphatidyl-1D-myo-inositol 4,5-bisphosphate * phosphate
1-phosphatidyl-1D-myo-inositol 3,5-bisphosphate * H2O --> a 1-phosphatidyl-1D-myo-inositol 3-phosphate * phosphate
10-deacetylbaccatin III * acetyl-CoA <==> baccatin III * coenzyme A
10-formyl-tetrahydrofolate * H2O <==> formate * tetrahydrofolate * H+
12,13(S)-epoxylinolenate --> 12-oxo-cis-10,15-phytodienoate
131-hydroxy-magnesium-protoporphyrin IX 13-monomethyl ester * NADPH * oxygen * H+ --> 131-oxo-magnesium-protoporphyrin IX 13-monomethyl ester * NADP+ * H2O
131-oxo-magnesium-protoporphyrin IX 13-monomethyl ester * NADPH * oxygen * H+ -->divinyl protochlorophyllide a * NADP+ * H2O
14-hydroxylanosterol * NADPH * oxygen * H+ --> 14-oxolanosterol * NADP+ * H2O
14-oxolanosterol * NADPH * oxygen --> 14-demethyllanosterol * formate * NADP+ * H2O
15,15'-dihydroxy-β-carotene * an oxidized electron acceptor <==> all-trans-retinal * a reduced electron acceptor
15,9'-di-cis-phytofluene * a plastoquinone --> 9,15,9'-tri-cis-ζ-carotene * a plastoquinol
15-cis-phytoene * a plastoquinone --> 15,9'-di-cis-phytofluene * a plastoquinol
16-epivellosimine --> vellosimine
16-hydroxypalmitate * NADP+ --> 16-oxo-palmitate * NADPH * H+
16-hydroxypalmitate * NADPH * oxygen * H+ --> 10,16-dihydroxypalmitate * NADP+ * H2O
16-oxo-palmitate * NADP+ * H2O --> hexadecanedioate * NADPH * H+
16α, 17-epoxy gibberellin A12 --> 16, 17-dihydro-16α, 17-dihydroxy GA12
16α, 17-epoxy gibberellin A4 --> 16, 17-dihydro-16α, 17-dihydroxy GA4
16α, 17-epoxy gibberellin A9 --> 16, 17-dihydro-16α, 17-dihydroxy GA9
17-O-acetylnorajmaline <==> norajmaline
17-α-hydroxypregnenolone * NAD+ <==> pregn-5-ene-3,20-dione-17-ol * NADH * H+
17β-estradiol * NADP+ <==> estrone * NADPH * H+
18-hydroxyoleate * NADP+ --> 18-oxo-oleate * NADPH * H+
18-oxo-oleate * NADP+ * H2O --> octadecenedioate * NADPH * H+
19-hydroxyandrostenedione * a reduced flavoprotein * oxygen <==> 19-oxoandrostenedione * an oxidized flavoprotein * H2O
19-hydroxytestosterone * a reduced flavoprotein * oxygen <==> 19-oxo-testosterone * an oxidized flavoprotein * H2O
19-oxo-testosterone * a reduced flavoprotein * oxygen <==> 17β-estradiol * an oxidized flavoprotein * formate * H2O
19-oxoandrostenedione * a reduced flavoprotein * oxygen <==> estrone * formate * an oxidized flavoprotein * H2O
1D-myo-inositol (1)-monophosphate * H2O --> myo-inositol * phosphate
1D-myo-inositol (1,2,3,4,6)-pentakisphosphate * ATP <==> 1D-myo-inositol 1,2,3,4,5,6-hexakisphosphate * ADP * H+
1D-myo-inositol (2) monophosphate * H2O --> myo-inositol * phosphate
1D-myo-inositol (3)-monophosphate * ATP --> D-myo-inositol (3,4)-bisphosphate * ADP * H+
1D-myo-inositol (3)-monophosphate * H2O --> myo-inositol * phosphate
1D-myo-inositol (4)-monophosphate * H2O --> myo-inositol * phosphate
1D-myo-inositol (5)-monophosphate * H2O <==> myo-inositol * phosphate
1D-myo-inositol (6)-monophosphate * H2O <==> myo-inositol * phosphate
1D-myo-inositol 1,2,3,4,5,6-hexakisphosphate * ATP * H+ --> 1-diphospho-1D-myo-inositol (2,3,4,5,6)pentakisphosphate * ADP
1D-myo-inositol 1,2,3,4,5,6-hexakisphosphate * ATP * H+ --> 3-diphospho-1D-myo-inositol (1,2,4,5,6)pentakisphosphate * ADP
1D-myo-inositol 1,2,3,4,5,6-hexakisphosphate * ATP * H+ --> 5-diphospho-1D-myo-inositol (1,2,3,4,6)pentakisphosphate * ADP
1D-myo-inositol 1,2,3,4,5,6-hexakisphosphate * H2O <==> 1D-myo-inositol (1,2,3,4,6)-pentakisphosphate * phosphate
1D-myo-inositol 1,2,3,4,5,6-hexakisphosphate * H2O <==> a D myo-inositol penta kis phosphate * phosphate
1D-myo-inositol 1,2,3,4,5,6-hexakisphosphate * H2O <==> D-myo-inositol (1,2,3,5,6) pentakisphosphate * phosphate
1D-myo-inositol 1,2,3,4,5,6-hexakisphosphate * H2O <==> D-myo-inositol (1,2,4,5,6)-pentakisphosphate * phosphate
1D-myo-inositol 1,2,3,4,5,6-hexakisphosphate * H2O <==> D-myo-inositol (1,3,4,5,6)-pentakisphosphate * phosphate
1D-myo-inositol 1,2,3,4,5,6-hexakisphosphate * H2O --> D-myo-inositol (1,2,3,4,5)-pentakisphosphate * phosphate
1D-myo-inositol 1,2,3,4,5,6-hexakisphosphate * H2O --> D-myo-inositol (1,2,3,5,6) pentakisphosphate * phosphate
1D-myo-inositol 1,2,3,4,5,6-hexakisphosphate * H2O --> D-myo-inositol (1,2,4,5,6)-pentakisphosphate * phosphate
(2E,6E)-farnesyl diphosphate --> presqualenediphosphate * diphosphate
(2E,6E)-farnesyl diphosphate * NADPH * H+ <==> squalene * NADP+ * diphosphate
1-kestotriose --> 1,1-kestotetraose * sucrose
1-propenylsulfenate * H+ --> thiosulfinate * H2O
2',3,4,4',6'-pentahydroxychalcone 4'-O-β-D-glucoside * oxygen <==> aureusidin 6-O-glucoside * H2O * H+
3-phospho-D-glycerate * H+ <-- D-ribulose-1,5-bisphosphate * CO2 * H2O
5-amino-levulinate --> porphobilinogen * H2O * H+
6,7-dimethyl-8-(1-D-ribityl)lumazine * H+ --> 5-amino-6-(D-ribitylamino)uracil * riboflavin
[thyroglobulin]-3,5-diiodotyrosine * hydrogen peroxide <==> [thyroglobulin]-L-thyroxine * [thyroglobulin]-aminoacrylate * H2O
a 1,2-diacyl-3-β-D-galactosyl-sn-glycerol --> a β,βdigalactosyldiacylglycerol * a 1,2-diacylglycerol
a 1,2-diacylglycerol <==> a triacylglycerol * a 2-monoacylglycerol
a biotinylated [BCCP monomer] --> a biotinylated [BCCP dimer]
a ferricytochrome b5 * NADH <==> a ferrocytochrome b5 * NAD+
a ferrihemoglobin * NADH <==> a ferrohemoglobin * NAD+
a malonyl-[acp] * isobutanoyl-CoA * H2O <==> 8-methylnonenoate * a holo-[acp] * coenzyme A * oxygen
a reduced ferredoxin * an oxidized thioredoxin <==> an oxidized ferredoxin * a reduced thioredoxin
a reduced ferredoxin * NADP+ * H+ --> an oxidized ferredoxin * NADPH
acetyl-CoA --> acetoacetyl-CoA * coenzyme A
all-trans-geranyl-geranyl diphosphate <==> all-trans-phytoene * diphosphate
all-trans-geranyl-geranyl diphosphate --> prephytoenediphosphate * diphosphate
all-trans-geranyl-geranyl diphosphate * a [protein]-L-cysteine <==> s-geranylgeranyl protein * diphosphate
allylsulfenate --> allicin * H2O
an oxidized cytochrome c * an ubiquinol --> a reduced c-type cytochrome * an ubiquinone
an oxidized plastocyanin[in] * a plastoquinol * H+[in] --> a reduced plastocyanin[in] * a plastoquinone * H+[in]
ATP * bicarbonate * ammonia <==> ADP * carbamoyl-phosphate * phosphate * H+
ATP * L-glutamine * bicarbonate * H2O --> L-glutamate * carbamoyl-phosphate * ADP * phosphate * H+
betanidin * hydrogen peroxide --> betanidin * betanidin quinone * H2O
bilirubin * oxygen <==> biliverdin-IX-α * H2O
catechol * oxygen <==> 1,2-benzoquinone * H2O
cis-caffeate * oxygen <==> 3-(2-propenoic acid)-o-benzoquinone * H2O
coniferyl alcohol * oxygen * H+ --> (+)-pinoresinol * H2O
Fe2+ * oxygen --> superoxide * Fe3+
Fe2+ * NAD+ * H+ <-- Fe3+ * NADH
Fe2+[out] --> Fe2+[in]
ferrileghemoglobin * NADPH <==> ferroleghemoglobin * NADP+ * H+
geranylgeranyl diphosphate <==> 15-cis-phytoene * diphosphate
glutathione * an oxidized glutaredoxin --> glutathione disulfide * a reduced glutaredoxin
glutathione * NADP+ <-- glutathione disulfide * NADPH * H+
H+[in] --> H+[out]
hydrogen peroxide --> H2O * oxygen
iodide * hydrogen peroxide * H+ <==> I2 * H2O
L-arginine * NADPH * oxygen * H+ <==> Nω-hydroxy-L-arginine * NADP+ * H2O
L-arginine * NADPH * oxygen * H+ --> L-citrulline * nitric oxide * NADP+ * H2O
L-ascorbate * hydrogen peroxide * H+ --> monodehydroascorbate * H2O
L-ascorbate * hydrogen peroxide * H+ --> L-ascorbate * L-dehydro-ascorbate * H2O
L-glutamate * an oxidized ferredoxin <-- 2-oxoglutarate * L-glutamine * a reduced ferredoxin * H+
L-glutamate * NAD+ <-- L-glutamine * 2-oxoglutarate * NADH * H+
L-glutamate * NADP+ <-- L-glutamine * 2-oxoglutarate * NADPH * H+
monodehydroascorbate --> L-ascorbate * L-dehydro-ascorbate * H+
monodehydroascorbate * NADH <==> L-ascorbate * NAD+ * H+
monodehydroascorbate * NADPH * H+ --> L-ascorbate * NADP+ * H+
Nω-hydroxy-L-arginine * NADPH * oxygen <==> L-citrulline * nitric oxide * NADP+ * H2O * H+
protein cysteines * an organic hydroperoxide <==> a proteindisulfide * an alcohol * H2O
pyruvate * H+ --> (S)-2-acetolactate * CO2
R'C(R)SH * oxygen <==> R'C(R)S-S(R)CR' * hydrogen peroxide
raffinose --> stachyose * sucrose
s-adenosyl-L-methionine * adenine2503 in 23S rRNA <==> S-adenosyl-L-homocysteine * L-methionine * 5'-deoxyadenosine * 2-methyladenine2503 in 23S rRNA
s-adenosyl-L-methionine * uroporphyrinogen-III <==> s-adenosyl-L-homocysteine * precorrin-2 * H+
s-sulfanylglutathione * H+ <==> bisorganyltrisulfane * hydrogen sulfide
stachyose --> verbascose * raffinose
sucrose <==> an inulin * β-D-glucose
superoxide * H+ --> hydrogen peroxide * oxygen
tellimagrandin II * oxygen * H+ --> cornusiin E * H2O
verbascose --> ajugose * stachyose
2',3,4,4',6'-pentahydroxychalcone 4'-O-β-D-glucoside * oxygen <==> bracteatin 6-O-glucoside * H2O * H+
2',4,4',6'-tetrahydroxychalcone --> naringenin * H+
2',4,4',6'-tetrahydroxychalcone 4'-O-β-D-glucoside * oxygen <==> aureusidin 6-O-glucoside * H2O * H+
2'-deoxymugineic acid * 2-oxoglutarate * oxygen --> 3-epihydroxy-2'-deoxymugineate * succinate * CO2 * H+
2'-deoxymugineic acid * 2-oxoglutarate * oxygen --> mugineate * succinate * CO2 * H+
2'-deoxymugineic acid * NADP+ <-- 3''-deamino-3''-oxonicotianamine * NADPH * H+
2,3,6-trichlorohydroquinone * glutathione <==> 2,6-dichloro-p-hydroquinone * chloride * glutathione disulfide * H+
2,3-bis[(3R)-3-hydroxymyristoyl]-α-D-glucosaminyl 1-phosphate * UDP-2,3-bis[O-(3R)-3-hydroxymyristoyl]-α-D-glucosamine <==> lipid A disaccharide * UDP * H+
2,3-dihydroxy-3-methylbutanoate --> 3-methyl-2-oxobutanoate * H2O
2,3-dihydroxy-3-methylbutanoate * NADP+ <-- (S)-2-acetolactate * NADPH * H+
2,3-dihydroxy-3-methylvalerate --> (S)-3-methyl-2-oxopentanoate * H2O
2,3-dihydroxy-3-methylvalerate * NADP+ <-- 2-aceto-2-hydroxy-butanoate * NADPH * H+
2,3-dimethyl-6-phytyl-1,4-benzoquinol --> γ-tocopherol
2,3-dioxo-L-gulonate --> 2-carboxy-L-xylonolactone
2,4,6-trinitrotoluene * H+ --> 4-nitroso-2,6-dinitrotoluene * H2O
2,4,6-trinitrotoluene * NADPH * H+ --> 2-methyl-1,5-dinitro-3-nitrosobenzene * NADP+ * H2O
2,5,7-trihydroxy-4'-methoxyisoflavanone <==> biochanin-A * H2O
2,5-diamino-6-(5-phospho-D-ribitylamino)pyrimidin-4(3H)-one * H2O <==> 5-amino-6-(5-phospho-D-ribitylamino)uracil * ammonia
2,5-diamino-6-(5-phospho-D-ribosylamino)pyrimidin-4(3H)-one * H2O --> 5-amino-6-(5-phospho-D-ribosylamino)uracil * ammonia
2,5-dichloro-cis,cis-muconate <==> 2-chloro-trans-dienelactone * chloride
2,7,4'-trihydroxyisoflavanone <==> daidzein * H2O
2,7-dihydroxy-4'-methoxyisoflavanone <==> formononetin * H2O
2-(2-carboxy-4-methylthiazol-5-yl)ethyl phosphate * 4-amino-2-methyl-5-diphosphomethylpyrimidine * H+ <==> thiamin phosphate * CO2 * diphosphate
2-(3'-methylthio)propylmalate <==> 3-(3'-methylthio)propylmalate
2-(3-carboxy-3-aminopropyl)-L-histidine in eEF-2 * S-adenosyl-L-methionine --> 2-[3-carboxy-3-(methylammonio)propyl]-L-histidine in eEF-2 * S-adenosyl-L-homocysteine * H+
2-(4'-methylthio)butylmalate <==> 3-(4'-methylthio)butylmalate
2-(5'-methylthio)pentylmalate <==> 3-(5'-methylthio)pentylmalate
2-(6'-methylthio)hexylmalate <==> 3-(6'-methylthio)hexylmalate
2-(7'-methylthio)heptylmalate <==> 3-(7'-methylthio)heptylmalate
2-(α-hydroxyethyl)thiaminediphosphate * a [pyruvate dehydrogenase E2 protein] N6-lipoyl-L-lysine <==> a [pyruvate dehydrogenase E2 protein] N6-S-acetyldihydrolipoyl-L-lysine * thiamindiphosphate
2-[(2R,5Z)-(2-carboxy-4-methylthiazol-5(2H)-ylidene]ethyl phosphate * 4-amino-2-methyl-5-diphosphomethylpyrimidine * H+ <==> thiamin phosphate * CO2 * diphosphate
2-[3-carboxy-3-(dimethylammonio)propyl]-L-histidine in eEF-2 * S-adenosyl-L-methionine -->diphthine in eEF-2 * S-adenosyl-L-homocysteine * H+
2-[3-carboxy-3-(methylammonio)propyl]-L-histidine in eEF-2 * S-adenosyl-L-methionine --> 2-[3-carboxy-3-(dimethylammonio)propyl]-L-histidine in eEF-2 * S-adenosyl-L-homocysteine * H+
2-amino-3,7-dideoxy-D-threo-hept-6-ulosonate * NAD+ * H2O <==> 3-dehydroquinate * ammonium * NADH * H+
2-aminoacrylate * H2O --> pyruvate * ammonia
2-C-methyl-D-erythritol-4-phosphate * CTP * H+ --> 4-(cytidine 5'-diphospho)-2-C-methyl-D-erythritol * diphosphate
2-C-methyl-D-erythritol-4-phosphate * NADP+ <-- 1-deoxy-D-xylulose 5-phosphate * NADPH * H+
2-carboxy-L-xylonolactone * H2O --> 2-carboxy-L-threo-pentonate * H+
2-carboxylate-4-methyl-5-beta-(ethyl adenosine 5-diphosphate) thiazole * H2O --> AMP * 4-methyl-5-(2-phosphonooxyethyl)thiazole * CO2 * H+
2-cis,4-trans-xanthoxin * NAD+ --> (+)-cis-abscisic aldehyde * NADH * H+
2-cis-abscisate * NADPH * oxygen * H+ --> 8'-hydroxyabscisate * NADP+ * H2O
2-dehydro-3-deoxy-D-gluconate-6-phosphate <==> D-glyceraldehyde 3-phosphate * pyruvate
2-hydroxy-5-(methylthio)-3-oxopent-1-enyl phosphate * H2O --> 1,2-dihydroxy-5-(methylthio)pent-1-en-3-one * phosphate
2-hydroxyisoflavanone naringenin <==> genistein * H2O
2-hydroxylamino-4,6-dinitrotoluene * H+ --> 2-amino-4,6-dinitrotoluene * H2O
2-hydroxylamino-4,6-dinitrotoluene * NADP+ <-- 2-methyl-1,5-dinitro-3-nitrosobenzene * NADPH
2-isopropylmaleate * H2O --> (2R,3S)-3-isopropylmalate
2-keto-3-deoxy-L-rhamnonate <==> pyruvate * L-lactaldehyde
2-methoxy-6-(all-trans-decaprenyl)phenol * NADPH * oxygen * H+ --> 2-methoxy-6-all trans-decaprenyl-2-methoxy-1,4-benzoquinol * NADP+ * H2O
2-methoxy-6-all trans-decaprenyl-2-methoxy-1,4-benzoquinol * S-adenosyl-L-methionine --> 6-methoxy-3-methyl-2-all-trans-decaprenyl-1,4-benzoquinol * S-adenosyl-L-homocysteine * H+
2-methoxy-6-all trans-hexaprenyl-2-methoxy-1,4-benzoquinol * S-adenosyl-L-methionine <==> 6-methoxy-3-methyl-2-all-trans-hexaprenyl-1,4-benzoquinol * S-adenosyl-L-homocysteine * H+
2-methyl-3-hydroxybutyryl-CoA <-- (E)-2-methylcrotonoyl-CoA * H2O
2-methyl-3-hydroxybutyryl-CoA * NAD+ --> 2-methylacetoacetyl-CoA * NADH * H+
2-methyl-6-phytyl-1,4-benzoquinol --> δ-tocopherol
2-methyl-6-phytyl-1,4-benzoquinol * S-adenosyl-L-methionine --> 2,3-dimethyl-6-phytyl-1,4-benzoquinol * S-adenosyl-L-homocysteine * H+
2-methyl-6-solanyl-1,4-benzoquinol * S-adenosyl-L-methionine --> S-adenosyl-L-homocysteine * plastoquinol-9 * H+
2-methylacetoacetyl-CoA * coenzyme A --> propanoyl-CoA * acetyl-CoA
2-methylbutanol * NAD+ <==> 2-methylbutanal * NADH * H+
2-methylbutanoyl-CoA * an [apo BCAA dehydrogenase E2 protein] N6-dihydrolipoyl-L-lysine <==> [lipoamide acyltransferase] N6-S-[2-methylbutanoyl]dihydrolipoyl-L-lysine * coenzyme A
2-methylbutanoyl-CoA * an oxidized electron-transfer flavoprotein --> (E)-2-methylcrotonoyl-CoA * a reduced electron-transfer flavoprotein
2-octaprenylphenol * NADPH * oxygen * H+ <==> 3-(all-trans-octaprenyl)benzene-1,2-diol * NADP+ * H2O
2-oxo-3-hydroxy-4-phosphobutanoate * L-glutamate <==> 4-phospho-hydroxy-L-threonine * 2-oxoglutarate
2-oxo-3-phenylpropanoate --> enol-phenylpyruvate
2-oxo-3-phenylpropanoate * L-glutamine <==> L-phenylalanine * 2-oxoglutaramate
2-oxo-3-phenylpropanoate * oxygen <==> 2-hydroxyphenylacetate * CO2
2-oxo-4-methylthiobutanoate * hydroxyl radical --> ethylene * methanethiol * CO2
2-oxo-5-methylthiopentanoate * a standard α amino acid <==> homomethionine * a 2-oxo carboxylate
2-oxo-6-methylthiohexanoate * a standard α amino acid <==>dihomomethionine * a 2-oxo carboxylate
2-oxobutanoate * coenzyme A * NAD+ <==> propanoyl-CoA * CO2 * NADH
2-oxoglutarate * (S)-3-amino-2-methylpropanoate <==> L-glutamate * (S)-methylmalonate-semialdehyde
2-oxoglutarate * a [2-oxoglutarate dehydrogenase E2 protein] N6-lipoyl-L-lysine * H+ --> a [2-oxoglutarate dehydrogenase E2 protein] N6-S-succinyldihydrolipoyl-L-lysine * CO2
2-oxoglutarate * coenzyme A * NAD+ --> succinyl-CoA * CO2 * NADH
2-oxoglutarate * glycine <-- L-glutamate * glyoxylate
2-oxoglutarate * H+ <==> succinate semialdehyde * CO2
2-oxoglutarate * L-alanine <==> L-glutamate * pyruvate
2-oxoglutarate * L-tryptophan --> L-glutamate * indole-3-pyruvate
2-oxoglutarate * β-alanine <==> L-glutamate * malonate semialdehyde
2-phenylethanol * acetyl-CoA <==> phenylethyl acetate * coenzyme A
2-phenylethanol * NAD+ <==> phenylacetaldehyde * NADH * H+
2-phenylethyl 6-O-β-D-xylopyranosyl-β-D-glucopyranoside * H2O <==> 2-phenylethanol * 6-O-(β-D-xylopyranosyl)-β-D-glucopyranose
2-phenylethylamine * oxygen * H2O <==> phenylacetaldehyde * ammonia * hydrogen peroxide * H+
2-phospho-4-(cytidine 5'-diphospho)-2-C-methyl-D-erythritol --> 2-C-methyl-D-erythritol-2,4-cyclodiphosphate * CMP
2-phospho-D-glycerate <==> phosphoenolpyruvate * H2O
2-phosphoglycolate * 3-phospho-D-glycerate * H+ <-- D-ribulose-1,5-bisphosphate * oxygen
2-phosphoglycolate * H2O --> glycolate * phosphate
2-succinyl-5-enolpyruvyl-6-hydroxy-3-cyclohexene-1-carboxylate --> (1R,6R)-6-hydroxy-2-succinylcyclohexa-2,4-diene-1-carboxylate * pyruvate
2-succinylbenzoate * ATP * coenzyme A <==> 4-(2'-carboxyphenyl)-4-oxobutyryl-CoA * AMP * diphosphate
2-trans,-6-trans-farnesyl monophosphate * CTP --> (2E,6E)-farnesyl diphosphate * CDP
22-hydroxy-3-oxochol-4-en-24-oyl-CoA * NAD+ <==> 3,22-dioxochol-4-en-24-oyl-CoA * NADH * H+
22-hydroxydocosanoate * NADP+ --> 22-oxo-docosanoate * NADPH * H+
22-oxo-docosanoate * NADP+ * H2O --> docosanedioate * NADPH * H+
24,25-dihydrolanosterol * NADPH * oxygen * H+ <==> 4,4-dimethyl-5-α-cholesta-8,14-dien-3-β-ol * formate * NADP+ * H2O
24,25-dihydrolanosterol * NADPH * oxygen * H+ <==> 4,4-dimethyl-14α-hydroxymethyl-5α-cholesta-8-en-3β-ol * NADP+ * H2O
24-epi-campesterol * NADPH * oxygen * H+ --> brassicasterol * NADP+ * H2O
24-epibrassinolide * phosphoadenosine-5'-phosphosulfate <==> a 24-epibrassinolide sulfate * adenosine 3',5'-bisphosphate
24-ethylidenelophenol * a ferricytochrome b5 * NADH * oxygen --> 4α-hydroxymethyl-stigmasta-7,24(241)-dien-3β-ol * a ferrocytochrome b5 * NAD+ * H2O
24-hydroxy-3-oxocholest-4-en-26-oyl-CoA * NAD+ <==> 3,24-dioxocholest-4-en-26-oyl-CoA * NADH * H+
24-methyldesmosterol * H+ --> 24-epi-campesterol
24-methyldesmosterol * NADPH * H+ --> campesterol * NADP+
24-methylenecholesterol --> 24-methyldesmosterol
24-methylenecycloartanol * a ferricytochrome b5 * NADH * oxygen --> 4α-hydroxymethyl,4β,14α-dimethyl-9β,19-cyclo-5α-ergost-24(241)-en-3β-ol * a ferrocytochrome b5 * NAD+ * H2O
24-methylenelophenol * a ferricytochrome b5 * NADH * oxygen --> 4α-hydroxymethyl-ergosta-7,24(241)-dien-3β-ol * a ferrocytochrome b5 * NAD+ * H2O
24-methylenelophenol * S-adenosyl-L-methionine --> 24-ethylidenelophenol * S-adenosyl-L-homocysteine * H+
28S-rRNA * H2O <==> a 28S rRNA fragments
4-coumaroyl-CoA * spermidine --> tricoumaroyl spermidine * coenzyme A * H+
caffeoyl-CoA * spermidine --> tricaffeoyl spermidine * coenzyme A * H+
feruloyl-CoA * spermidine --> triferuloyl spermidine * coenzyme A * H+
malonyl-CoA * (E)-cinnamoyl-CoA * H+ --> pinocembrin chalcone * CO2 * coenzyme A
malonyl-CoA * isobutanoyl-CoA * H+ <==> phlorisobutyrophenone * CO2 * coenzyme A
S-adenosyl-L-methionine --> nicotianamine * S-methyl-5'-thioadenosine * H+
3'-ketolactose * H2O <==> 3-keto-β-D-galactose * β-D-glucose
3,22-dioxochol-4-en-24-oyl-CoA * coenzyme A <==> 3-oxo-23,24-bisnorchol-4-en-22-oyl-CoA * acetyl-CoA
3,4-dihydroxy-5-all-trans-decaprenylbenzoate * S-adenosyl-L-methionine --> 3-methoxy-4-hydroxy-5-all-trans-decaprenylbenzoate * S-adenosyl-L-homocysteine * H+
3,4-dihydroxy-5-all-trans-heptaprenylbenzoate * S-adenosyl-L-methionine <==> 3-methoxy-4-hydroxy-5-all-trans-heptaprenylbenzoate * S-adenosyl-L-homocysteine * H+
3,4-dihydroxy-5-all-trans-hexaprenylbenzoate * S-adenosyl-L-methionine <==> S-adenosyl-L-homocysteine * 3-methoxy-4-hydroxy-5-all-trans-hexaprenylbenzoate * H+
3,4-dihydroxy-5-all-trans-nonaprenylbenzoate * S-adenosyl-L-methionine <==> 3-methoxy-4-hydroxy-5-all-trans-nonaprenylbenzoate * S-adenosyl-L-homocysteine * H+
3,4-dihydroxy-5-all-trans-octaprenylbenzoate * S-adenosyl-L-methionine <==> 3-methoxy-4-hydroxy-5-all-trans-octaprenylbenzoate * S-adenosyl-L-homocysteine * H+
3,4-dihydroxyphenylacetaldehyde * NAD+ * H2O <==> 3,4-dihydroxyphenylacetate * NADH * H+
3,4-dihydroxyphenylglycol * NAD+ <==> 3,4-dihydroxyphenylglycolaldehyde * NADH * H+
3,4-dihydroxyphenylglycolaldehyde * NAD+ * H2O <==> 3,4-dihydroxymandelate * NADH * H+
3,4-dihydroxyphenylpyruvate * NADPH * H+ --> R(+)-3,4-dihydroxyphenyllactate * NADP+
3,5-dihydroxyanisole * S-adenosyl-L-methionine <==> 3,5-dimethoxyphenol * S-adenosyl-L-homocysteine * H+
3,5-dimethoxyphenol * S-adenosyl-L-methionine <==> 1,3,5-trimethoxybenzene * S-adenosyl-L-homocysteine * H+
3,6-dichlorocatechol * oxygen <==> 2,5-dichloro-cis,cis-muconate * H+
3-(4-hydroxyphenyl)-3-hydroxy-propionyl-CoA <-- 4-coumaroyl-CoA * H2O
3-(4-hydroxyphenyl)-3-hydroxy-propionyl-CoA * NAD+ --> 3-(4-hydroxyphenyl)-3-oxo-propionyl-CoA * NADH * H+
3-(4-hydroxyphenyl)-3-oxo-propionyl-CoA * coenzyme A --> acetyl-CoA * 4-hydroxybenzoyl-CoA
3-[(3aS,4S,5R,7aS)-5-hydroxy-7a-methyl-1-oxo-octahydro-1H-inden-4-yl]-3-hydroxypropanoyl-CoA * NAD+ <==> 3-[(3aS,4S,5R,7aS)-5-hydroxy-7a-methyl-1-oxo-octahydro-1H-inden-4-yl]-3-oxopropanoyl-CoA * NADH * H+
3-[(3aS,4S,7aS)-7a-methyl-1,5-dioxo-octahydro-1H-inden-4-yl]propanoate * ATP * coenzyme A <==> 3-[(3aS,4S,7aS)-7a-methyl-1,5-dioxo-octahydro-1H-inden-4-yl]propanoyl-CoA * AMP * diphosphate
3-aminopropanal * NADP+ * H2O --> β-alanine * NADPH * H+
3-butenylglucosinolate * a reduced electron acceptor * oxygen <==> 2-hydroxy-3-butenylglucosinolate * an oxidized electron acceptor * H2O
3-chlorobenzaldehyde * NAD+ * H2O <==> 3-chlorobenzoate * NADH * H+
3-cis-dodecenoyl-CoA <==> 2-trans-dodecenoyl-CoA
3-cyano-L-alanine * H2O --> ammonia * L-aspartate
3-decaprenyl-4-hydroxybenzoate * NADPH * oxygen * H+ --> 3,4-dihydroxy-5-all-trans-decaprenylbenzoate * NADP+ * H2O
3-dehydro-6-deoxoteasterone * H+ --> 6-deoxotyphasterol
3-dehydro-6-deoxoteasterone * NADPH * oxygen --> 3-dehydroteasterone * NADP+ * H2O * H+
3-dehydroquinate --> 3-dehydroshikimate * H2O
3-dehydroteasterone * H+ --> typhasterol
3-deoxy-capsidiol * NADPH * oxygen * H+ <==> capsidiol * NADP+ * H2O
3-deoxy-D-arabino-heptulosonate-7-phosphate --> 3-dehydroquinate * phosphate
3-deoxy-D-manno-octulosonate * CTP --> CMP-3-deoxy-D-manno-octulosonate * diphosphate
3-deoxy-D-manno-octulosonate 8-phosphate * H2O --> 3-deoxy-D-manno-octulosonate * phosphate
3-dimethylsulfoniopropionaldehyde * NAD+ * H2O <==>dimethylsulfoniopropionate * NADH * H+
3-diphospho-1D-myo-inositol (1,2,4,5,6)pentakisphosphate * ATP --> 3,5-bisdiphosphoinositol-1D-myo-inositol (2,3,4,6)tetrakisphosphate * ADP
3-epi-6-deoxocathasterone * NADPH * oxygen * H+ --> 6-deoxotyphasterol * NADP+ * H2O
3-hydroxy-3-phenylpropionyl-CoA * anthocyanidin-3,5-diglucoside <==> anthocyanidin 3-glucoside-5-hydroxycinnamoylglucoside * coenzyme A * H+
3-hydroxy-isobutyryl-CoA * H2O <==> 3-hydroxy-isobutyrate * coenzyme A * H+
3-hydroxy-L-kynurenine * 2-oxoglutarate <==> 4-(2-amino-3-hydroxyphenyl)-2,4-dioxobutanoate * L-glutamate
3-hydroxyadipyl-CoA <==> 2,3-dehydroadipyl-CoA * H2O
3-hydroxyadipyl-CoA * NAD+ <==> 3-oxoadipyl-CoA * NADH * H+
3-hydroxyanthranilate * oxygen <==> aminocarboxymuconate semialdehyde
3-hydroxyindolin-2-one * NADPH * oxygen * H+ --> HBOA * NADP+ * H2O
3-hydroxypropanoyl-CoA <-- acrylyl-CoA * H2O
3-hydroxypropanoyl-CoA * H2O --> 3-hydroxypropionate * coenzyme A * H+
3-hydroxypropionate * NAD+ --> malonate semialdehyde * NADH * H+
3-methoxy-4-hydroxy-5-all-trans-decaprenylbenzoate * H+ --> 2-methoxy-6-(all-trans-decaprenyl)phenol * CO2
3-methoxy-4-hydroxyphenylglycol * NAD+ <==> 3-methoxy-4-hydroxyphenylglycolaldehyde * NADH * H+
3-methoxy-4-hydroxyphenylglycolaldehyde * NAD+ * H2O <==> vanillyl mandelate * NADH * H+
3-methyl-2-oxobutanoate * 5,10-methylenetetrahydrofolate * H2O --> 2-dehydropantoate * tetrahydrofolate
3-methyl-2-oxobutanoate * acetyl-CoA * H2O --> (2S)-2-isopropylmalate * coenzyme A * H+
3-methyl-2-oxobutanoate * an [apo BCAA dehydrogenase E2 protein] N6-lipoyl-L-lysine * H+ --> an [apo BCAA dehydrogenase E2 protein] N6-S-[2-methylpropanoyl]dihydrolipoyl-L-lysine * CO2
3-methyl-2-oxobutanoate * coenzyme A * NAD+ --> isobutanoyl-CoA * CO2 * NADH
3-methylbutanol * NAD+ <==> 3-methylbutanal * NADH * H+
3-methylcrotonyl-CoA * bicarbonate * ATP --> 3-methylglutaconyl-CoA * ADP * phosphate * H+
3-methylsulfinylpropyl-glucosinolate * oxygen <==> 2-propenyl-glucosinolate * methanesulfonate * H+
3-methylthiopropyl-desulfoglucosinolate * phosphoadenosine-5'-phosphosulfate <==> adenosine 3',5'-bisphosphate * 3-methylthiopropyl-glucosinolate * H+
3-oxo-2-(cis-2'-pentenyl)-cyclopentane-1-octanoate * ATP * coenzyme A --> OPC8-CoA * AMP * diphosphate
3-oxo-2-(cis-2'-pentenyl)-cyclopentane-1-octanoate * NADP+ <-- 12-oxo-cis-10,15-phytodienoate * NADPH * H+
3-oxo-3-phenylpropionyl-CoA * coenzyme A <==> benzoyl-CoA * acetyl-CoA
3-oxo-5,6-dehydrosuberyl-CoA * coenzyme A <==> 2,3-dehydroadipyl-CoA * acetyl-CoA
3-oxo-docosapentaenoyl-CoA * NADPH * H+ --> 3-hydroxy-docosapentaenoyl-CoA * NADP+
3-oxo-eicosatrienoyl-CoA * NADPH * H+ <==> 3-hydroxy-eicosatrienoyl-CoA * NADP+
3-oxocholest-4-en-26-oate * ATP * coenzyme A * H+ <==> 3-oxocholest-4-en-26-oyl-CoA * AMP * diphosphate
3-phospho-D-glycerate <==> 2-phospho-D-glycerate
3-phospho-D-glycerate * ATP <==> 1,3-bisphospho-D-glycerate * ADP
3-phospho-D-glycerate * NAD+ --> 3-phospho-hydroxypyruvate * NADH * H+
3-phospho-L-serine * 2-oxoglutarate <-- L-glutamate * 3-phospho-hydroxypyruvate
3-phospho-L-serine * H2O --> L-serine * phosphate
3-ureido-isobutyrate * H2O * H+ --> (R)-3-amino-2-methylpropanoate * ammonia * CO2
3-ureidopropionate * H2O * H+ --> β-alanine * ammonia * CO2
3R-hydroxy-docosapentaenoyl [acp] * NADP+ <==> a 3-oxo-docosapentaenoyl [acp] * NADPH * H+
3β-hydroxy-4β-methyl-5α-cholest-7-ene-4α-carbaldehyde * NADPH * oxygen <==> 3β-hydroxy-4β-methyl-5α-cholest-7-ene-4α-carboxylate * NADP+ * H2O
3β-hydroxy-4β-methyl-5α-cholest-7-ene-4α-carboxylate * NADP+ <==> CO2 * 4α-methyl-5α-cholest-7-en-3-one * NADPH
3β-hydroxy-9β-pimara-7,15-diene-19,6β-olide * NADP+ <==> momilactone A * NADPH * H+
a benzenediol * oxygen <==> a benzosemiquinone * H2O
a reduced c-type cytochrome * oxygen --> H2 oxidized cytochrome c * H2O
Fe2+ * oxygen * H+ <==> Fe3+ * H2O
hν * a plastoquinone * H2O --> a plastoquinol * oxygen
L-ascorbate * oxygen * H+ <==> monodehydroascorbate * H2O
porphobilinogen * H2O --> ammonia * hydroxymethylbilane * H+
thioacrolein --> 2-vinyl-[4H]-1,3-dithin * 3-vinyl-[4H]-1,2-dithin
4'-phosphopantetheine * ATP * H+ --> dephospho-CoA * diphosphate
4,4-dimethyl-14α-formyl-5α-cholesta-8-en-3β-ol * NADPH * oxygen <==> 4,4-dimethyl-5-α-cholesta-8,14-dien-3-β-ol * formate * NADP+ * H2O
4,4-dimethyl-14α-hydroxymethyl-5α-cholesta-8-en-3β-ol * NADPH * oxygen * H+ <==> 4,4-dimethyl-14α-formyl-5α-cholesta-8-en-3β-ol * NADP+ * H2O
4,4-dimethyl-5α-cholest-7-en-3β-ol * NADPH * oxygen * H+ <==> 3β-hydroxy-4β-methyl-5α-cholest-7-ene-4α-carboxylate * NADP+ * H2O
4,4-dimethyl-5α-cholest-7-en-3β-ol * NADPH * oxygen * H+ <==> 4β-hydroxymethyl-4α-methyl-5α-cholest-7-en-3β-ol * NADP+ * H2O
4,4-dimethyl-5α-cholesta-8-en-3-β-ol * NADPH * oxygen * H+ <==> 4α-carboxy-4β-methyl-5α-cholesta-8-en-3β-ol * NADP+ * H2O
4,4-dimethyl-5α-cholesta-8-en-3-β-ol * NADPH * oxygen * H+ <==> 4α-hydroxymethyl-4β-methyl-5α-cholesta-8-en-3β-ol * NADP+ * H2O
4,4-dimethyl-5α-cholesta-8-en-3-β-ol * NADP+ <==> 4,4-dimethyl-5-α-cholesta-8,14-dien-3-β-ol * NADPH * H+
4,4-dimethylzymosterol * NADPH * oxygen * H+ <==> 4α-carboxy-4β-methyl-5α-cholesta-8,24-dien-3β-ol * NADP+ * H2O
4,4-dimethylzymosterol * NADPH * oxygen * H+ --> 4α-hydroxymethyl-4β-methyl-5α-cholesta-8,24-dien-3β-ol * NADP+ * H2O
4,4-dimethylzymosterol * NADP+ <-- 14-demethyllanosterol * NADPH * H+
4,5-seco-dopa --> betalamate * H2O * H+
4-(2'-carboxyphenyl)-4-oxobutyryl-CoA * H+ --> 1,4-dihydroxy-2-naphthoyl-CoA * H2O
4-(2-amino-3-hydroxyphenyl)-2,4-dioxobutanoate --> xanthurenate * H2O * H+
4-(2-aminophenyl)-2,4-dioxobutanoate --> kynurenate * H2O * H+
4-(cytidine 5'-diphospho)-2-C-methyl-D-erythritol * ATP --> 2-phospho-4-(cytidine 5'-diphospho)-2-C-methyl-D-erythritol * ADP * H+
4-acetamidobutanal * NAD+ * H2O <==> 4-acetamidobutanoate * NADH * H+
4-amino-2-methyl-5-phosphomethylpyrimidine * ATP --> 4-amino-2-methyl-5-diphosphomethylpyrimidine * ADP
4-amino-4-deoxychorismate --> 4-aminobenzoate * pyruvate * H+
4-aminobenzoate * 6-hydroxymethyl-dihydropterin diphosphate <==> 7,8-dihydropteroate * diphosphate
4-aminobutanal --> 1-pyrroline * H2O
4-aminobutanal * NAD+ * H2O --> 4-aminobutanoate * NADH * H+
4-aminobutanoate * 2-oxoglutarate --> succinate semialdehyde * L-glutamate
4-aminobutanoate * pyruvate --> succinate semialdehyde * L-alanine
4-coumarate * ATP * coenzyme A --> 4-coumaroyl-CoA * AMP * diphosphate
4-coumarate * NADPH * oxygen * H+ --> trans-caffeate * NADP+ * H2O
4-coumaroyl-3',4'-dihydroxyphenyllactate * NADPH * oxygen * H+ --> rosmarinic acid * NADP+ * H2O
4-coumaroyl-4'-hydroxyphenyllactate * NADPH * oxygen * H+ --> 4-coumaroyl-3',4'-dihydroxyphenyllactate * NADP+ * H2O
4-coumaroyl-4'-hydroxyphenyllactate * NADPH * oxygen * H+ --> caffeoyl-4'-hydroxyphenyllactate * NADP+ * H2O
4-coumaroyl-CoA * malonyl-CoA * H+ --> bis-noryangonin * CO2 * coenzyme A
4-coumaroyl-CoA * malonyl-CoA * H+ --> p-coumaroyltriacetic acid lactone * CO2 * coenzyme A
4-coumaroyl-CoA * malonyl-CoA * H+ --> 2',4,4',6'-tetrahydroxychalcone * CO2 * coenzyme A
4-coumaroyl-CoA * malonyl-CoA * H+ --> trans-resveratrol * CO2 * coenzyme A
4-coumaroyl-CoA * malonyl-CoA * H2O * H+ --> CO2 * p-coumaroyltriacetate * coenzyme A
4-coumaroyl-CoA * malonyl-CoA * NADPH * H+ --> isoliquiritigenin * CO2 * coenzyme A * NADP+ * H2O
4-coumaroyl-CoA * agmatine <==> 4-coumaroylagmatine * coenzyme A * H+
4-coumaroyl-CoA * coenzyme A * NAD+ * H2O --> 4-hydroxybenzoyl-CoA * acetyl-CoA * NADH * H+
4-coumaroyl-CoA * cyanidin-3,5-diglucoside * H+ --> shisonin * coenzyme A
4-coumaroyl-CoA * cyanidin-3-O-β-D-glucoside --> cyanidin 3-(p-coumaroyl)-glucoside * coenzyme A
4-coumaroyl-CoA * L-quinate --> trans-5-O-(4-coumaroyl)-D-quinate * coenzyme A
4-coumaroyl-CoA * NADPH * FADH2 --> p-dihydrocoumaroyl-CoA * NADP+ * FAD * H+
4-coumaroyl-CoA * NADPH * H+ --> coumaraldehyde * coenzyme A * NADP+
4-coumaroyl-CoA * pelargonidin-3,5-diglucoside <==> pelargonidin-3,5-diglucoside-5-O-p-coumaroylglucoside * coenzyme A
4-coumaroyl-CoA * pelargonidin-3-O-β-D-glucoside --> pelargonidin 3-O-β-D-p-coumaroylglucoside * coenzyme A
4-coumaroyl-CoA * shikimate --> 4-coumaroylshikimate * coenzyme A
4-coumaroyl-CoA * tyramine --> p-coumaroyltyramine * coenzyme A * H+
4-coumaroylshikimate * NADPH * oxygen * H+ --> caffeoylshikimate * NADP+ * H2O
4-coumaryl alcohol * acetyl-CoA <==> coumaryl acetate * coenzyme A
4-coumaryl alcohol * NADP+ <-- coumaraldehyde * NADPH * H+
4-fumaryl-acetoacetate * H2O <==> fumarate * acetoacetate * H+
4-hydroxy-2-nonenal-[Cys-Gly] conjugate * H2O <==> 4-hydroxy-2-nonenal-[L-Cys] conjugate * glycine
4-hydroxy-2-nonenal-glutathione conjugate * H2O <==> 4-hydroxy-2-nonenal-[Cys-Gly] conjugate * L-glutamate
4-hydroxy-5-methyl-2-methylene-3(2H)-furanone * NADPH * H+ <==> furaneol (keto form) * NADP+
4-hydroxybenzaldehyde * a reduced flavoprotein * oxygen <==> protocatechualdehyde * an oxidized flavoprotein * H2O
4-hydroxybenzoate * all-trans-nonaprenyl diphosphate <==> nonaprenyl-4-hydroxybenzoate * diphosphate
4-hydroxybenzoyl-CoA * H2O --> 4-hydroxybenzoate * coenzyme A * H+
4-hydroxybutanoate * NADP+ <==> succinate semialdehyde * NADPH * H+
4-hydroxylamino-2,6-dinitrotoluene * H+ --> 4-amino-2,6-dinitrotoluene * H2O
4-hydroxyphenylacetonitrile * NADPH * oxygen * H+ --> (S)-4-hydroxymandelonitrile * NADP+ * H2O
4-hydroxyphenyllactate --> 4-coumarate * H2O
4-hydroxyphenyllactate * NAD+ <-- 4-hydroxyphenylpyruvate * NADH * H+
4-hydroxyphenylpyruvate * NADPH * H+ --> (R+)-3-(4-hydroxyphenyl)lactate * NADP+
4-hydroxyphenylpyruvate * oxygen --> CO2 * homogentisate
4-hydroxysphinganine * a reduced electron acceptor * oxygen <==> Δ8-phytosphingenine * an oxidized electron acceptor * H2O
4-hydroxysphinganine * ATP <==> phytosphingosine-1-P * ADP * H+
4-methyl-2-oxopentanoate * an [apo BCAA dehydrogenase E2 protein] N6-lipoyl-L-lysine * H+ <==> a [apo BCAA dehydrogenase E2 protein] N6-S-[3-methylbutanoyl]dihydrolipoyl-L-lysine * CO2
4-methyl-2-oxopentanoate * coenzyme A * NAD+ --> isovaleryl-CoA * CO2 * NADH
4-methyl-2-oxopentanoate * H+ --> 3-methylbutanal * CO2
4-methyl-5-(2-phosphonooxyethyl)thiazole * 4-amino-2-methyl-5-diphosphomethylpyrimidine * H+ --> thiamin phosphate * diphosphate
4-methylsulfinylbutyl glucosinolate * oxygen <==> 3-butenylglucosinolate * methanesulfonate * H+
4-methylthiobutyl glucosinolate * oxygen * H+ <==> 4-methylsulfinylbutyl glucosinolate * H2O
4-methylthiobutyldesulfoglucosinolate * phosphoadenosine-5'-phosphosulfate <==> adenosine 3',5'-bisphosphate * 4-methylthiobutyl glucosinolate * H+
4-nitroso-2,6-dinitrotoluene * H+ --> 4-hydroxylamino-2,6-dinitrotoluene
4α,14α-dimethyl-5α-cholesta-8,24-dien-3β-ol * NADPH * oxygen * H+ <==> 4α-methyl-5α-cholesta-8,14,24-trien-3β-ol * formate * NADP+ * H2O
4α-carboxy-4β,14α-dimethyl-9β,19-cyclo-5α-ergost-24(241)-en-3β-ol * NAD+ --> cycloeucalenone * CO2 * NADH
4α-carboxy-4β-methyl-5α-cholesta-8,24-dien-3β-ol * NADP+ --> 3-keto-4-methylzymosterol * CO2 * NADPH
4α-carboxy-4β-methyl-5α-cholesta-8-en-3β-ol * NADP+ <==> 4α-methyl-5α-cholesta-8-en-3-one * CO2 * NADPH
4α-carboxy-5α-cholesta-8,24-dien-3β-ol * NADP+ --> 5α-cholesta-8,24-dien-3-one * CO2 * NADPH
4α-carboxy-5α-cholesta-8-en-3β-ol * NADP+ <==> 5α-cholesta-8-en-3-one * CO2 * NADPH
4α-carboxy-ergosta-7,24(241)-dien-3β-ol * NAD+ --> episterone * CO2 * NADH
4α-carboxy-stigmasta-7,24(241)-dien-3β-ol * NAD+ --> avenastenone * CO2 * NADH
4α-formyl,4β,14α-dimethyl-9β,19-cyclo-5α-ergost-24(241)-en-3β-ol * a ferricytochrome b5 * NADH * oxygen --> 4α-carboxy-4β,14α-dimethyl-9β,19-cyclo-5α-ergost-24(241)-en-3β-ol * a ferrocytochrome b5 * NAD+ * H2O
4α-formyl-4β-methyl-5α-cholesta-8,24-dien-3β-ol * NADPH * oxygen --> 4α-carboxy-4β-methyl-5α-cholesta-8,24-dien-3β-ol * NADP+ * H2O
4α-formyl-4β-methyl-5α-cholesta-8-en-3β-ol * NADPH * oxygen <==> 4α-carboxy-4β-methyl-5α-cholesta-8-en-3β-ol * NADP+ * H2O
4α-formyl-5α-cholesta-8,24-dien-3β-ol * NADPH * oxygen --> 4α-carboxy-5α-cholesta-8,24-dien-3β-ol * NADP+ * H2O
4α-formyl-5α-cholesta-8-en-3β-ol * NADPH * oxygen <==> 4α-carboxy-5α-cholesta-8-en-3β-ol * NADP+ * H2O
4α-formyl-ergosta-7,24(241)-dien-3β-ol * a ferricytochrome b5 * NADH * oxygen --> 4α-carboxy-ergosta-7,24(241)-dien-3β-ol * a ferrocytochrome b5 * NAD+ * H2O
4α-formyl-stigmasta-7,24(241)-dien-3β-ol * a ferricytochrome b5 * NADH * oxygen --> 4α-carboxy-stigmasta-7,24(241)-dien-3β-ol * a ferrocytochrome b5 * NAD+ * H2O
4α-hydroxymethyl,4β,14α-dimethyl-9β,19-cyclo-5α-ergost-24(241)-en-3β-ol * a ferricytochrome b5 * NADH * oxygen --> 4α-formyl,4β,14α-dimethyl-9β,19-cyclo-5α-ergost-24(241)-en-3β-ol * a ferrocytochrome b5 * NAD+ * H2O
4α-hydroxymethyl-4β-methyl-5α-cholesta-8,24-dien-3β-ol * NADPH * oxygen * H+ --> 4α-formyl-4β-methyl-5α-cholesta-8,24-dien-3β-ol * NADP+ * H2O
4α-hydroxymethyl-4β-methyl-5α-cholesta-8-en-3β-ol * NADPH * oxygen * H+ <==> 4α-formyl-4β-methyl-5α-cholesta-8-en-3β-ol * NADP+ * H2O
4α-hydroxymethyl-5α-cholesta-8,24-dien-3β-ol * NADPH * oxygen * H+ --> 4α-formyl-5α-cholesta-8,24-dien-3β-ol * NADP+ * H2O
4α-hydroxymethyl-5α-cholesta-8-en-3β-ol * NADPH * oxygen * H+ <==> 4α-formyl-5α-cholesta-8-en-3β-ol * NADP+ * H2O
4α-hydroxymethyl-ergosta-7,24(241)-dien-3β-ol * a ferricytochrome b5 * NADH * oxygen --> 4α-formyl-ergosta-7,24(241)-dien-3β-ol * a ferrocytochrome b5 * NAD+ * H2O
4α-hydroxymethyl-stigmasta-7,24(241)-dien-3β-ol * a ferricytochrome b5 * NADH * oxygen --> 4α-formyl-stigmasta-7,24(241)-dien-3β-ol * a ferrocytochrome b5 * NAD+ * H2O
4α-methyl-5α-ergosta-8,24-dien-3β-ol --> 24-methylenelophenol
4α-methyl-5α-ergosta-8,24-dien-3β-ol * NADP+ <-- 4α-methyl-5α-ergosta-8,14,24(28)-trien-3β-ol * NADPH * H+
4α-methyl-cholesta-8-enol * NADPH * oxygen * H+ <==> 4α-carboxy-5α-cholesta-8-en-3β-ol * NADP+ * H2O
4α-methyl-cholesta-8-enol * NADPH * oxygen * H+ <==> 4α-hydroxymethyl-5α-cholesta-8-en-3β-ol * NADP+ * H2O
4α-methyl-zymosterol <==> 4α-methyl-5α-cholesta-7,24-dien-3β-ol
4α-methyl-zymosterol * NADPH * oxygen * H+ <==> 4α-carboxy-5α-cholesta-8,24-dien-3β-ol * NADP+ * H2O
4α-methyl-zymosterol * NADPH * oxygen * H+ --> 4α-hydroxymethyl-5α-cholesta-8,24-dien-3β-ol * NADP+ * H2O
4α-methyl-zymosterol * NADP+ <-- 3-keto-4-methylzymosterol * NADPH * H+
4β-hydroxymethyl-4α-methyl-5α-cholest-7-en-3β-ol * NADPH * oxygen * H+ <==> 3β-hydroxy-4β-methyl-5α-cholest-7-ene-4α-carbaldehyde * NADP+ * H2O
S0 * oxygen * H2O <==> sulfite * thiosulfate * hydrogen sulfide * H+
5',5'''-diadenosine triphosphate * H2O <==> AMP * ADP * H+
5'-guanylated mRNA * S-adenosyl-L-methionine <==> S-adenosyl-L-homocysteine * a 5'-(N7-methylguanosine 5'-triphospho)-mRNA * H+
5'-phosphoribosyl-4-(N-succinocarboxamide)-5-aminoimidazole --> fumarate * aminoimidazole carboxamide ribonucleotide
5,10-methenyl-tetrahydropteroyl-[γ-Glu](n) * H2O <==> 10-formyl-tetrahydropteroyl-[γ-Glu](n)
5,10-methenyltetrahydrofolate * H2O --> 10-formyl-tetrahydrofolate * H+
5,10-methenyltetrahydrofolate * H2O --> 5-formyl-tetrahydrofolate * H+
5,10-methylenetetrahydrofolate * NADP+ --> 5,10-methenyltetrahydrofolate * NADPH
5,6-dihydrothymine * H2O --> 3-ureido-isobutyrate * H+
5,6-dihydrothymine * NADP+ <-- thymine * NADPH * H+
5,6-dihydrouracil * H2O --> 3-ureidopropionate * H+
5,6-dihydrouracil * NADP+ <-- uracil * NADPH * H+
5,6-dihydroxyindole * oxygen * H+ --> indole-5,6-quinone * H2O
5,6-dihydroxyindole-2-carboxylate * oxygen * H+ --> indole-5,6-quinone-2-carboxylate * H2O
5-(methylthio)-2,3-dioxopentyl phosphate --> 2-hydroxy-5-(methylthio)-3-oxopent-1-enyl phosphate * H+
5-(methylthio)-2,3-dioxopentyl phosphate * H2O <==> 1,2-dihydroxy-5-(methylthio)pent-1-en-3-one * phosphate * H+
5-amino-1-(5-phospho-D-ribosyl)imidazole * S-adenosyl-L-methionine --> 4-amino-2-methyl-5-phosphomethylpyrimidine * 5'-deoxyadenosine * L-methionine * formate * carbon monoxide * H+
5-amino-1-(5-phospho-D-ribosyl)imidazole-4-carboxylate * H+ <-- 5-amino-1-(5-phospho-D-ribosyl)imidazole * CO2
5-amino-6-(5-phospho-D-ribitylamino)uracil * H2O --> 5-amino-6-(D-ribitylamino)uracil * phosphate
5-amino-6-(5-phospho-D-ribitylamino)uracil * NADP+ <-- 5-amino-6-(5-phospho-D-ribosylamino)uracil * NADPH * H+
5-amino-6-(D-ribitylamino)uracil * 1-deoxy-L-glycero-tetrulose 4-phosphate --> 6,7-dimethyl-8-(1-D-ribityl)lumazine * phosphate * H2O * H+
5-carboxyamino-1-(5-phospho-D-ribosyl)imidazole <==> 5-amino-1-(5-phospho-D-ribosyl)imidazole-4-carboxylate
5-dehydro episterol * NADPH --> 24-methylenecholesterol * NADP+
5-dehydroavenasterol * NADPH --> isofucosterol * NADP+
5-diphospho-1D-myo-inositol (1,2,3,4,6)pentakisphosphate * ATP --> 1,5-bisdiphosphoinositol-1D-myo-inositol (2,3,4,6)tetrakisphosphate * ADP
5-diphospho-1D-myo-inositol (1,2,3,4,6)pentakisphosphate * ATP --> 3,5-bisdiphosphoinositol-1D-myo-inositol (2,3,4,6)tetrakisphosphate * ADP
5-enolpyruvyl-shikimate-3-phosphate --> chorismate * phosphate
5-hydroxy-2-oxo-4-ureido-2,5-dihydro-1H imidazole-5-carboxylate * H+ --> S-allantoin * CO2
5-hydroxy-3-[(3aS,4S,5R,7aS)-7a-methyl-1,5-dioxo-octahydro-1H-inden-4-yl]propanoyl-CoA * NADP+ <==> 3-[(3aS,4S,7aS)-7a-methyl-1,5-dioxo-octahydro-1H-inden-4-yl]propanoyl-CoA * NADPH * H+
5-hydroxy-coniferaldehyde * S-adenosyl-L-methionine --> S-adenosyl-L-homocysteine * sinapaldehyde * H+
5-hydroxy-L-tryptophan * H+ <==> serotonin * CO2
5-hydroxyferulate * ATP * coenzyme A <==> 5-hydroxy-feruloyl-CoA * AMP * diphosphate
5-hydroxyferulate * S-adenosyl-L-methionine --> sinapate * S-adenosyl-L-homocysteine * H+
5-hydroxyindole acetaldehyde * L-cysteine <==> 5-hydroxyindole thiazolidine carboxylate * H2O
5-hydroxyindole acetaldehyde * NAD+ * H2O <==> 5-hydroxyindole acetate * NADH * H+
5-hydroxyisourate * H2O --> 5-hydroxy-2-oxo-4-ureido-2,5-dihydro-1H imidazole-5-carboxylate * H+
5-hydroxytryptophol * NAD+ <==> 5-hydroxyindole acetaldehyde * NADH * H+
5-methyl-tetrahydrofolate * NAD+ <-- 5,10-methylenetetrahydrofolate * NADH * H+
5-methylthiopentyldesulfoglucosinolate * phosphoadenosine-5'-phosphosulfate <==> adenosine 3',5'-bisphosphate * 5-methylthiopentylglucosinolate * H+
5-methylthiopentylglucosinolate <==> 5-methylsulfinylpentyl glucosinolate
5-methylthioribulose-1-phosphate --> 5-(methylthio)-2,3-dioxopentyl phosphate * H2O
5-O-(indol-3-ylacetyl-myo-inositol) D-galactoside * H2O --> indol-3-yl-acetyl-myo-inositol * β-D-galactose
5-oxoproline * ATP * H2O --> L-glutamate * ADP * phosphate * H+
5-pentadecatrienyl resorcinol * S-adenosyl-L-methionine --> 5-pentadecatrienyl resorcinol-3-methyl ether * S-adenosyl-L-homocysteine * H+
5-pentadecatrienyl resorcinol-3-methyl ether -->dihydrosorgoleone
5-phospho-ribosyl-glycineamide * 10-formyl-tetrahydrofolate --> 5'-phosphoribosyl-N-formylglycineamide * tetrahydrofolate * H+
5-phospho-β-D-ribosyl-amine * ATP * glycine --> ADP * 5-phospho-ribosyl-glycineamide * phosphate * H+
5-phospho-β-D-ribosyl-amine * L-glutamate * diphosphate <-- 5-phospho-α-D-ribose 1-diphosphate * L-glutamine * H2O
5α-cholesta-7,24-dien-3β-ol * NADPH * oxygen * H+ <==> 7-dehydrodesmosterol * NADP+ * H2O
5α-cholesta-7,24-dien-3β-ol * NADPH * H+ --> lathosterol * NADP+
6-deoxocastasterone * oxygen * H+ --> 6α-hydroxy-castasterone * H2O
6-deoxocathasterone * NADPH * oxygen * H+ <==> 6-deoxotyphasterol * NADP+ * H2O
6-deoxocathasterone * oxygen * H+ --> 6-deoxoteasterone * H2O
6-deoxoteasterone --> 3-dehydro-6-deoxoteasterone * H+
6-deoxoteasterone * NADP+ * oxygen * H+ --> teasterone * NADPH * H2O
6-deoxotyphasterol * oxygen --> typhasterol * H2O
6-deoxotyphasterol * oxygen * H+ --> 6-deoxocastasterone * H2O
6-hydroxy-2-cyclohexen-one-carboxylate * benzyl alcohol * H+ <==> benzyl-6-hydroxy-2-cyclohexene-on-oyl * H2O
6-hydroxy-2-cyclohexen-one-carboxylate * salicyl alcohol * H+ <==> salicyl-6-hydroxy-2-cyclohexene-on-oyl * H2O
6-hydroxymethyl-7,8-dihydropterin * ATP --> 6-hydroxymethyl-dihydropterin diphosphate * AMP * H+
6-methoxy-3-methyl-2-all-trans-decaprenyl-1,4-benzoquinol * a reduced electron acceptor * oxygen --> 3-demethylubiquinol-10 * an oxidized electron acceptor * H2O
6-methylthiohexyldesulfoglucosinolate * phosphoadenosine-5'-phosphosulfate <==> adenosine 3',5'-bisphosphate * 6-methylthiohexylglucosinolate * H+
6-methylthiohexylglucosinolate <==> 6-methylsulfinylhexyl glucosinolate
6-O-cis-keto-mycolyl-trehalose-6-phosphate * H2O <==> trehalose-cis-keto-mono-mycolate * phosphate
6-O-cis-methoxy-mycolyl-trehalose-6-phosphate * H2O <==> trehalose-cis-methoxy-mono-mycolate * phosphate
6-O-mycolyl-trehalose-6-phosphate * H2O <==> trehalose-mono-mycolate * phosphate
6-O-trans-keto-mycolyl-trehalose-6-phosphate * H2O <==> trehalose-trans-keto-mono-mycolate * phosphate
6-O-trans-methoxy-mycolyl-trehalose-6-phosphate * H2O <==> trehalose-trans-methoxy-mono-mycolate * phosphate
6-oxocampestanol * NADPH * oxygen * H+ --> cathasterone * NADP+ * H2O
6-phospho D-gluconate * NADP+ --> D-ribulose 5-phosphate * CO2 * NADPH
6-phospho D-glucono-1,5-lactone * H2O --> 6-phospho D-gluconate * H+
6G,6-kestotetraose * H2O <==> D-fructose * 6G-kestotriose
6α-hydroxy-castasterone --> castasterone * H+
7,8-dihydro-D-neopterin <==> 7,8-dihydromonapterin
7,8-dihydro-D-neopterin --> glycolaldehyde * 6-hydroxymethyl-7,8-dihydropterin
7,8-dihydromonapterin <==> glycolaldehyde * 6-hydroxymethyl-7,8-dihydropterin
7,8-dihydroneopterin 3'-phosphate * H2O --> 7,8-dihydro-D-neopterin * phosphate
7,8-dihydroneopterin triphosphate * H2O --> 7,8-dihydroneopterin 3'-phosphate * diphosphate * H+
7,9,9'-cis-neurosporene <==> 9'-cis-neurosporene
7,9,9'-cis-neurosporene * an electron-transfer-related quinone --> prolycopene * an electron-transfer-related quinol
7-methylthioheptyl glucosinolate <==> 7-methylsulfinylheptyl glucosinolate
7-methylthioheptyldesulfoglucosinolate * phosphoadenosine-5'-phosphosulfate <==> adenosine 3',5'-bisphosphate * 7-methylthioheptyl glucosinolate * H+
7-O-β-D-glucosyl-apigenin * malonyl-CoA --> apigenin 7-O(6-malonyl-β-D-glucoside) * coenzyme A
7-O-β-D-glucosyl-apigenin * UDP-D-apiose --> 7-O-(β-D-apiofuranosyl-(1-2)-β-D-glucosyl)-apigenin * UDP * H+
7-O-β-D-glucosyl-apigenin * UDP-L-rhamnose --> apigenin 7-O-neohesperidoside * UDP * H+
7-oxateasterone --> 7-oxatyphasterol
71-hydroxychlorophyll a * a reduced ferredoxin * H+ --> chlorophyll a * an oxidized ferredoxin * H2O
71-hydroxychlorophyll a * NADP+ <-- chlorophyll b * NADPH * H+
71-hydroxychlorophyllide a * NADPH * oxygen --> chlorophyllide b * NADP+ * H2O
8'-hydroxyabscisate --> phaseic acid
8-methylthiooctyl glucosinolate <==> 8-methylsulfinyloctyl glucosinolate
8-methylthiooctyldesulfoglucosinolate * phosphoadenosine-5'-phosphosulfate <==> adenosine 3',5'-bisphosphate * 8-methylthiooctyl glucosinolate * H+
9'-cis-neoxanthin * oxygen --> 2-cis,4-trans-xanthoxin * (3S,5R,6R)-3,5-dihydroxy-6,7-didehydro-5,6-dihydro-12'-apo-β-caroten-12'-al
9'-cis-neurosporene * a reduced electron acceptor * oxygen <==> 7',9'-cis-lycopene * an oxidized electron acceptor * H2O
9,10-epoxy-18-hydroxystearate * H2O --> 9,10,18-trihydroxystearate
9,10-epoxystearate * H2O --> (9R,10S)-dihydroxystearate
9,10-epoxystearate * NADPH * oxygen * H+ --> 9,10-epoxy-18-hydroxystearate * NADP+ * H2O
9,12,15-cis-hexadecatrienoyl-CoA * malonyl-CoA * H+ --> 5-pentadecatrienyl resorcinol * CO2 * coenzyme A
9,12-cis-hexadecadienoyl-CoA --> 9,12,15-cis-hexadecatrienoyl-CoA * H+
9,15,9'-tri-cis-ζ-carotene --> 9,9'-di-cis-ζ-carotene
9,9'-di-cis-ζ-carotene * an electron-transfer-related quinone <==> prolycopene * an electron-transfer-related quinol
9,9'-di-cis-ζ-carotene * an electron-transfer-related quinone --> 7,9,9'-cis-neurosporene * an electron-transfer-related quinol
9-cis-violaxanthin * oxygen <==> 2-cis,4-trans-xanthoxin * (3S,5R,6S)-5,6-epoxy-3-hydroxy-5,6-dihydro-12'-apo-β-caroten-12'-al
9α-copalyldiphosphate --> (-)-9β-pimara-7,15-diene * diphosphate
9α-copalyldiphosphate --> stemar-13-ene * diphosphate
9α-copalyldiphosphate --> stemod-13(17)-ene * diphosphate
[(1→4)-α-D-glucosyl]n * phosphate --> [(1→4)-α-D-glucosyl](n-1) * α-D-glucose 1-phosphate
[(2→1)-β-D-fructosyl](n) <==> [(2→1)-β-D-fructosyl](n+1)
[(2→1)-β-D-fructosyl](n) <==> D-fructose * [(2→1)-β-D-fructosyl](n-1)
[1-β-D-fructofuranosyl-(2→1)-](n+1)α-D-glucopyranoside * [1-β-D-fructofuranosyl-(2→1)-](n+1)α-D-glucopyranoside <==> [1-β-D-fructofuranosyl-(2→1)-](n)α-D-glucopyranoside * [1-β-D-fructofuranosyl-(2→1)-](n+1) β-D-fructofuranosyl-(2→6)-α-D-glucopyranoside
[Glu(-Cys)]n-Gly * glutathione --> [Glu(-Cys)](n+1)-Gly * glycine
[thyroglobulin]-3-iodotyrosine * [thyroglobulin]-3,5-diiodotyrosine * hydrogen peroxide <==> [thyroglobulin]-triiodothyronine * [thyroglobulin]-aminoacrylate * H2O
[thyroglobulin]-3-iodotyrosine * iodide * hydrogen peroxide * H+ <==> [thyroglobulin]-3,5-diiodotyrosine * H2O
[thyroglobulin]-L-tyrosine * iodide * hydrogen peroxide * H+ <==> [thyroglobulin]-3-iodotyrosine * H2O
a (1→4)-β-D-xylan oligosaccharide * H2O --> β-D-xylopyranose
a (1→5)-α-L-arabinan oligosaccharide * H2O <==> α-L-arabinofuranose
a (1→4)-β-D-xylan * H2O --> a (1→4)-β-D-xylan oligosaccharide
a (3R)-3-hydroxyacyl-[acyl-carrier protein] --> a trans-2-enoyl-[acyl-carrier protein] * H2O
a (3R)-3-hydroxyacyl-[acyl-carrier protein] * NADP+ <-- a 3-oxoacyl-[acp] * NADPH * H+
a (3R)-3-hydroxyacyl-CoA <-- a cis-2-enoyl-CoA * H2O
a (3R)-3-hydroxyacyl-CoA --> a (3S)-3-hydroxyacyl-CoA
a (3R)-3-hydroxyacyl-CoA --> a trans-2-enoyl-CoA * H2O
a (3S)-3-hydroxyacyl-CoA <-- a trans-2-enoyl-CoA * H2O
a (3S)-3-hydroxyacyl-CoA * NAD+ --> a 3-oxoacyl-CoA * NADH * H+
a (5-L-glutamyl)-L-peptide * a standard α amino acid <==> a 5-L-glutamyl-L-amino acid * a peptide
a (glucosyl)2(mannosyl)9-(N-acetylglucosaminyl)2-diphosphodolichol * a dolichyl β-D-glucosyl phosphate --> dolichyldiphosphooligosaccharide * a dolichyl phosphate * H+
a (mannosyl)2-(N-acetylglucosaminyl)2-diphosphodolichol * GDP-α-D-mannose --> a (mannosyl)3-(N-acetylglucosaminyl)2-diphosphodolichol * GDP * H+
a (mannosyl)3-(N-acetylglucosaminyl)2-diphosphodolichol * GDP-α-D-mannose --> a (mannosyl)5-(N-acetylglucosaminyl)2-diphosphodolichol * GDP * H+
a (mannosyl)5-(N-acetylglucosaminyl)-R * H2O <==> a (mannosyl)3-(N-acetylglucosaminyl)-R * α-D-mannose
a (mannosyl)5-(N-acetylglucosaminyl)2-diphosphodolichol * a dolichyl β-D-mannosyl phosphate --> a (mannosyl)6-(N-acetylglucosaminyl)2-diphosphodolichol * a dolichyl phosphate * H+
a (mannosyl)6-(N-acetylglucosaminyl)2-diphosphodolichol * a dolichyl β-D-mannosyl phosphate --> a (mannosyl)7-(N-acetylglucosaminyl)2-diphosphodolichol * a dolichyl phosphate * H+
a (mannosyl)7-(N-acetylglucosaminyl)2-diphosphodolichol * a dolichyl β-D-mannosyl phosphate --> a (mannosyl)8-(N-acetylglucosaminyl)2-diphosphodolichol * a dolichyl phosphate * H+
a (mannosyl)8-(N-acetylglucosaminyl)2-diphosphodolichol * a dolichyl β-D-mannosyl phosphate --> a (mannosyl)9-(N-acetylglucosaminyl)2-diphosphodolichol * a dolichyl phosphate * H+
a (mannosyl)9-(N-acetylglucosaminyl)2 * H2O <==> a (mannosyl)8-(N-acetylglucosaminyl)2 * D-mannose
a (mannosyl)9-(N-acetylglucosaminyl)2-diphosphodolichol * a dolichyl β-D-glucosyl phosphate --> a glucosyl-(mannosyl)9-(N-acetylglucosaminyl)2-diphosphodolichol * a dolichyl phosphate * H+
a (R)-3-hydroxy-cis-vaccenoyl-[acp] <==> a cis-vaccen-2-enoyl-[acp] * H2O
a (R)-3-hydroxy-cis-vaccenoyl-[acp] * NADP+ <==> a 3-oxo-cis-vaccenoyl-[acp] * NADPH * H+
a (R)-3-hydroxyarachidoyl-[acp] <==> a trans-eicos-2-enoyl-[acp] * H2O
a (R)-3-hydroxybehenoyl-[acp] <==> a trans-docos-2-enoyl-[acp] * H2O
a (R)-3-hydroxybehenoyl-[acp] * NADP+ <==> a 3-oxo-behenoyl-[acp] * NADPH * H+
a (R)-3-hydroxybutanoyl-[acp] --> a crotonyl-[acp] * H2O
a (R)-3-hydroxycerotoyl-[acp] <==> a trans-hexacos-2-enoyl-[acp] * H2O
a (R)-3-hydroxydodecanoyl-[acp] --> a trans dodec-2-enoyl-[acp] * H2O
a (R)-3-hydroxydodecanoyl-[acp] * NADP+ <-- a 3-oxo-dodecanoyl-[acp] * NADPH * H+
a (R)-3-hydroxylignoceroyl-[acp] <==> a trans-tetracos-2-enoyl-[acp] * H2O
a (R)-3-hydroxyoctanoyl-[acp] --> a trans oct-2-enoyl-[acp] * H2O
a (R)-3-hydroxyoctanoyl-[acp] * NADP+ <-- a 3-oxo-octanoyl-[acp] * NADPH * H+
a (R)-3-hydroxypetroselinoyl-[acp] <==> a petrosel-2-enoyl-[acp] * H2O
a (R)-3-hydroxypetroselinoyl-[acp] * NADP+ <==> a 3-oxo-petroslinoyl-[acp] * NADPH * H+
a (R)-3-hydroxystearoyl-[acp] --> a trans-octadec-2-enoyl-[acp] * H2O
a (R)-3-hydroxystearoyl-[acp] * NADP+ <-- a 3-oxo-stearoyl-[acp] * NADPH * H+
a 1,2-diacyl-3-β-D-galactosyl-sn-glycerol * H2O <==> a carboxylate * 3-β-D-galactosyl-sn-glycerol * H+
a 1,2-diacyl-3-β-D-galactosyl-sn-glycerol * a β,βdigalactosyldiacylglycerol --> a trigalactosyldiacylglycerol * a 1,2-diacylglycerol
a 1,2-diacyl-sn-glycerol 3-diphosphate * H2O --> a 1,2-diacyl-sn-glycerol-3-phosphate * phosphate * H+
a 1,2-diacyl-sn-glycerol-3-phosphate * ATP --> a 1,2-diacyl-sn-glycerol 3-diphosphate * ADP
a 1,2-diacyl-sn-glycerol-3-phosphate * H2O --> a 1,2-diacylglycerol * phosphate
a 1,2-diacylglycerol * a phospholipid * H+ <==> a triacylglycerol * a lysophospholipid
a 1,2-diacylglycerol[out] * CDP-choline[out] <==> a phosphatidylcholine * CMP * H+
a 1,2-diacylglycerol[out] * CDP-ethanolamine[out] --> an L-1-phosphatidyl-ethanolamine[out] * CMP[out] * H+
a 1,4-α-D-glucan <==> a glycogen
a 1,4-α-D-glucan --> starch
a 1,4-α-D-glucan * H2O <==> a 1,4-α-D-glucan * maltopentaose
a 1,4-α-D-glucan * H2O --> a 1,4-α-D-glucan * α-maltose
a 1,4-α-D-glucan * H2O <==> a 1,4-α-D-glucan * maltohexaose
a 1,4-β-D-glucan * UDP-α-D-xylose --> a GXGG xylogulcan * UDP
a 1-acyl-sn-glycerol-3-phosphate * an acyl-[acp] --> a 1,2-diacyl-sn-glycerol-3-phosphate * a holo-[acp]
a 1-lysophosphatidylcholine * H2O <==> a carboxylate * L-1-glycero-3-phosphocholine * H+
a 1-monoacylglycerol * H2O --> a fatty acid * glycerol * H+
a 1-phosphatidyl-1D-myo-inositol 3,4-bisphosphate * H2O <==> a 1-phosphatidyl-1D-myo-inositol 4-phosphate * phosphate
a 1-phosphatidyl-1D-myo-inositol 3-phosphate * ATP --> 1-phosphatidyl-1D-myo-inositol 3,5-bisphosphate * ADP * H+
a 1-phosphatidyl-1D-myo-inositol 3-phosphate * H2O <==> an L-1-phosphatidyl-inositol * phosphate
a 1-phosphatidyl-1D-myo-inositol 4,5-bisphosphate * ATP --> 1-phosphatidyl-1D-myo-inositol 3,4,5-trisphosphate * ADP * H+
a 1-phosphatidyl-1D-myo-inositol 4,5-bisphosphate * H2O <==> a 1-phosphatidyl-1D-myo-inositol 4-phosphate * phosphate
a 1-phosphatidyl-1D-myo-inositol 4,5-bisphosphate * H2O --> a 1,2-diacylglycerol * D-myo-inositol (1,4,5)-trisphosphate * H+
a 1-phosphatidyl-1D-myo-inositol 4-phosphate * ATP --> a 1-phosphatidyl-1D-myo-inositol 3,4-bisphosphate * ADP * H+
a 1-phosphatidyl-1D-myo-inositol 4-phosphate * ATP --> a 1-phosphatidyl-1D-myo-inositol 4,5-bisphosphate * ADP * H+
a 1-phosphatidyl-1D-myo-inositol 4-phosphate * H2O <==> a 1,2-diacylglycerol * D-myo-inositol (1,4)-bisphosphate * H+
a 1-phosphatidyl-1D-myo-inositol 4-phosphate * H2O <==> an L-1-phosphatidyl-inositol * phosphate
a 1-phosphatidyl-1D-myo-inositol 5-phosphate * ATP --> a 1-phosphatidyl-1D-myo-inositol 4,5-bisphosphate * ADP * H+
a 12-hydroxyjasmonate * phosphoadenosine-5'-phosphosulfate --> adenosine 3',5'-bisphosphate * a 12-hydroxyjasmonate sulfate
a 2'-phospho-[ligated tRNA] * NAD+ <==> an uncharged tRNA * ADP ribose 1'',2''-cyclic phosphate * nicotinamide * H2O
a 2(R)-hydroperoxy fatty acid * H+ --> a fatty aldehyde * CO2 * H2O
a 2,3,4-saturated 2-lysophosphatidate * a 2,3,4-saturated fatty acyl-[acp] <==> a 2,3,4-saturated L-phosphatidate * a holo-[acp]
a 2,3,4-saturated fatty acid * ATP * coenzyme A --> a 2,3,4-saturated fatty acyl CoA * AMP * diphosphate
a 2,3,4-saturated fatty acyl CoA * acetyl-CoA <-- a 3-oxoacyl-CoA * coenzyme A
a 2,3,4-saturated fatty acyl CoA * H2O --> a 2,3,4-saturated fatty acid * coenzyme A * H+
a 2,3,4-saturated fatty acyl CoA * NADP+ <==> a trans-2-enoyl-CoA * NADPH * H+
a 2,3,4-saturated fatty acyl CoA * oxygen --> a trans-2-enoyl-CoA * hydrogen peroxide
a 2,3,4-saturated fatty acyl-[acp] * a malonyl-[acp] --> a 3-oxoacyl-[acp] * CO2 * a holo-[acp]
a 2,3,4-saturated fatty acyl-[acp] * NAD+ <-- a trans-2-enoyl-[acyl-carrier protein] * NADH * H+
a 2,3,4-saturated fatty acyl-[acp] * NADP+ <-- a trans-2-enoyl-[acyl-carrier protein] * NADPH * H+
a 2-monoacylglycerol --> a 1-monoacylglycerol
a 2-oxo carboxylate * H+ <==> an aldehyde * CO2
a 2-trans-4-cis-dienoyl-CoA * NADPH --> a trans-3-enoyl-CoA * NADP+ * H+
a 3' hydroxy flavanone * NADPH * oxygen * H+ <==> a 3',5'-dihydroxy isoflavanone * NADP+ * H2O
a 3'-phosphate-terminated RNA * ATP <==> a 2',3'-cyclic-phosphate-terminated RNA * AMP * diphosphate
a 3,4-dihydroxy-5-all-trans-polyprenylbenzoate * S-adenosyl-L-methionine <==> a 3-methoxy-4-hydroxy-5-all-trans-polyprenylbenzoate * S-adenosyl-L-homocysteine * H+
a 3-methyl-branched 2,3,4-saturated fatty acid * ATP * coenzyme A <==> a 3-methyl-branched 2,3,4-saturated fatty acyl-CoA * AMP * diphosphate
a 3-oxo-5-β-steroid * an oxidized electron acceptor <==> a 3-oxo-Δ4-steroid * a reduced electron acceptor
a 3-oxo-behenoyl-[acp] * NADPH <==> a (R)-3-hydroxybehenoyl-[acp] * NADP+
a 3R-hydroxy cis Δ5-dodecenoyl-[acp] <==> a trans-Δ3-cis-Δ5-dodecenoyl-[acp] * H2O
a 3R-hydroxy cis Δ5-dodecenoyl-[acp] * NADP+ <==> a 3-oxo-cis-Δ5-dodecenoyl-[acp] * NADPH * H+
a 3R-hydroxy cis Δ7-tetradecenoyl-[acp] <==> a trans-Δ3-cis-Δ7-tetradecenoyl-[acp] * H2O
a 3R-hydroxy cis Δ7-tetradecenoyl-[acp] * NADP+ <==> a 3-oxo-cis-Δ7-tetradecenoyl-[acp] * NADPH * H+
a 3R-hydroxy cis Δ9-hexadecenoyl-[acp] <==> a trans-Δ3-cis-Δ9-hexadecenoyl-[acp] * H2O
a 3R-hydroxy cis Δ9-hexadecenoyl-[acp] * NADP+ <==> a 3-oxo-cis-Δ9-hexadecenoyl-[acp] * NADPH * H+
a 3R-hydroxyglutaryl-[acp] methyl ester <==> an enoylglutaryl-[acp] methyl ester * H2O
a 3R-hydroxyglutaryl-[acp] methyl ester * NADP+ <==> a 3-oxo-glutaryl-[acp] methyl ester * NADPH * H+
a 3R-hydroxypimelyl-[acp] methyl ester <==> an enoylpimelyl-[acp] methyl ester * H2O
a 3R-hydroxypimelyl-[acp] methyl ester * NADP+ <==> a 3-oxo-pimelyl-[acp] methyl ester * NADPH * H+
a 3β-hydroxy-δ5-steroid * NAD+ <==> a 3-oxo-δ5-steroid * NADH * H+
a 5'-dephospho-DNA * ATP <==> a 5'-phospho-DNA * ADP
a 5-L-glutamyl-L-amino acid --> an L-2-amino-acid * 5-oxoproline
a 6-(N-acetyl-D-glucosaminyl)-1-phosphatidyl-1D-myo-inositol * H2O <==> acetate * 6-(α-D-glucosaminyl)-1-phosphatidyl-1D-myo-inositol * H+
a 6-O-(β-D-xylopyranosyl)-β-D-glucopyranoside * H2O <==> 6-O-(β-D-xylopyranosyl)-β-D-glucopyranose * an alcohol
a 6-phosphogluco-3-phosphogluco-amylopectin * H2O --> an exposed unphosphorylated, unbranched malto-oligosaccharide tail on amylopectin * phosphate
a 6-phosphogluco-amylopectin * ATP * H2O --> a 6-phosphogluco-3-phosphogluco-amylopectin * AMP * phosphate
a 6-phosphogluco-amylopectin * H2O --> an exposed unphosphorylated, unbranched malto-oligosaccharide tail on amylopectin * phosphate
a 6-phosphogluco-maltodextrin * ATP * H2O <==> a poly-6-phosphogluco-maltodextrin * AMP * phosphate
a 7-hydroxy-4-isopropenyl-7-methyloxepan-2-one --> a 3-isopropenyl-6-oxoheptanoate
a 9-cis-epoxycarotenoid * oxygen <==> 2-cis,4-trans-xanthoxin * a 12'-apo-carotenal
a [2-oxoglutarate dehydrogenase E2 protein] N6-dihydrolipoyl-L-lysine * NAD+ --> a [2-oxoglutarate dehydrogenase E2 protein] N6-lipoyl-L-lysine * NADH * H+
a [biotin-carboxyl-carrier protein monomer] * biotin * ATP --> AMP * a biotinylated [BCCP monomer] * diphosphate
a [Cys-Gly]-S-conjugate * H2O <==> an L-cysteine-S-conjugate * glycine
a [glycine-cleavage complex H protein] N6-aminomethyldihydrolipoyl-L-lysine * tetrahydrofolate --> a [glycine-cleavage complex H protein] N6-dihydrolipoyl-L-lysine * ammonia * 5,10-methylenetetrahydrofolate
a [glycine-cleavage complex H protein] N6-dihydrolipoyl-L-lysine * NAD+ --> a [glycine-cleavage complex H protein] N6-lipoyl-L-lysine * NADH * H+
a [lipoyl-carrier protein] N6-dihydrolipoyl-L-lysine * NAD+ <==> a [lipoyl-carrier protein] N6-lipoyl-L-lysine * NADH * H+
a [lipoyl-carrier protein] N6-octanoyl-L-lysine * S-adenosyl-L-methionine * S2- --> a [lipoyl-carrier protein] N6-lipoyl-L-lysine * 5'-deoxyadenosine * L-methionine
a [procollagen]-L-proline * 2-oxoglutarate * oxygen <==> a [procollagen] trans 4-hyroxy-L-proline * succinate * CO2
a [protein]-L-asparagine * UDP-N-acetyl-α-D-glucosamine <==> a [protein]-N4-(N-acetyl-D-glucosaminyl)-L-asparagine * UDP * H+
a [protein]-L-cysteine * (2E,6E)-farnesyl diphosphate <==> a farnesylated protein * diphosphate
a [protein]-L-glutamate * S-adenosyl-L-methionine --> S-adenosyl-L-homocysteine * a protein-L-glutamate--O5-methyl-ester
a [protein]-L-lysine * a ubiquitin * ATP <==> a protein-N-ubiquityl-lysine * AMP * diphosphate
a [protein]-L-methionine * an oxidized thioredoxin * H2O <==> a protein-L-methionine-(R)-S-oxide * a reduced thioredoxin
a [protein]-L-methionine * an oxidized thioredoxin * H2O <==> a protein-L-methionine-(S)-S-oxide * a reduced thioredoxin
a [protein]-L-tyrosine * phosphoadenosine-5'-phosphosulfate <==> adenosine 3',5'-bisphosphate * a protein L-tyrosine-O-sulfate
a [protein]-N-(4-aminobutylidene)-lysine * an [eIF5A-precursor]-lysine <==> an [eIF5A-precursor]-N-(4-aminobutylidene)-lysine * a [protein]-L-lysine
a [protein]-N4-(N-acetyl-D-glucosaminyl)-L-asparagine * H2O <==> N-acetyl-β-glucosaminylamine * a [protein]-L-aspartate
a [pyruvate dehydrogenase E2 protein] N6-dihydrolipoyl-L-lysine * NAD+ --> a [pyruvate dehydrogenase E2 protein] N6-lipoyl-L-lysine * NADH * H+
a [ribulose-1,5-bisphosphate-carboxylase]-lysine * S-adenosyl-L-methionine <==> a [ribulose-1,5-bisphosphate-carboxylase]-N6,N6,N6-trimethyl-L-lysine * S-adenosyl-L-homocysteine * H+
a [ThiI sulfur-carrier protein]-L-cysteine * L-cysteine <==> a [ThiI sulfur-carrier protein]-S-sulfanylcysteine * L-alanine
a apo-[methylmalonyl-CoA:pyruvate carboxytransferase] * biotin * ATP <==> [methylmalonyl-CoA:pyruvate carboxytransferase] * AMP * diphosphate
a biotinylated [BCCP dimer] * bicarbonate * ATP --> a carboxylated-biotinylated [BCCP dimer] * ADP * phosphate * H+
a bleomycin * H2O <==> a deamido-bleomycin
a butyryl-[acp] * a malonyl-[acp] --> a 3-oxo-hexanoyl-[acp] * CO2 * a holo-[acp]
a butyryl-[acp] * malonyl-CoA * H+ <==> a 3-oxo-hexanoyl-[acp] * CO2 * coenzyme A
a butyryl-[acp] * NAD+ <-- a crotonyl-[acp] * NADH * H+
a carboxy-adenylated small subunit of molybdopterin synthase * an [L-cysteine desulfurase]-S-sulfanyl-L-cysteine --> a thiocarboxylated small subunit of molybdopterin synthase * an L-cysteine desulfurase * AMP
a carboxylic ester * H2O --> an alcohol * a carboxylate * H+
a CDP-diacylglycerol * an L-1-phosphatidyl-glycerol --> a cardiolipin * CMP * H+
a CDP-diacylglycerol * L-serine --> CMP * an L-1-phosphatidylserine * H+
a CDP-diacylglycerol * myo-inositol --> an L-1-phosphatidyl-inositol * CMP * H+
a CDP-diacylglycerol * sn-glycerol-3-phosphate --> CMP * an L-1-phosphatidylglycerol-phosphate * H+
a ceramide * ATP <==> ceramide 1-phosphate * ADP * H+
a ceramide * H2O <==> sphingosine * a carboxylate
a ceramide * H2O --> a sphingoid base * a fatty acid
a chalcone <==> a flavanone
a chitodextrin * H2O --> chitotriose
a chitodextrin * H2O --> N,N'-diacetylchitobiose
a chlorophyll * H2O <==> a chlorophyllide * phytol
a cis,cis-delta11,23-3-hydroxyC42:2-[acp] * NADP+ <==> a cis,cis-delta11,23-3-oxo-C42:2-[acp] * NADPH * H+
a cis,cis-delta11,29-3-hydroxy C48:2-[acp] * NADP+ <==> a cis,cis-delta11,29-3-oxo-C48:2-[acp] * NADPH * H+
a cis,cis-delta13,25-3-hydroxyC44:2-[acp] * NADP+ <==> a cis,cis-delta13,25-3-oxo-C44:2-[acp] * NADPH * H+
a cis,cis-delta13,31-3-hydroxy C50:2-[acp] * NADP+ <==> a cis,cis-delta13,31-3-oxo-C50:2-[acp] * NADPH * H+
a cis,cis-delta15,27-3-hydroxyC46:2-[acp] * NADP+ <==> a cis,cis-delta15,27-3-oxo-C46:2-[acp] * NADPH * H+
a cis,cis-delta15,33-3-hydroxy C52:2-[acp] * NADP+ <==> a cis,cis-delta15,33-3-oxo-C52:2-[acp] * NADPH * H+
a cis,cis-delta17,29-3-hydroxyC48:2-[acp] * NADP+ <==> a cis,cis-delta17,29-3-oxo-C48:2-[acp] * NADPH * H+
a cis,cis-delta17,35-3-hydroxyC54:2-[acp] * NADP+ <==> a cis,cis-delta17,35-3-oxo-C54:2-[acp] * NADPH * H+
a cis,cis-delta19,31-3-hydroxyC50:2-[acp] * NADP+ <==> a cis,cis-delta19,31-3-oxo-C50:2-[acp] * NADPH * H+
a cis,cis-delta19,37-3-hydroxy-C56:2-[acp] * NADP+ <==> a cis,cis-delta19,37-3-oxo-C56:2-[acp] * NADPH * H+
a cis,cis-delta21,39-3-hydroxyC58:2-[acp] * NADP+ <==> a cis,cis-delta21,39-3-oxo-C58:2-[acp] * NADPH * H+
a cis,cis-delta5,17-3-hydroxyC36:2[acp] * NADP+ <==> a cis,cis-delta5,17-3-oxo-C36:2-[acp] * NADPH * H+
a cis,cis-delta5,23-3-hydroxyC42:2-[acp] * NADP+ <==> a cis,cis-delta5,23-3-oxo-C42:2-[acp] * NADPH * H+
a cis,cis-delta7,19-3-hydroxyC38:2-[acp] * NADP+ <==> a cis,cis-delta7,19-3-oxo-C38:2-[acp] * NADPH * H+
a cis,cis-delta7,25-3-hydroxyC44:2-[acp] * NADP+ <==> a cis,cis-delta7,25-3-oxo-C44:2-[acp] * NADPH * H+
a cis,cis-delta9,21-3-hydroxyC40:2-[acp] * NADP+ <==> a cis,cis-delta9,21-3-oxo-C40:2-[acp] * NADPH * H+
a cis,cis-delta9,27-3-hydroxyC46:2-[acp] * NADP+ <==> a cis,cis-delta9,27-3-oxo-C46:2-[acp] * NADPH * H+
a cis-3-enoyl-CoA --> a trans-2-enoyl-CoA
a cis-5-enoyl-CoA * oxygen <==> a trans2,cis-5-dienoyl-CoA * hydrogen peroxide
a cis-delta11-3-hydroxyC30:1-[acp] * NADP+ <==> a cis-delta11-3-oxo-C30:1-[acp] * NADPH * H+
a cis-delta11-C30:1-[acp] * a malonyl-[acp] <==> a cis-delta13-3-oxo-C32:1-[acp] * a holo-[acp] * CO2
a cis-delta13-3-hydroxyC32:1-[acp] * NADP+ <==> a cis-delta13-3-oxo-C32:1-[acp] * NADPH * H+
a cis-delta13-C32:1-[acp] * a malonyl-[acp] <==> a cis-delta15-3-oxo-C34:1-[acp] * a holo-[acp] * CO2
a cis-delta15-3-hydroxyC34:1-[acp] * NADP+ <==> a cis-delta15-3-oxo-C34:1-[acp] * NADPH * H+
a cis-delta15-C34:1-[acp] * a malonyl-[acp] <==> a cis-delta17-3-oxo-C36:1-[acp] * a holo-[acp] * CO2
a cis-delta17-3-hydroxyC36:1-[acp] * NADP+ <==> a cis-delta17-3-oxo-C36:1-[acp] * NADPH * H+
a cis-delta17-C36:1-[acp] * a malonyl-[acp] <==> a cis-delta19-3-oxo-C38:1-[acp] * a holo-[acp] * CO2
a cis-delta19-3-hydroxyC38:1-[acp] * NADP+ <==> a cis-delta19-3-oxo-C38:1-[acp] * NADPH * H+
a cis-delta19-C38:1-[acp] * a malonyl-[acp] <==> a cis-delta21-3-oxo-C40:1-[acp] * a holo-[acp] * CO2
a cis-delta21-3-hydroxyC40:1-[acp] * NADP+ <==> a cis-delta21-3-oxo-C40:1-[acp] * NADPH * H+
a cis-delta5-3-hydroxyC24:1-[acp] * NADP+ <==> a cis-delta5-3-oxo-C24:1-[acp] * NADPH * H+
a cis-delta5-C24:1-[acp] * a malonyl-[acp] <==> a cis-delta7-3-oxo-C26:1-[acp] * a holo-[acp] * CO2
a cis-delta7-3-hydroxyC26:1-[acp] * NADP+ <==> a cis-delta7-3-oxo-C26:1-[acp] * NADPH * H+
a cis-delta7-C26:1-[acp] * a malonyl-[acp] <==> a cis-delta9-3-oxo-C28:1-[acp] * a holo-[acp] * CO2
a cis-delta9-3-hydroxyC28:1-[acp] * NADP+ <==> a cis-delta9-3-oxo-C28:1-[acp] * NADPH * H+
a cis-delta9-C28:1-[acp] * a malonyl-[acp] <==> a cis-delta11-3-oxo-C30:1-[acp] * a holo-[acp] * CO2
a cis-docos-3-enoyl-[acp] * a malonyl-[acp] <==> a cis-delta5-3-oxo-C24:1-[acp] * a holo-[acp] * CO2
a cis-vaccenoyl-[acp] * H2O <==> cis-vaccenate * a holo-[acp] * H+
a cis-Δ5-dodecenoyl-[acp] * a malonyl-[acp] <==> a 3-oxo-cis-Δ7-tetradecenoyl-[acp] * a holo-[acp] * CO2
a cis-Δ7-tetradecenoyl-[acp] * a malonyl-[acp] <==> a 3-oxo-cis-Δ9-hexadecenoyl-[acp] * a holo-[acp] * CO2
a core protein L-serine * UDP-α-D-xylose <==> O-β-D-xylosyl-[core protein] * UDP
a D-glucosyl-N-acylsphingosine --> a D-glucosyl-N-acylsphingosine * H+
a D-glucosyl-N-acylsphingosine * H2O <==> a ceramide * β-D-glucose
a D-hexose * ATP <==> D-hexose 6-phosphate * ADP * H+
a damaged DNA (purine or pyrimidine) <==> an AP(apurinic or apyrimidinic) site created by glycosylic bond cleavage
a damaged DNA pyrimidine <==> a DNA containing a apyrimidinic site
a debranched limit dextrin * phosphate <==> α-D-glucose 1-phosphate
a decanoyl-[acp] * a malonyl-[acp] --> a 3-oxo-dodecanoyl-[acp] * CO2 * a holo-[acp]
a decanoyl-[acp] * malonyl-CoA * H+ <==> a 3-oxo-dodecanoyl-[acp] * CO2 * coenzyme A
a decanoyl-[acp] * NAD+ <-- a trans-Δ2-decenoyl-[acp] * NADH * H+
a deoxyribonucleoside diphosphate * an oxidized thioredoxin * H2O <==> a ribonucleosidediphosphate * a reduced thioredoxin
a deoxyribonucleoside triphosphate * (deoxynucleotides)(n) <==> (deoxynucleotides)(n+1) * diphosphate
adiacylglycerol * H2O --> a 2-monoacylglycerol * a fatty acid
adietary all-trans-retinyl ester * H2O <==> all-trans-retinol * a long-chain fatty acid
adihomo γ linolenoyl [acp] * H2O <==>di-homo-γ-linolenate * a holo-[acp] * H+
adihydroflavonol * 2-oxoglutarate * oxygen <==> a flavonol * succinate * CO2 * H2O
adinucleotide (nucleic acid) * H2O <==> a nucleoside monophosphate * H+
adipeptide with proline at carboxy terminal * H2O <==> L-proline * a standard α amino acid
a DNA containing abasic site <==> a 5'-phosphopolynucleotide * a 3'-terminal unsaturated sugar
a DNA containing ring-opened 7-methylguanine * H2O <==> 2,6-diamino-4-hydroxy-5-formamidopyrimidine * DNAn
a DNA cyclobutadipyrimidine <==> a DNA pair of adjacent pyrimidines
a DNA cytosine * S-adenosyl-L-methionine <==> a DNA 5-methylcytosine * S-adenosyl-L-homocysteine * H+
a DNA with alkylated adenine * H2O <==> a DNA containing a purinic site * 3-methyladenine
a DNA with uracil <==> an AP(apurinic or apyrimidinic) site created by glycosylic bond cleavage * uracil
a docosapentaenoyl [acp] * H2O <==> all-cis-7,10,13,16,19-docosapentaenoate * a holo-[acp]
a dodecanoyl-[acp] * a malonyl-[acp] --> a 3-oxo-myristoyl-[acp] * CO2 * a holo-[acp]
a dodecanoyl-[acp] * H2O --> a holo-[acp] * laurate * H+
a dodecanoyl-[acp] * malonyl-CoA * H+ <==> a 3-oxo-myristoyl-[acp] * CO2 * coenzyme A
a dodecanoyl-[acp] * NAD+ <-- a trans dodec-2-enoyl-[acp] * NADH * H+
a dolichol * CTP <==> a dolichyl phosphate * CDP * H+
a dolichyl phosphate * GDP-α-D-mannose --> a dolichyl β-D-mannosyl phosphate * GDP
a dolichyl phosphate * UDP-D-glucose --> a dolichyl β-D-glucosyl phosphate * UDP
a dolichyl phosphate * UDP-N-acetyl-α-D-glucosamine --> an N-acetylglucosaminyl-diphosphodolichol * uridine-5'-phosphate
a donor xyloglucan * an acceptor Xyloglucan <==> a donor Xyloglucan with cleaved xyloglucanyl segment * an acceptor xyloglucan with xyloglucanyl segment
a double stranded DNA * ATP <==> a negatively supercoiled DNA * ADP * phosphate
a fatty acid * NADPH * oxygen --> a ω-hydroxy fatty acid * NADP+ * H2O
a fatty aldehyde * NAD+ * H2O <==> a 2,3,4-saturated fatty acid * NADH * H+
a fatty aldehyde * NAD+ * H2O --> a fatty acid * NADH * H+
a flavan-3-ol * NADP+ <==> an anthocyanidin * NADPH * H+
a flavanone * NADPH * oxygen * H+ <==> a 3',5'-dihydroxy isoflavanone * NADP+ * H2O
a flavanone * 2-oxoglutarate * oxygen <==> adihydroflavonol * succinate * CO2
a flavanone * NADPH * oxygen * H+ <==> a 3' hydroxy flavanone * NADP+ * H2O
a flavonoid * NADPH * oxygen * H+ <==> a 3'-hydroxy-flavonoid * NADP+ * H2O
a folylpolyglutamate(n+1) * H2O <==> L-glutamate * a folylpolyglutamate(n)
a fructan(n) * H2O <==> β-D-fructofuranose * a fructan(n-1)
a glucosyl-(mannosyl)9-(N-acetylglucosaminyl)2-diphosphodolichol * a dolichyl β-D-glucosyl phosphate --> a (glucosyl)2(mannosyl)9-(N-acetylglucosaminyl)2-diphosphodolichol * a dolichyl phosphate * H+
a glucosylated glycogenin <==> a glycogen
a glutaryl-[acp] methyl ester * a malonyl-[acp] <==> a 3-oxo-pimelyl-[acp] methyl ester * CO2 * a holo-[acp]
a glutathione-toxin conjugate * H2O <==> a [Cys-Gly]-S-conjugate * L-glutamate
a glycerophosphodiester * H2O <==> an alcohol * sn-glycerol-3-phosphate * H+
a glycogen * H2O <==> a maltodextrin
a glycogen * phosphate <==> a limit dextrin * α-D-glucose 1-phosphate
a glycogen * phosphate <==> α-D-glucose 1-phosphate * maltotetraose
a glycopeptide-D-mannosyl-N4-(N-acetyl-D-glucosaminyl)2-asparagine * H2O <==> N-acetyl-D-glucosamine-asparagine * a glycopeptide-D-mannosyl-N4-N-acetyl-D-glucosamine
a guanine10 in tRNA * S-adenosyl-L-methionine <==> N2-dimethylguanine10 in tRNA * S-adenosyl-L-homocysteine * H+
a guanine10 in tRNA * S-adenosyl-L-methionine <==> an N2-methylguanine10 in tRNA * S-adenosyl-L-homocysteine * H+
a guanine34 in tRNA * preQ1 <==> a 7-aminomethyl-7-deazaguanosine34 in tRNA * guanine
a guanine34 in tRNA * queuine * H+ <==> queuosine at position 34 of a tRNA * guanine
a guanosine18 in tRNA * S-adenosyl-L-methionine <==> a 2'-O-methylguanosine18 in tRNA * S-adenosyl-L-homocysteine * H+
a GXGG xylogulcan * UDP-α-D-xylose --> an XXXG xylogulcan * UDP * H+
a hexanoyl-[acp] * a malonyl-[acp] --> a 3-oxo-octanoyl-[acp] * CO2 * a holo-[acp]
a hexanoyl-[acp] * malonyl-CoA * H+ <==> a 3-oxo-octanoyl-[acp] * CO2 * coenzyme A
a hexanoyl-[acp] * NAD+ <-- a trans hex-2-enoyl-[acp] * NADH * H+
a histone * acetyl-CoA <==> an acetylated histone * coenzyme A
a holo-[acp] * H2O --> 4'-phosphopantetheine * an apo-[acp]
a holo-[acp] * malonyl-CoA * H+ --> a malonyl-[acp] * coenzyme A
a homogalacturonan * S-adenosyl-L-methionine --> methylesterified 1,4-α-D-galacturonosyl * S-adenosyl-L-homocysteine * H+
a homogalacturonan * UDP-α-D-xylose --> a xylogalacturonan * UDP * H+
a jasmonic acid * 1-aminocyclopropane-1-carboxylate * ATP --> a jasmonoyl-1-aminocyclopropane-1 carboxylate * AMP * diphosphate
a jasmonic acid * L-glutamine * ATP --> a jasmonoyl-glutamine * AMP * diphosphate
a jasmonic acid * L-isoleucine * ATP --> a jasmonoyl-isoleucine * AMP * diphosphate
a jasmonic acid * L-leucine * ATP --> a jasmonoyl-leucine * AMP * diphosphate
a jasmonic acid * L-phenylalanine * ATP --> a jasmonoyl-phenylalanine * AMP * diphosphate
a jasmonic acid * L-valine * ATP --> a jasmonoyl-valine * AMP * diphosphate
a jasmonic acid * OH- --> a 12-hydroxyjasmonate * H+
a jasmonic acid * S-adenosyl-L-methionine <==> S-adenosyl-L-homocysteine * a methyl jasmonate
a L-prolyl peptide * H2O <==> a peptide * L-proline
a large peptide (>20 AA) <==> a small peptide
a large-branched glucan * H2O --> a long-linear glucan
a levan * H2O <==> D-fructose * sucrose
a limit dextrin <==> a limit dextrin with short branches
a linear malto-oligosaccharide [(glucose)n] * H2O <-- a linear malto-oligosaccharide [(glucose)n-2] * β-maltose
a linear malto-oligosaccharide [(glucose)n] * phosphate <==> α-D-glucose 1-phosphate * a linear malto-oligosaccharide [(glucose)n-1]
a linear α-D-glucan * ATP * H2O <==> [phospho-α-glucan] * AMP * phosphate * H+
a lipid hydroperoxide * 18-hydroxyoleate --> 9,10-epoxy-18-hydroxystearate * an alcohol
a lipid hydroperoxide * glutathione --> a lipid * glutathione disulfide * H2O
a lipid hydroperoxide * oleate --> 9,10-epoxystearate * an alcohol
a lipid linoleoyl group * a reduced electron acceptor * oxygen <==> a lipid α-linolenoyl group * an oxidized electron acceptor * H2O
a lipid oleoyl-group * a reduced electron acceptor * oxygen --> a lipid linoleoyl group * an oxidized electron acceptor * H2O
a long-chain acyl-CoA * NADPH * H+ --> a long-chain alcohol * coenzyme A * NADP+
a long-chain acyl-CoA * a 1-acyl-sn-glycerol-3-phosphate --> a 1,2-diacyl-sn-glycerol-3-phosphate * coenzyme A
a long-chain acyl-CoA * a long-chain alcohol --> a long-chain ester * coenzyme A
a long-chain acyl-CoA * ethanol --> a fatty acid-ethyl ester * coenzyme A
a long-chain acyl-CoA * malonyl-CoA <==> a very long chain fatty acyl-CoA * CO2 * coenzyme A
a long-chain acyl-CoA * sn-glycerol-3-phosphate --> a 1-acyl-sn-glycerol-3-phosphate * coenzyme A
a long-chain acyl-CoA[out] * ATP * H2O <==> a long-chain acyl-CoA[in] * ADP * phosphate * H+
a long-chain alcohol * oxygen <==> a long-chain aldehyde * hydrogen peroxide
a long-chain alcohol * oxygen --> a fatty aldehyde * hydrogen peroxide
a long-chain fatty acid * ATP * coenzyme A --> a long-chain acyl-CoA * AMP * diphosphate
a long-linear glucan * H2O --> short glucans
a long-linear glucan * α-D-glucose <-- a short glucan * a short glucan
a maltodextrin * ATP * H2O <==> a 6-phosphogluco-maltodextrin * AMP * phosphate
a maltodextrin(n) * phosphate <==> a maltodextrin(n-1) * α-D-glucose 1-phosphate
a maltodextrin(n) * β-maltose <==> a maltodextrin(n+1) * α-D-glucose
a mannan * H2O <==> a mannan oligosaccharide
a mannosyl-(N-acetylglucosaminyl)2-diphosphodolichol * GDP-α-D-mannose --> a (mannosyl)2-(N-acetylglucosaminyl)2-diphosphodolichol * GDP * H+
a medium-chain 2,3,4-saturated fatty acyl CoA * an oxidized electron-transfer flavoprotein <==> a medium-chain trans-2,3-dehydroacyl-CoA * a reduced electron-transfer flavoprotein
a menaquinone * H+[in] * e- --> a menaquinol
a methyl jasmonate * H2O <==> a jasmonic acid * methanol * H+
a mismatched DNA base pair <==> a properly matched DNA base pair
a mitochondrial preprotein including a mitochondrial targeting sequence <==> a processed mitochondrial protein * a peptide
a monoamide of a dicarboxylate * H2O <==> ammonia * adicarboxylate
a mRNA with poly(A) tail <==> AMP
a myo-inositol monophosphate * H2O <==> myo-inositol * phosphate
a myosin heavy chain * ATP <==> a myosin-heavy chain-phosphate * ADP
a myristoyl-[acp] * a malonyl-[acp] --> a 3-oxo-palmitoyl-[acp] * CO2 * a holo-[acp]
a myristoyl-[acp] * H2O <==> a holo-[acp] * myristate
a myristoyl-[acp] * malonyl-CoA * H+ <==> a 3-oxo-palmitoyl-[acp] * CO2 * coenzyme A
a myristoyl-[acp] * NAD+ <-- a trans tetradec-2-enoyl-[acp] * NADH * H+
a negatively supercoiled DNA <==> a relaxed DNA
a nitrile * H2O <==> a carboxylate * ammonia * H+
a non-methylated ribosomal protein L11 * S-adenosyl-L-methionine <==> a methylated ribosomal protein L11 * S-adenosyl-L-homocysteine
a nucleosidediphosphate-glucose * a 1,4-α-D-glucan <==> a nucleosidediphosphate * a 1,4-α-D-glucan
a nucleoside triphosphate * H2O --> a nucleosidediphosphate * phosphate * H+
a nucleoside triphosphate * H2O --> a nucleoside monophosphate * diphosphate * H+
a nucleoside triphosphate * RNA(n) <==> RNA(n+1) * diphosphate
a O-sialoglycoprotein * H2O <==> a peptide
a palmitoleoyl-[acp] * a malonyl-[acp] <==> a 3-oxo-cis-vaccenoyl-[acp] * CO2 * a holo-[acp]
a palmitoleoyl-[acp] * H2O <==> palmitoleate * a holo-[acp] * H+
a palmitoyl-[acp] <==> a Δ6-hexadecenoyl-[acp]
a palmitoyl-[acp] * H2O <==> palmitate * a holo-[acp] * H+
a palmitoyl-[acp] * malonyl-CoA * H+ --> a 3-oxo-stearoyl-[acp] * CO2 * coenzyme A
a palmitoyl-[acp] * NAD+ <-- a trans hexadecenoyl-[acp] * NADH * H+
a palmitoylated protein * H2O <==> palmitate * a protein
a pectate <==> a pectate * a pectate oligosaccharide with 4-(4-deoxy-α-D-galact-4-enuronosyl)-D-galacturonate end
a pectin * H2O <==> a pectate * methanol
a peptide <==> a peptide
a peptide <==> adipeptide
a peptide * H2O <==> a basic amino acid * a peptide
a peptide * H2O <==> a peptide * a standard α amino acid
a peptide * H2O <==> a peptide * L-glutamate
a peptide * H2O <==> a standard α amino acid * a peptide
a peptide with a leader sequence * H2O <==> a peptide * a leader sequence
a peptidoglycan * H2O <==> a peptidoglycan with cleaved N-acetyl-glucosamine * N-acetyl-D-glucosamine
a petroselinoyl-[acp] * H2O <==> petroselinate * a holo-[acp]
a phenolic donor * hydrogen peroxide <==> a phenoxyl radical of a phenolic donor * H2O
a phenolic steroid * phosphoadenosine-5'-phosphosulfate <==> adenosine 3',5'-bisphosphate * steroid O sulfate * H+
a phosphate monoester * H2O --> an alcohol * phosphate
a phosphatidyl-N-dimethylethanolamine * S-adenosyl-L-methionine --> a phosphatidylcholine * S-adenosyl-L-homocysteine * H+
a phosphatidyl-N-methylethanolamine * S-adenosyl-L-methionine --> a phosphatidyl-N-dimethylethanolamine * S-adenosyl-L-homocysteine * H+
a phosphatidylcholine * a 1,2-diacylglycerol <==> a 1,2-diacylglycerol * a phosphatidylcholine
a phosphatidylcholine * H2O <==> a 2-lysophosphatidylcholine * α-linolenate
a phosphatidylcholine * H2O --> a 1,2-diacyl-sn-glycerol-3-phosphate * choline * H+
a phosphatidylcholine * H2O --> a 1-lysophosphatidylcholine * a fatty acid * H+
a phosphatidylcholine * H2O --> a 2-lysophosphatidylcholine * a fatty acid * H+
a phosphatidylcholine * H2O --> phosphocholine * a 1,2-diacylglycerol * H+
a phosphatidylcholine[out] * a 1,2-diacylglycerol[out] --> a triacylglycerol * a 2-lysophosphatidylcholine
a phospholipid olefinic fatty acid * S-adenosyl-L-methionine <==> a phospholipid cyclopropane fatty acid * S-adenosyl-L-homocysteine * H+
a phospholipid[in] * ATP * H2O <==> a phospholipid[out] * ADP * phosphate * H+
a phosphoprotein * H2O --> a protein * phosphate
a phosphorylase b * ATP <==> a phosphorylase a * ADP
a phytoceramide * H2O <==> 4-hydroxysphinganine * a carboxylate
a pimelyl-[acp] * L-alanine * H+ <==> 7-keto-8-aminopelargonate * CO2 * a holo-[acp]
a plant ceramide (I) --> a plant ceramide (II)
a plant ceramide (I) * an O-glucosylsterol --> a D-glucosyl-N-acylsphingosine * a sterol
a plant ceramide (I) * ATP --> a plant ceramide 1-phosphate * ADP * H+
a plant ceramide (I) * NADPH --> a plant ceramide (III) * NADP+ * H2O
a plant ceramide (III) --> a plant ceramide (IV) * H+
a plastoquinone * H+[in] * e- --> a plastoquinol
a plastoquinone * NADPH * H+ <==> a plastoquinol * NADP+
a poly(ADP-ribose) * H2O <==> an oligo-ADP-ribose * ADP-ribose
a polycistronic tRNA precursor <==> a 5' half-tRNA molecule with a 2',3' cyclic phosphate on its 3' end * a 3' half-tRNA molecule with a hydroxyl on its 5' end * a tRNA intron
a polyisoprenyldiphosphate * 4-hydroxybenzoate <==> a 4-hydroxy-3-polyprenylbenzoate * diphosphate
a polynucleotide * H2O <==> a 5'-phosphomononucleotide * a 5'-phosphooligonucleotide
a polynucleotide * H2O <==> a polynucleotide * a nucleoside 3'-phosphate
a polypeptide <==> a polypeptide
a polypeptide <==> a peptide
a polypeptide * H2O <==> adipeptide * a peptide
a polypeptide * H2O <==> a peptide * a tripeptide
a polysaccharide * H2O <==> an oligosaccharide
a primary alcohol * NAD+ <==> an aldehyde * NADH * H+
a primary amine * H2O * oxygen <==> an aldehyde * ammonia * hydrogen peroxide
a protein <==> a peptide * a peptide
a protein * ATP <==> a phosphoprotein * ADP
a protein * H2O <==> a basic amino acid * a protein
a protein * H2O <==> a peptide * a peptide
a protein * H2O <==> a protein * β-aspartate
a protein * L-arginyl-tRNAarg <==> a [protein]-L-arginine * tRNAarg
a protein c-terminal S-farnesyl-L-cysteine * S-adenosyl-L-methionine <==> a protein c-terminal s-farnesyl-l-cysteine methyl ester * S-adenosyl-L-homocysteine
a protein c-terminal s-farnesyl-l-cysteine methyl ester * H2O <==> a protein c-terminal S-farnesyl-L-cysteine * methanol * H+
a proteindithiol * NADP+ <==> a proteindisulfide * NADPH * H+
a protein S-farnesyl-L-cysteine <==> a protein c-terminal S-farnesyl-L-cysteine * a peptide
a protein with incorrect disulfide bonds <==> a protein with correct disulfide bonds
a protein with N-terminal methionine * H2O <==> L-methionine * a peptide
a protein-L-tyrosine phosphate * H2O <==> a [protein]-L-tyrosine * phosphate
a protein-γ-glutamate <==> L-glutamate * a peptide
a quinone * NADPH * H+ <==> a quinol * NADP+
a quinone * NADPH <==> a semiquinone * NADP+
a RAD21 cohesin subunit <==> a peptide * a peptide
a reduced electron-transfer flavoprotein * an ubiquinone <==> an oxidized electron-transfer flavoprotein * an ubiquinol
a reduced ferroprotein (Fe II) * oxygen --> an oxidized ferroprotein (Fe III) * H2O
a reduced plastocyanin * an oxidized ferredoxin * hν --> an oxidized plastocyanin * a reduced ferredoxin
a reduced thioredoxin * an organic hydroperoxide <==> an oxidized thioredoxin * an alcohol * H2O
a reduced thioredoxin * NADP+ <-- an oxidized thioredoxin * NADPH * H+
a ribonucleosidediphosphate * ATP <==> a ribonucleoside triphosphate * ADP
a ribonucleoside monophosphate * H2O --> a ribonucleoside * phosphate
a RNA-DNA hybrid * H2O <==> a DNA * a nucleoside monophosphate
a secondary alcohol --> a ketone * H+
a secondary alcohol * NAD+ <==> a ketone * NADH * H+
a secondary alcohol * NADP+ <==> a ketone * NADPH * H+
a sialyloligosaccharide * H2O <==> an oligosaccharide * N-acetylneuraminate
a small peptide <==> adipeptide
a small subunit of molybdopterin synthase * ATP --> a carboxy-adenylated small subunit of molybdopterin synthase * diphosphate
a small ubiquitin-like modifier (SUMO) propeptide <==> a mature small ubiquitin-like modifier (SUMO) peptide
a sphingoid 1-phosphate * H+ --> phosphoryl-ethanolamine * an aldehyde
a sphingoid base * ATP --> a sphingoid 1-phosphate * ADP * H+
a stearoyl-[acp] * a reduced electron acceptor * oxygen <==> an oleoyl-[acp] * an oxidized electron acceptor * H2O
a stearoyl-[acp] * a reduced ferredoxin * oxygen --> an oleoyl-[acp] * an oxidized ferredoxin * H2O
a stearoyl-[acp] * H2O --> stearate * a holo-[acp] * H+
a stearoyl-[acp] * NAD+ <-- a trans-octadec-2-enoyl-[acp] * NADH * H+
a sterol * a phosphatidylcholine <==> a 2-lysophosphatidylcholine * a steryl-ester
a sugar alcohol * NADP+ <==> an aldose * NADPH * H+
a sugar phosphate * H2O <==> a sugar * phosphate
a thiohydroximate-O-sulfate with a terminal alkene <==> an epithionitrile * sulfate
a thiohydroximate-O-sulfate without a terminal alkene <==> a nitrile * sulfate
a trans-2,trans-4-dienoyl-CoA * NADPH <==> a trans-3-enoyl-CoA * NADP+
a trans-2-enoyl-CoA * NADP+ <==> a trans-2,trans-4-dienoyl-CoA * NADPH * H+
a trans-3-enoyl-CoA --> a trans-2-enoyl-CoA
a trans2,cis-5-dienoyl-CoA * H+ <==> a trans3,cis-5-dienoyl-CoA
a triacylglycerol * H2O --> adiacylglycerol * a carboxylate * H+
a tRNA containing N6-dimethylallyladenosine --> cis-prenyl-tRNA
a tRNA precursor * CTP * ATP <==> a tRNA containing a 3' CCA end * diphosphate
a tRNA precursor * H2O <==> mature tRNA * a single-stranded oligoribonucleotide
a tRNA precursor with a 5' extension <==> an uncharged tRNA * a single-stranded RNA
a tRNA precursor with a 5' extension and a long 3' trailer <==> a tRNA precursor with a 5' extension * a ribonucleoside monophosphate
a tRNA precursor with a 5' extension and a long 3' trailer <==> a tRNA precursor with a 5' extension and a short 3' extension * a nucleoside monophosphate
a tRNA precursor with a 5' extension and a short 3' extension <==> a tRNA precursor with a short 3' extension * a single-stranded RNA
a tRNA uridine34 * a [TusE sulfur carrier protein]-S-sulfanylcysteine * ATP <==> a tRNA 2-thiouridine34 * a [TusE sulfur carrier protein]-L-cysteine * AMP * diphosphate
a tRNA uridine38-40 <==> a tRNA pseudouridine38-40
a tRNA uridine54 * S-adenosyl-L-methionine <==> a tRNA containing 5-methyluridine54 * S-adenosyl-L-homocysteine * H+
a ubiquitin C-terminal thioester * H2O <==> a ubiquitin * a thiol
a very long chain alcohol * a long-chain acyl-CoA --> a wax ester * coenzyme A
a very long chain alcohol * coenzyme A * NADP+ <-- a very long chain fatty acyl-CoA * NADPH * H+
a very-long-chain (3R)-3-hydroxyacyl-CoA --> a very-long-chain trans-2,3-dehydroacyl-CoA * H2O
a very-long-chain (3R)-3-hydroxyacyl-CoA * NADP+ <-- a very-long-chain oxoacyl-CoA * NADPH * H+
a very-long-chain 2,3,4-saturated fatty acyl CoA * malonyl-CoA --> a very-long-chain oxoacyl-CoA * CO2 * coenzyme A
a very-long-chain 2,3,4-saturated fatty acyl CoA * NADP+ <-- a very-long-chain trans-2,3-dehydroacyl-CoA * NADPH * H+
a very-long-chain aldehyde --> an alkane * carbon monoxide
a very-long-chain aldehyde * coenzyme A * NADP+ <-- a very long chain fatty acyl-CoA * NADPH * H+
a xenobiotic[in] * ATP * H2O <==> a xenobiotic[out] * ADP * phosphate
a xyloglucan * H2O <==> a xyloglucan oligosaccharide
a xyloglucan * H2O <==> XXXG xyloglucan oligosaccharide * XXLG xyloglucan oligosaccharide * XLXG xyloglucan oligosaccharide * XLLG xyloglucan oligosaccharide
a α-D-mannosyl-(1→6)-β-D-mannosyl-(1→4)-N-acetyl-β-D-glucosaminyl-(1→4)-N-acetyl-β-D-glucosaminyl-[glycoprotein] * H2O <==> an N-acetyl-β-D-glucosaminyl-(1→4)-N-acetyl-β-D-glucosaminyl-[glycoprotein] * α-D-mannosyl-(1→6)-D-mannose
a β-D glucoside * H2O <==> a non glucosylated glucose acceptor * β-D-glucose
a β-D-galactoside * H2O <==> a non galactosylated galactose acceptor * β-D-galactose
a β-D-glucan with a C3-substituted glucose <==> a β-D glucan * a β-D glucan
a β-D-glucuronoside * H2O <==> D-glucuronate * an alcohol
a Δ4-hexadecenoyl-[acp] * a malonyl-[acp] <==> a 3-oxo-petroslinoyl-[acp] * a holo-[acp] * CO2
a ω-hydroxy fatty acid * oxygen --> an ω-oxo fatty acid * hydrogen peroxide
abieta-7,13-dien-18-ol * NADPH * oxygen * H+ <==> abieta-7,13-diene-18-al * NADP+ * H2O
abieta-7,13-dien-18-ol * NADPH * oxygen * H+ <==> abietadiene-diol * NADP+ * H2O
abietadiene-diol --> abieta-7,13-diene-18-al * H2O
acetaldehyde * NAD+ * H2O --> acetate * NADH * H+
acetaldehyde * NADP+ * H2O <==> acetate * NADPH * H+
acetaldehyde * oxygen * H2O <==> acetate * hydrogen peroxide * H+
acetate * ATP * coenzyme A --> acetyl-CoA * AMP * diphosphate
acetoacetyl-CoA * acetyl-CoA * H2O --> (S)-3-hydroxy-3-methylglutaryl-CoA * coenzyme A * H+
acetol * NADP+ <-- methylglyoxal * NADPH * H+
acetone * a reduced flavoprotein * oxygen <==> acetol * an oxidized flavoprotein * H2O
acetyl-CoA * (3Z)-hex-3-en-ol --> (3Z)-hex-3-en-1-yl acetate * coenzyme A
acetyl-CoA * a 1-alkyl-sn-glycero-3-phosphocholine <==> a 1-alkyl-2-acetyl-sn-glycero-3-phosphocholine * coenzyme A
acetyl-CoA * a [pyruvate dehydrogenase E2 protein] N6-dihydrolipoyl-L-lysine <-- a [pyruvate dehydrogenase E2 protein] N6-S-acetyldihydrolipoyl-L-lysine * coenzyme A
acetyl-CoA * a carboxylated-biotinylated [BCCP dimer] --> malonyl-CoA * a biotinylated [BCCP dimer]
acetyl-CoA * a malonyl-[acp] --> an acetoacetyl-[acp] * CO2 * coenzyme A
acetyl-CoA * a peptide <==> an Nα-acetyl-peptide * coenzyme A
acetyl-CoA * butanoyl-CoA <==> 3-oxohexanoyl-CoA * coenzyme A
acetyl-CoA * dihydrolipoamide <==> S-acetyldihydrolipoamide * coenzyme A
acetyl-CoA * glyoxylate * H2O --> (S)-malate * coenzyme A * H+
acetyl-CoA * octanoyl-CoA <==> 3-oxodecanoyl-CoA * coenzyme A
acetyl-CoA * propanoyl-CoA <==> β-ketovaleryl-CoA * coenzyme A
acetylajmaline <==> ajmaline
acrolein * NADPH * H+ <==> propanal * NADP+
adenine1618 in 23S rRNA * S-adenosyl-L-methionine <==> N6-methyladenine1618 in 23S rRNA * S-adenosyl-L-homocysteine * H+
adenine22 in tRNA * S-adenosyl-L-methionine * H+ <==> N1-methyladenine22 in tRNA * S-adenosyl-L-homocysteine
adenine[out] * H+[out] --> adenine[in] * H+[in]
adenosine * ATP --> AMP * ADP * H+
adenosine * H2O --> D-ribose * adenine
adenosine 3',5'-bisphosphate * H2O --> AMP * phosphate
adenosine 5'-phosphosulfate * ATP --> phosphoadenosine-5'-phosphosulfate * ADP * H+
adenosine 5'-phosphosulfate * H2O <==> sulfate * AMP * H+
adenosine[out] * H+[out] --> adenosine[in] * H+[in]
adenylo-succinate --> fumarate * AMP
adenylyl-molybdopterin * molybdate --> molybdenum cofactor * AMP * H2O
ADP * 10-formyl-tetrahydropteroyl-[γ-Glu](n) * phosphate <==> ATP * formate * tetrahydropteroyl-[γ-Glu](n)
ADP * a reduced NrdH glutaredoxin-like protein --> dADP * an oxidized NrdH glutaredoxin-like protein * H2O
ADP * H2O <==> AMP * phosphate * H+
ADP-D-ribosyl(n)-acceptor * NAD+ <==> ADP-D-ribosyl(n+1)-acceptor * nicotinamide * H+
ADP-ribose * H2O <==> AMP * D-ribose 5-phosphate * H+
ADP-α-D-glucose * (1,4-α-D-glucosyl)(n) --> ADP * (1,4-α-D-glucosyl)(n+1)
agmatine * H2O --> ammonia * N-carbamoylputrescine * H+
all-trans neurosporene <==> α-zeacarotene
all-trans neurosporene <==> β-zeacarotene
all-trans-3,4-didehydrolycopene <==> torulene
all-trans-decaprenyldiphosphate * 4-hydroxybenzoate --> 3-decaprenyl-4-hydroxybenzoate * diphosphate
all-trans-geranyl-geranyl diphosphate --> 9α-copalyldiphosphate
all-trans-geranyl-geranyl diphosphate --> ent-copalyldiphosphate
all-trans-geranyl-geranyl diphosphate * a [protein]-L-cysteine <==> a S-geranylgeranyl protein * diphosphate
all-trans-geranyl-geranyl diphosphate * NADPH * H+ -->dihydrogeranylgeranyl-PP * NADP+
all-trans-heptaprenyldiphosphate * 4-hydroxybenzoate <==> 3-heptaprenyl-4-hydroxybenzoate * diphosphate
all-trans-hexaprenyl diphosphate * 4-hydroxybenzoate <==> 3-hexaprenyl-4-hydroxybenzoate * diphosphate
all-trans-lycopene <==> δ-carotene
all-trans-lycopene --> γ-carotene
all-trans-lycopene * oxygen --> 6-methyl-5-hepten-2-one * bixin aldehyde
all-trans-nonaprenyl diphosphate * 4-hydroxybenzoate <==> nonaprenyl-4-hydroxybenzoate * diphosphate
all-trans-nonaprenyl diphosphate * homogentisate * H+ --> 2-methyl-6-solanyl-1,4-benzoquinol * CO2 * diphosphate
all-trans-octaprenyl diphosphate * 4-hydroxybenzoate <==> 3-octaprenyl-4-hydroxybenzoate * diphosphate
all-trans-retinal * H2O * oxygen <==> all-trans-retinoate * hydrogen peroxide * H+
all-trans-retinol * NADP+ <==> all-trans-retinal * NADPH * H+
all-trans-retinyl palmitate * H2O <==> a retinol * palmitate * H+
all-trans-retinyl palmitate * H2O <==> all-trans-retinol * palmitate * H+
all-trans-β-carotene * NADH * oxygen * H+ <==> zeaxanthin * NAD+ * H2O
all-trans-β-carotene * a reduced electron acceptor * oxygen <==> β-carotene 15,15' epoxide * an oxidized electron acceptor * H2O
all-trans-β-carotene * NADH * oxygen * H+ --> β-cryptoxanthin * NAD+ * H2O
all-trans-β-carotene * oxygen <==> all-trans-retinal
allantoate * H2O --> S-(-)-ureidoglycolate * urea
allantoate * H2O * H+ --> S-ureidoglycine * ammonia * CO2
allicin --> thioacrolein * allylsulfenate
alliin <==> allylsulfenate * 2-aminoacrylate * H+
allyl alcohol * NADP+ <==> acrolein * NADPH * H+
amino acids(n) * H2O <==> amino acids(n-1) * a standard α amino acid
amino acids(n) * H2O --> a standard α amino acid * amino acids(n-1)
aminoacetone * H2O * oxygen <==> methylglyoxal * ammonia * hydrogen peroxide * H+
aminocarboxymuconate semialdehyde --> quinolinate * H2O * H+
aminoimidazole carboxamide ribonucleotide * 10-formyl-tetrahydrofolate --> phosphoribosyl-formamido-carboxamide * tetrahydrofolate
ammonia * 2-oxobutanoate * succinate * H+ <==> O-succinyl-L-homoserine * H2O
ammonia * an oxidized ferredoxin * H2O <-- nitrite * a reduced ferredoxin * H+
ammonia * ATP * nicotinate adeninedinucleotide --> AMP * NAD+ * diphosphate
ammonia * CO2 * ATP * H2O --> carbamoyl-phosphate * ADP * phosphate * H+
ammonia * CO2 * ATP <-- carbamoyl-phosphate * ADP * H+
ammonia * H+ <==> ammonium
ammonia * L-glutamate * ATP --> L-glutamine * ADP * phosphate
ammonium[out] --> ammonium[in]
amorpha-4,11-diene * NADPH * oxygen * H+ <==> artemisinic alcohol * NADP+ * H2O
AMP * ATP --> ADP
AMP * diphosphate <-- adenine * 5-phospho-α-D-ribose 1-diphosphate
AMP * H2O <==> adenosine * phosphate
AMP * H2O --> IMP * ammonia
an (3R)-3-hydroxymyristoyl-[acp] --> a trans tetradec-2-enoyl-[acp] * H2O
an (3R)-3-hydroxymyristoyl-[acp] * NADP+ <-- a 3-oxo-myristoyl-[acp] * NADPH * H+
an (3R)-3-hydroxymyristoyl-[acp] * UDP-3-O-(3-hydroxymyristoyl)-α-D-glucosamine <==> UDP-2,3-bis[O-(3R)-3-hydroxymyristoyl]-α-D-glucosamine * a holo-[acp] * H+
an (3R)-3-hydroxymyristoyl-[acp] * UDP-N-acetyl-α-D-glucosamine <==> UDP-3-O-[(3R)-3-hydroxymyristoyl]-N-α-acetylglucosamine * a holo-[acp]
an (N-acetylglucosaminyl)2-diphosphodolichol * GDP-α-D-mannose --> a mannosyl-(N-acetylglucosaminyl)2-diphosphodolichol * GDP * H+
an (R)-3-hydroxydecanoyl-[acp] --> a trans-Δ2-decenoyl-[acp] * H2O
an (R)-3-hydroxydecanoyl-[acp] * NADP+ <-- a 3-oxo-decanoyl-[acp] * NADPH * H+
an (R)-3-hydroxyhexanoyl-[acp] --> a trans hex-2-enoyl-[acp] * H2O
an (R)-3-hydroxyhexanoyl-[acp] * NADP+ <-- a 3-oxo-hexanoyl-[acp] * NADPH * H+
an (R)-3-hydroxypalmitoyl-[acp] --> a trans hexadecenoyl-[acp] * H2O
an (R)-3-hydroxypalmitoyl-[acp] * NADP+ <-- a 3-oxo-palmitoyl-[acp] * NADPH * H+
an (S)-2-hydroxyacid * oxygen <==> hydrogen peroxide * a 2-oxo carboxylate * H+
an 11-hydroxyjasmonate * phosphoadenosine-5'-phosphosulfate <==> adenosine 3',5'-bisphosphate * an 11-hydroxyjasmonate sulfate
an 11-β-hydroxysteroid * NADP+ <==> an 11-oxosteroid * NADPH * H+
an [apo BCAA dehydrogenase E2 protein] N6-dihydrolipoyl-L-lysine * NAD+ --> an [apo BCAA dehydrogenase E2 protein] N6-lipoyl-L-lysine * NADH * H+
an [eIF5A-precursor]-deoxyhypusine * a reduced electron acceptor * oxygen --> an eIF5A-hypusine * an oxidized electron acceptor * H2O
an [eIF5A-precursor]-N-(4-aminobutylidene)-lysine * NADH * H+ <==> an [eIF5A-precursor]-deoxyhypusine * NAD+
an [L-cysteine desulfurase]-S-sulfanyl-L-cysteine * a sulfur acceptor <==> an L-cysteine desulfurase * S-sulfanyl-[acceptor]
an acetoacetyl-[acp] * NADPH * H+ --> a (R)-3-hydroxybutanoyl-[acp] * NADP+
an acetyl-[acp] * a malonyl-[acp] <==> a holo-[acp] * an acetoacetyl-[acp] * CO2
an acetylated histone <==> a deacetylated histone * N6-acetyl-L-lysine
an acyl phosphate * H2O <==> a carboxylate * phosphate * H+
an acyl-[acp] * a malonyl-[acp] <==> a 3-oxoacyl-[acp] * CO2 * a holo-[acp]
an acyl-[acp] * H2O --> a fatty acid * a holo-[acp]
an acyl-[acp] * NAD+ <==> a trans-2-enoyl-[acyl-carrier protein] * NADH * H+
an acyl-[acp] * sn-glycerol-3-phosphate --> a 1-acyl-sn-glycerol-3-phosphate * a holo-[acp]
an acyl-CoA * a 1,2-diacylglycerol --> a triacylglycerol * coenzyme A
an acyl-CoA * a 2-lysophosphatidylcholine <-- a phosphatidylcholine * coenzyme A
an acyl-CoA * H2O --> a carboxylate * coenzyme A * H+
an acyl-CoA * NADP+ <==> a 2-enoyl-CoA * NADPH * H+
an acyl-CoA * oxygen <==> a trans-2-enoyl-CoA * hydrogen peroxide
an ADP-sugar * H2O <==> AMP * an α-D-aldose-1-phosphate
an alcohol * acetyl-CoA <==> an acetic ester * coenzyme A
an alcohol * NADP+ <==> an aldehyde * NADPH * H+
an aldehyde * NAD+ * H2O <==> a carboxylate * NADH * H+
an aldehyde * NADP+ * H2O <==> a carboxylate * NADPH * H+
an aldehyde * oxygen * H2O <==> a carboxylate * hydrogen peroxide * H+
an aliphatic amine * H2O * oxygen <==> an aldehyde * ammonia * hydrogen peroxide * H+
an alkane --> a long-chain alcohol
an alkane --> a secondary alcohol
an alkylated DNA * H2O <==> DNAn * an alkylated nucleobase
an all-trans-retinyl ester * H2O --> all-trans-retinol * a long-chain fatty acid
an amine * S-adenosyl-L-methionine <==> S-adenosyl-L-homocysteine * a methylated amine
an apo-[acp] * coenzyme A --> adenosine 3',5'-bisphosphate * a holo-[acp]
an aryl aldehyde * oxygen * H2O <==> an aromatic carboxylate * hydrogen peroxide
an electron-transfer-related quinone * H+[in] * e- --> an electron-transfer-related quinol
an epoxide * H2O <==> a glycol
an exposed unphosphorylated, (α-1,6)-branched malto-oligosaccharide tail on amylopectin * H2O --> a linear malto-oligosaccharide * amylopectin
an exposed unphosphorylated, unbranched malto-oligosaccharide tail on amylopectin * H2O --> β-maltose * amylopectin
an exposed unphosphorylated, unbranched malto-oligosaccharide tail on amylopectin * H2O --> β-maltose * an exposed unphosphorylated, (α-1,6)-branched malto-oligosaccharide tail on amylopectin
an Fe(III)-siderophore[out] --> an Fe(III)-siderophore[in]
an isoflavone * NADPH * oxygen * H+ <==> a 2'-hydroxyisoflavone * NADP+ * H2O
an isoflavone * UDP-D-glucose <==> an isoflavone-7-O-β-D-glucoside * UDP
an L-1-phosphatidyl-ethanolamine * H2O <==> a 1-lyso-2-acyl-sn-glycero-3-phosphoethanolamine * a fatty acid * H+
an L-1-phosphatidyl-ethanolamine * H2O <==> a fatty acid * a 2-lyso-phosphatidyl-ethanolamine * H+
an L-1-phosphatidyl-ethanolamine * L-serine <==> an L-1-phosphatidylserine * ethanolamine
an L-1-phosphatidyl-inositol * a plant ceramide (I) --> an inositolphosphorylceramide * a 1,2-diacylglycerol
an L-1-phosphatidyl-inositol * ATP --> a 1-phosphatidyl-1D-myo-inositol 3-phosphate * ADP * H+
an L-1-phosphatidyl-inositol * ATP --> a 1-phosphatidyl-1D-myo-inositol 4-phosphate * ADP * H+
an L-1-phosphatidyl-inositol * UDP-N-acetyl-α-D-glucosamine <==> a 6-(N-acetyl-D-glucosaminyl)-1-phosphatidyl-1D-myo-inositol * UDP * H+
an L-1-phosphatidylglycerol-phosphate * H2O --> an L-1-phosphatidyl-glycerol * phosphate
an L-1-phosphatidylserine * H+ --> an L-1-phosphatidyl-ethanolamine * CO2
an L-cysteine desulfurase * L-cysteine --> an [L-cysteine desulfurase]-S-sulfanyl-L-cysteine * L-alanine
an L-cysteine-S-conjugate * H2O <==> a thiol * ammonia * pyruvate * H+
an L-glutaminyl-peptide <==> a 5-oxoprolyl-peptide * ammonia * H+
an L-histidine in eEF-2 * S-adenosyl-L-methionine --> 2-(3-carboxy-3-aminopropyl)-L-histidine in eEF-2 * S-methyl-5'-thioadenosine * H+
an N-acetyl-α-D-glucosaminide * H2O <==> N-acetyl-α-D-glucosamine * an organic molecule
an N-acetyl-β-D-galactosalaminyl-[glycan] * H2O <==> a glycan * N-acetyl-β-D-galactosamine
an N-acetyl-β-D-hexosaminide * H2O <==> an N-acetyl-β-D-hexosamine * an organic molecule
an N-acetylglucosaminyl-diphosphodolichol * UDP-N-acetyl-α-D-glucosamine --> an (N-acetylglucosaminyl)2-diphosphodolichol * UDP * H+
an N-acylated aliphatic-L-amino acid * H2O <==> a carboxylate * an aliphatic L-amino acid
an N-acylated peptide * H2O <==> a peptide * an N-acylated amino acid * H+
an N2-methylguanine10 in tRNA * S-adenosyl-L-methionine <==> N2-dimethylguanine10 in tRNA * S-adenosyl-L-homocysteine * H+
an O-acyl-L-carnitine[out] * L-carnitine[in] --> an O-acyl-L-carnitine[in] * L-carnitine[out]
an octanoyl-[acp] * a [lipoyl-carrier protein] --> a [lipoyl-carrier protein] N6-octanoyl-L-lysine * a holo-[acp]
an octanoyl-[acp] * a malonyl-[acp] --> a 3-oxo-decanoyl-[acp] * CO2 * a holo-[acp]
an octanoyl-[acp] * glycine cleavage system lipoyl carrier <==> a [glycine-cleavage complex H protein] N6-octanoyl-L-lysine * a holo-[acp]
an octanoyl-[acp] * malonyl-CoA * H+ <==> a 3-oxo-decanoyl-[acp] * CO2 * coenzyme A
an octanoyl-[acp] * NAD+ <-- a trans oct-2-enoyl-[acp] * NADH * H+
an oleoyl-[acp] * H2O --> a holo-[acp] * oleate
an oligonucleotide * H2O <==> an oligonucleotide * a nucleoside monophosphate
an oligopeptide <==> a peptide * a peptide
an oligopeptide * H2O <==> adipeptide * a peptide
an oligopeptide * H2O <==> a peptide * a standard α amino acid
an oligosaccharide with-β-1,3-linked-galactose(n) * H2O <==> an oligosaccharide with-β-1,3-linked-galactose(n-1) * β-D-galactose
an organic molecule * H2O * oxygen <==> an alcohol * superoxide * H+
an oxidized electron acceptor * NADH * H+ <==> a reduced electron acceptor * NAD+
an oxidized ferroprotein (Fe III) * an ubiquinol --> a reduced ferroprotein (Fe II) * an ubiquinone
an oxidized flavodoxin * NADPH * H+ <==> a reduced flavodoxin * NADP+
an oxidized flavoprotein (FAD) * NADPH --> a reduced flavoprotein (FADH2) * NADP+
an oxidized flavoprotein (FMN) * NADPH --> a reduced flavoprotein (FMNH2) * NADP+
an oxidized plastocyanin[in] * e- --> a reduced plastocyanin[in]
an oxidized thioredoxin * e- <-- a reduced thioredoxin
an RNA * H2O <==> a nucleoside 3'-phosphate * a 3' phosphooligonucleotide
an RNA * H2O <==> a nucleoside 3'-phosphate
an S-alkyl-L-cysteine S-oxide <==> an S-alkylsulfenate * 2-aminoacrylate
an ubiquinone * H+[in] * e- --> an ubiquinol
an ubiquinone * H+[out] * e- --> an ubiquinol
an α-D-galactoside * H2O <==> α-D-galactose * an organic molecule
an α-D-mannoside * H2O <==> α-D-mannose * an organic molecule
an ω-oxo fatty acid * NAD+ * H2O --> adicarboxylate * NADH
androst-4-en-3,17-dione * a reduced flavoprotein * oxygen <==> 19-hydroxyandrostenedione * an oxidized flavoprotein * H2O
antheraxanthin * L-ascorbate * H+ --> zeaxanthin * L-dehydro-ascorbate * H2O
antheraxanthin * NADPH * oxygen * H+ --> violaxanthin * NADP+ * H2O
apigenin * NADPH * oxygen * H+ <==> luteolin * NADP+ * H2O
APO-[3-methylcrotonoyl-CoA:carbon-dioxide ligase (ADP-forming)] * biotin * ATP <==> [3-methylcrotonoyl-CoA:carbon-dioxide ligase(ADP-forming)] * AMP * diphosphate
arabidiol <==> (3S)-2,3-epoxy-2,3-dihydrosqualene * H2O
arachidonate * oxygen <==> (5Z,8Z,10E,14Z)-(12S)-12-hydroperoxyicosa-5,8,10,14-tetraenoate
arachidoyl-CoA * 1-dodecanol <==> arachidoyl dodecanoate * coenzyme A
arachidoyl-CoA * a malonyl-[acp] <==> a 3-oxo-behenoyl-[acp] * CO2 * coenzyme A
arachidoyl-CoA * H2O <==> arachidate * coenzyme A * H+
arsenite * an oxidized electron acceptor * H2O <-- arsenate * a reduced electron acceptor * H+
arsenite[in] * ATP * H2O <==> arsenite[out] * ADP * phosphate * H+
artemisinic alcohol * NADPH * oxygen * H+ <==> artemisinic aldehyde * NADP+ * H2O
ATP <==> cyclic-AMP * diphosphate
ATP * (deoxynucleotides)(n) * (deoxynucleotides)(m) <==> AMP * (deoxynucleotides)(n+m) * diphosphate
ATP * H2O <==> AMP * phosphate * H+
ATP * 2-succinylbenzoate * coenzyme A --> 4-(2'-carboxyphenyl)-4-oxobutyryl-CoA * ADP * phosphate
ATP * 4-methyl-5-(β-hydroxyethyl)thiazole --> ADP * 4-methyl-5-(2-phosphonooxyethyl)thiazole * H+
ATP * 5'-phosphoribosyl-N-formylglycineamide * L-glutamine * H2O --> L-glutamate * ADP * 5-phosphoribosyl-N-formylglycineamidine * phosphate * H+
ATP * 5-amino-1-(5-phospho-D-ribosyl)imidazole-4-carboxylate * L-aspartate --> ADP * 5'-phosphoribosyl-4-(N-succinocarboxamide)-5-aminoimidazole * phosphate * H+
ATP * 5-formyl-tetrahydrofolate --> 5,10-methenyltetrahydrofolate * ADP * phosphate
ATP * 5-phosphoribosyl-N-formylglycineamidine --> ADP * 5-amino-1-(5-phospho-D-ribosyl)imidazole * phosphate * H+
ATP * [a DNA-directed RNA-polymerase] <==> ADP * phospho-[DNA-directed RNA-polymerase]
ATP * [phospho-α-glucan] * H2O <==> AMP * O-phospho-[phospho-α-glucan] * phosphate
ATP * a 1,2-diacylglycerol --> a 1,2-diacyl-sn-glycerol-3-phosphate * ADP * H+
ATP * a [protein]-L-histidine <==> ADP * a protein N-phospho-L-histidine * H+
ATP * a [protein]-L-tyrosine <==> a protein-L-tyrosine phosphate * ADP * H+
ATP * a [protein]-L-tyrosine <==> ADP * a protein-L-tyrosine phosphate * H+
ATP * a protein <==> ADP * a phosphoprotein
ATP * a pyruvate dehydrogenase <==> ADP * a phosphorylated pyruvate dehydrogenase
ATP * a reduced flavodoxin --> dATP * an oxidized flavodoxin * H2O
ATP * acetyl-CoA * bicarbonate --> malonyl-CoA * ADP * phosphate * H+
ATP * an mRNA <==> an mRNA * diphosphate
ATP * biotin * apo-[propionyl-CoA:carbon-dioxide ligase (ADP-forming)] <==> AMP * [propionyl-CoA:carbon-dioxide ligase (ADP-forming)] * diphosphate
ATP * CMP --> ADP * CDP
ATP * D-fructose 6-phosphate --> ADP * fructose-1,6-bisphosphate * H+
ATP * D-gluconate <==> 6-phospho D-gluconate * ADP * H+
ATP * D-ribose 5-phosphate <==> 5-phospho-α-D-ribose 1-diphosphate * AMP * H+
ATP * D-ribulose <==> ADP * D-ribulose 5-phosphate * H+
ATP * dCMP <==> ADP * dCDP
ATP * DNAn <==> a double stranded DNA with 5'-terminal phosphate * ADP * phosphate
ATP * dTMP --> ADP * dTDP
ATP * FMN * H+ --> FAD * diphosphate
ATP * formate * tetrahydrofolate --> ADP * 10-formyl-tetrahydrofolate * phosphate
ATP * GDP <==> AMP * ppGpp
ATP * H2O <==> ADP * phosphate * H+
ATP * H2O * H+[in] <==> ADP * phosphate * H+[out]
ATP * hydroxymethylpyrimidine --> ADP * 4-amino-2-methyl-5-phosphomethylpyrimidine * H+
ATP * L(or D)-ribulose <==> ADP * L(or D)-ribulose 5-phosphate * H+
ATP * L-methionine * H2O --> S-adenosyl-L-methionine * phosphate * diphosphate
ATP * mitogen-activated protein kinase kinase <==> ADP * phosphorylated mitogen-activated protein kinase kinase
ATP * molybdopterin * H+ --> adenylyl-molybdopterin * diphosphate
ATP * NAD+ --> ADP * NADP+ * H+
ATP * NADH --> ADP * NADPH * H+
ATP * nicotinate adeninedinucleotide * L-glutamine * H2O --> L-glutamate * AMP * NAD+ * diphosphate * H+
ATP * phosphate[out] * H2O <==> ADP * phosphate[in] * H+
ATP * protoporphyrin IX * Mg2+ * H2O --> Mg-protoporphyrin * ADP * phosphate * H+
ATP * pyridoxal <==> ADP * pyridoxal 5'-phosphate * H+
ATP * pyridoxamine --> ADP * pyridoxamine 5'-phosphate * H+
ATP * pyridoxine --> ADP * pyridoxine-5'-phosphate * H+
ATP * S-methyl-5-thio-D-ribose --> ADP * S-methyl-5-thio-α-D-ribose 1-phosphate * H+
ATP * uridine-5'-phosphate <==> ADP * UDP
ATP * uridine-5'-phosphate --> ADP * UDP
ATP * UTP * L-glutamine * H2O --> ADP * CTP * L-glutamate * phosphate * H+
avenastenone * NADPH * H+ --> avenasterol * NADP+
avenasterol --> 5-dehydroavenasterol * H+
behenate * NADPH * oxygen --> 22-hydroxydocosanoate * NADP+ * H2O
benzaldehyde * NAD+ * H2O <==> benzoate * NADH * H+
benzaldehyde * oxygen * H2O <==> benzoate * hydrogen peroxide * H+
benzoate * ATP * coenzyme A --> benzoyl-CoA * AMP * diphosphate
benzoate * S-adenosyl-L-methionine --> methylbenzoate * S-adenosyl-L-homocysteine
benzoyl-CoA * 2-phenylethanol <==> phenylethylbenzoate * coenzyme A
benzyl 6-O-β-D-apiofuranosyl-β-D-glucopyranoside * H2O <==> benzyl alcohol * β-D-apiofuranosyl-(1→6)-D-glucose
benzyl alcohol * acetyl-CoA --> benzylacetate * coenzyme A
benzyl alcohol * benzoyl-CoA --> benzylbenzoate * coenzyme A
benzyl alcohol 6-O-β-D-xylopyranosyl-β-D-glucopyranoside * H2O <==> benzyl alcohol * 6-O-(β-D-xylopyranosyl)-β-D-glucopyranose
benzyl-desulfoglucosinolate * phosphoadenosine-5'-phosphosulfate <==> adenosine 3',5'-bisphosphate * benzylglucosinolate * H+
bergaptol * S-adenosyl-L-methionine --> bergapten * S-adenosyl-L-homocysteine * H+
betaine aldehyde * NAD+ * H2O --> glycine betaine * NADH * H+
betaine aldehyde hydrate --> betaine aldehyde * H2O
bicarbonate * H+ <-- CO2 * H2O
big endothelin <==> endothelin 1 * a peptide
bisdemalonylsalvianin * malonyl-CoA * H+ --> monodemalonylsalvianin * coenzyme A
bixin * S-adenosyl-L-methionine --> bixindimethyl ester * S-adenosyl-L-homocysteine
bixin aldehyde * NAD+ * oxygen --> norbixin * NADH * H+
brassinolide * a reduced electron acceptor * oxygen <==> 26-hydroxybrassinolide * an oxidized electron acceptor * H2O
brassinolide * phosphoadenosine-5'-phosphosulfate --> a brassinolide sulfate * adenosine 3',5'-bisphosphate
brassinolide * UDP-D-glucose --> brassinolide-23-O-glucoside * UDP * H+
bupropion * a reduced flavoprotein * oxygen <==> hydroxybupropion * an oxidized flavoprotein * H2O
but-1-en-3-one * NADPH * H+ <==> butan-2-one * NADP+
butanal * NADH * H+ --> n-butanol * NAD+
butein 4'-β-D-glucoside * oxygen <==> aureusidin 6-O-glucoside * H2O * H+
butein 4'-β-D-glucoside * oxygen * H+ <==> sulfuretin 6-glucoside * H2O
Ca2+[in] * ATP * H2O <==> Ca2+[out] * ADP * phosphate * H+
Ca2+[out] * ATP * H2O <==> Ca2+[in] * ADP * phosphate * H+
cadaverine * H2O * oxygen <==> 5-aminopentanal * ammonia * hydrogen peroxide * H+
cadaverine * oxygen * H+ <==> N-hydroxycadaverine * H2O
caffeine * oxygen * H2O <==> 1,3,7-trimethylurate * hydrogen peroxide
caffeine[out] * H+[out] --> caffeine[in] * H+[in]
caffeoyl-4'-hydroxyphenyllactate * NADPH * oxygen * H+ --> rosmarinic acid * NADP+ * H2O
caffeoyl-CoA * S-adenosyl-L-methionine --> feruloyl-CoA * S-adenosyl-L-homocysteine * H+
caffeoylshikimate * coenzyme A --> caffeoyl-CoA * shikimate
campest-4-en-3-one * NADPH * oxygen * H+ --> (22α)-hydroxy-campest-4-en-3-one * NADP+ * H2O
campest-4-en-3β-ol * NAD+ --> campest-4-en-3-one * NADH * H+
campestanol * a reduced electron acceptor * oxygen --> (6α)-hydroxycampestanol * an oxidized electron acceptor * H2O
campestanol * NADPH * oxygen * H+ --> 6-deoxocathasterone * NADP+ * H2O
campesterol --> campest-4-en-3β-ol
campesterol * NADP+ --> crinosterol * NADPH * H+
campesterol * NADPH * oxygen * H+ --> (22α)-hydroxy-campesterol * NADP+ * H2O
canavaninosuccinate <==> L-canavanine * fumarate
cannabigerolate * oxygen <==> Δ9-tetrahydrocannabinolate * hydrogen peroxide
carbamate * H+ --> ammonia * CO2
carbonic acid <==> CO2 * H2O
castasterone * a reduced electron acceptor * oxygen <==> 26-hydroxycastasterone * an oxidized electron acceptor * H2O
castasterone * NADPH * oxygen * H+ --> brassinolide * NADP+ * H2O
castasterone * phosphoadenosine-5'-phosphosulfate --> a castasterone-sulfate * adenosine 3',5'-bisphosphate
castasterone * UDP-D-glucose --> castasterone-23-O-glucoside * UDP * H+
cathasterone * a reduced electron acceptor * oxygen --> teasterone * an oxidized electron acceptor * H2O
Cd2+[in] * ATP * H2O <==> Cd2+[out] * ADP * phosphate * H+
CDP * ATP <==> CTP * ADP
CDP * H2O --> CMP * phosphate * H+
CDP-choline * H2O <==> CMP * phosphocholine * H+
CDP-glycerol * H2O <==> sn-glycerol-3-phosphate * CMP * H+
CDP-N-dimethylethanolamine * a 1,2-diacylglycerol --> a phosphatidyl-N-dimethylethanolamine * CMP * H+
CDP-N-methylethanolamine * a 1,2-diacylglycerol --> a phosphatidyl-N-methylethanolamine * CMP * H+
cellobiose * H2O <==> β-D-glucose
cellulose * H2O <==> a cellodextrin
chitin * H2O --> a chitodextrin
chitotriose * H2O --> N-acetyl-D-glucosamine * N,N'-diacetylchitobiose
chlorophyll a * H+ --> pheophytin a * Mg2+
chlorophyll a * H2O --> chlorophyllide a * phytol * H+
chlorophyllide a * H+ --> pheophorbide a * Mg2+
chlorophyllide a * NADPH * oxygen * H+ <==> chlorophyllide b * NADP+ * H2O
chlorophyllide a * all-trans-geranyl-geranyl diphosphate * H+ --> geranylgeranyl-chlorophyll a * diphosphate
chlorophyllide a * NADP+ <==>divinylchlorophyllide a * NADPH * H+
chlorophyllide a * NADP+ <-- monovinyl protochlorophyllide a * NADPH * H+
chlorophyllide a * NADPH * oxygen * H+ --> 71-hydroxychlorophyllide a * NADP+ * H2O
chlorophyllide a * phytyldiphosphate * H+ <==> chlorophyll a * diphosphate
chlorophyllide b * all-trans-geranyl-geranyl diphosphate * H+ <==> geranylgeranyl-chlorophyll b * diphosphate
chlorophyllide b * phytyldiphosphate * H+ --> chlorophyll b * diphosphate
cholate * NAD+ <==> 3-dehydrocholate * NADH * H+
cholestanol * NADPH * oxygen * H+ <==> (22α)-hydroxy-cholestanol * NADP+ * H2O
cholesterol * a reduced adrenodoxin * oxygen <==> (22R)β-hydroxy-cholesterol * an oxidized adrenodoxin * H2O
cholesterol * NAD+ <==> cholest-5-en-3-one * NADH * H+
cholesterol * NADP+ <-- 7-dehydrocholesterol * NADPH * H+
choline * a reduced ferredoxin * oxygen * H+ --> betaine aldehyde hydrate * an oxidized ferredoxin * H2O
choline * ATP --> phosphocholine * ADP * H+
chorismate --> isochorismate
chorismate --> prephenate
chorismate * L-glutamine --> 4-amino-4-deoxychorismate * L-glutamate
chorismate * L-glutamine --> anthranilate * L-glutamate * pyruvate * H+
cinnamaldehyde * coenzyme A * NADP+ <==> (E)-cinnamoyl-CoA * NADPH * H+
cinnamaldehyde * oxygen * H2O <==> trans-cinnamate * hydrogen peroxide * H+
cinnamyl alcohol * NADP+ <==> cinnamaldehyde * NADPH * H+
cis-3-hexenal --> trans-2-hexenal
cis-3-hexenal * NADPH * H+ <==> (3Z)-hex-3-en-ol * NADP+
cis-3-phenylcyclohexa-3,5-diene-1,2-diol * NAD+ <==> biphenyl-2, 3-diol * NADH * H+
cis-aconitate * H2O --> D-threo-isocitrate
cis-coumarinic acid-β-D-glucoside * H2O <==> coumarinate * β-D-glucose
cis-prenyl-tRNA --> cis-zeatin riboside monophosphate
cis-zeatin * FAD * H2O * H+ --> 3-methyl-4-cis-hydroxy-2-butenal * adenine * FADH2
cis-zeatin riboside * H2O --> D-ribose * cis-zeatin
cis-zeatin riboside monophosphate * H2O --> cis-zeatin riboside * phosphate
cis-zeatin riboside[out] * H+[out] --> cis-zeatin riboside[in] * H+[in]
cis-zeatin[out] * H+[out] --> cis-zeatin[in] * H+[in]
citrate --> cis-aconitate * H2O
citrate * ATP * L-serine <==> O-citryl-L-serine * AMP * diphosphate
CO2 * 7,8-diaminopelargonate * ATP --> dethiobiotin * ADP * phosphate * H+
codeine * 2-oxoglutarate * oxygen <==> morphine * formaldehyde * succinate * CO2
coniferaldehyde * NADPH * oxygen * H+ --> 5-hydroxy-coniferaldehyde * NADP+ * H2O
coniferyl alcohol * acetyl-CoA --> coniferyl acetate * coenzyme A
coniferyl alcohol * NADP+ <==> coniferaldehyde * NADPH * H+
coniferyl alcohol * NADP+ <-- coniferaldehyde * NADPH * H+
coniferyl alcohol * NADPH * oxygen * H+ <==> 5-hydroxy-coniferyl-alcohol * NADP+ * H2O
coproporphyrinogen III * oxygen * H+ --> protoporphyrinogen IX * CO2 * H2O
cotinine * a reduced flavoprotein * oxygen <==> 5'-hydroxycotinine * an oxidized flavoprotein * H2O
cotinine * a reduced flavoprotein * oxygen <==> N'-hydroxymethyl-norcotinine * an oxidized flavoprotein * H2O
cotinine * a reduced flavoprotein * oxygen <==> trans-3'-hydroxycotinine * an oxidized flavoprotein * H2O
coumarinate * H+ --> coumarin * H2O
creatinine * H2O <==> creatine
CTP * H2O --> CMP * phosphate * H+
CTP * a 1,2-diacyl-sn-glycerol-3-phosphate * H+ --> a CDP-diacylglycerol * diphosphate
CTP * a 2,3,4-saturated L-phosphatidate * H+ --> a CDP-2,3,4-saturated-diacylglycerol * diphosphate
CTP * a reduced flavodoxin --> dCTP * an oxidized flavodoxin * H2O
CTP * H2O --> CDP * phosphate * H+
Cu2+[in] * ATP * H2O <==> Cu2+[out] * ADP * phosphate * H+
Cu2+[out] * ATP * H2O <==> Cu2+[in] * ADP * phosphate * H+
cyanate * bicarbonate * H+ <==> ammonia * CO2
cyanate * bicarbonate * H+ <==> carbamate * CO2
cyanidin * UDP-D-glucose --> cyanidin-3-O-β-D-glucoside * UDP
cyanidin-3-O-β-D-glucoside * UDP-D-glucose --> cyanidin-3,5-diglucoside * UDP * H+
cyclic pyranopterin monophosphate * a thiocarboxylated small subunit of molybdopterin synthase * H2O --> a small subunit of molybdopterin synthase * molybdopterin
cyclic-2,3-O-oxalyl-L-threonate --> cyclic- 3,4-O-oxalyl-L-threonate
cyclo-dopa 5-O-glucoside * betalamate * H+ --> betanin * H2O
cycloeucalenol --> obtusifoliol
cycloeucalenone * NADPH * H+ --> cycloeucalenol * NADP+
cyclohex-1-ene-1-carboxyl-CoA * H2O <==> 2-hydroxy-cyclohexane-1-carboxyl-CoA
cyclopentanol * NAD+ <==> cyclopentanone * NADH * H+
cysteamine * oxygen <==> hypotaurine * H+
cysteinylglycine * H2O --> L-cysteine * glycine
cytidine * GTP --> CMP * GDP * H+
cytidine * H2O --> uridine * ammonia
cytosine * H2O --> ammonia * uracil
cytosine1962 in 23S rRNA * S-adenosyl-L-methionine <==> 5-methylcytosine1962 in 23S rRNA * S-adenosyl-L-homocysteine * H+
cytosine[out] * H+[out] --> cytosine[in] * H+[in]
D-4'-phosphopantothenate * L-cysteine * CTP --> R-4'-phosphopantothenoyl-L-cysteine * CMP * diphosphate * H+
D-arabinose 5-phosphate <==> D-ribulose 5-phosphate
D-arabinose 5-phosphate * phosphoenolpyruvate * H2O --> 3-deoxy-D-manno-octulosonate 8-phosphate * phosphate
D-cysteine * H2O <==> ammonia * pyruvate * hydrogen sulfide * H+
D-erythro-imidazole-glycerol-phosphate --> imidazole acetol-phosphate * H2O
D-erythrose 4-phosphate * D-xylulose 5-phosphate <==> D-fructose 6-phosphate * D-glyceraldehyde 3-phosphate
D-fructose * a nucleosidediphosphate-glucose <==> a nucleosidediphosphate * sucrose * H+
D-fructose * ATP <==> D-fructose 6-phosphate * ADP * H+
D-fructose 6-phosphate * ATP <==> β-D-fructose 2,6-bisphosphate * ADP * H+
D-fructose 6-phosphate * diphosphate --> fructose-1,6-bisphosphate * phosphate * H+
D-fructose 6-phosphate * L-glutamine --> D-glucosamine-6-phosphate * L-glutamate
D-galactitol * NADP+ <==> β-D-galactose * NADPH * H+
D-glucosamine-6-phosphate * acetyl-CoA --> N-acetyl-D-glucosamine-6-phosphate * coenzyme A * H+
D-glucose <==> D-fructose
D-glucose-6-phosphate <==> D-fructose 6-phosphate
D-glucose-6-phosphate --> 1D-myo-inositol (3)-monophosphate
D-glucuronate * ATP --> α-D-glucuronate 1-phosphate * ADP * H+
D-glyceraldehyde * NAD+ * H2O <==> D-glycerate * NADH * H+
D-glyceraldehyde 3-phosphate <==>dihydroxyacetone phosphate
D-glyceraldehyde 3-phosphate * D-sedoheptulose 7-phosphate --> D-fructose 6-phosphate * D-erythrose 4-phosphate
D-glyceraldehyde 3-phosphate * NAD+ * H2O <==> 3-phospho-D-glycerate * NADH * H+
D-glyceraldehyde 3-phosphate * NAD+ * phosphate <==> 1,3-bisphospho-D-glycerate * NADH * H+
D-glyceraldehyde 3-phosphate * NADP+ * H2O --> 3-phospho-D-glycerate * NADPH * H+
D-glyceraldehyde 3-phosphate * NADP+ * phosphate <-- 1,3-bisphospho-D-glycerate * NADPH * H+
D-glycerate * ATP --> 3-phospho-D-glycerate * ADP * H+
D-glycerate * NADP+ <==> tartronate semialdehyde * NADPH * H+
D-glycerate * NAD+ <==> tartronate semialdehyde * NADH * H+
D-glycerate * NAD+ <-- hydroxypyruvate * NADH * H+
D-lactaldehyde * NAD+ * H2O <==> (R)-lactate * NADH * H+
D-mannose 6-phosphate <-- D-fructose 6-phosphate
D-myo-inositol (1,2) bisphosphate * H2O --> 1D-myo-inositol (1)-monophosphate * phosphate
D-myo-inositol (1,2) bisphosphate * H2O --> 1D-myo-inositol (2) monophosphate * phosphate
D-myo-inositol (1,2,3) trisphosphate * H2O --> D-myo-inositol (1,2) bisphosphate * phosphate
D-myo-inositol (1,2,3,4) tetrakisphosphate * H2O --> D-myo-inositol (1,2,3) trisphosphate * phosphate
D-myo-inositol (1,2,3,4) tetrakisphosphate * H2O --> D-myo-inositol (2,3,4) trisphosphate * phosphate
D-myo-inositol (1,2,3,4,5)-pentakisphosphate * H2O --> D-myo-inositol (1,2,3,4) tetrakisphosphate * phosphate
D-myo-inositol (1,2,3,5,6) pentakisphosphate * H2O --> D-myo-inositol (1,2,3,6) tetrakisphosphate * phosphate
D-myo-inositol (1,2,3,5,6) pentakisphosphate * H2O --> D-myo-inositol (1,2,5,6) tetrakisphosphate * phosphate
D-myo-inositol (1,2,3,6) tetrakisphosphate * H2O --> D-myo-inositol (1,2,3) trisphosphate * phosphate
D-myo-inositol (1,2,3,6) tetrakisphosphate * H2O --> D-myo-inositol (1,2,6) trisphosphate * phosphate
D-myo-inositol (1,2,4,5,6)-pentakisphosphate * H2O --> D-myo-inositol (1,2,5,6) tetrakisphosphate * phosphate
D-myo-inositol (1,2,5,6) tetrakisphosphate * H2O --> D-myo-inositol (1,2,6) trisphosphate * phosphate
D-myo-inositol (1,2,6) trisphosphate * H2O --> D-myo-inositol (1,2) bisphosphate * phosphate
D-myo-inositol (1,3,4)-trisphosphate * ATP --> D-myo-inositol (1,3,4,5)-tetrakisphosphate * ADP * H+
D-myo-inositol (1,3,4)-trisphosphate * ATP --> D-myo-inositol (1,3,4,6)-tetrakisphosphate * ADP * H+
D-myo-inositol (1,3,4,5)-tetrakisphosphate * ATP --> D-myo-inositol (1,3,4,5,6)-pentakisphosphate * ADP * H+
D-myo-inositol (1,3,4,5)-tetrakisphosphate * H2O <==> D-myo-inositol (1,4,5)-trisphosphate * phosphate
D-myo-inositol (1,3,4,5)-tetrakisphosphate * H2O --> D-myo-inositol (1,3,4)-trisphosphate * phosphate
D-myo-inositol (1,3,4,5,6)-pentakisphosphate * ATP --> 1D-myo-inositol 1,2,3,4,5,6-hexakisphosphate * ADP * H+
D-myo-inositol (1,3,4,5,6)-pentakisphosphate * ATP --> adiphospho-1D-myo-inositol tetrakisphosphate * ADP
D-myo-inositol (1,3,4,6)-tetrakisphosphate * ATP --> D-myo-inositol (1,3,4,5,6)-pentakisphosphate * ADP * H+
D-myo-inositol (1,4)-bisphosphate * H2O --> 1D-myo-inositol (4)-monophosphate * phosphate
D-myo-inositol (1,4,5)-trisphosphate * ATP <==> D-myo-inositol (1,3,4,5,6)-pentakisphosphate * ADP * H+
D-myo-inositol (1,4,5)-trisphosphate * ATP <==> D-myo-inositol (1,4,5,6)-tetrakisphosphate * ADP * H+
D-myo-inositol (1,4,5)-trisphosphate * ATP --> D-myo-inositol (1,3,4,5)-tetrakisphosphate * ADP * H+
D-myo-inositol (1,4,5)-trisphosphate * H2O --> D-myo-inositol (1,4)-bisphosphate * phosphate
D-myo-inositol (1,4,5,6)-tetrakisphosphate * ATP <==> D-myo-inositol (1,3,4,5,6)-pentakisphosphate * ADP * H+
D-myo-inositol (2,3,4) trisphosphate * H2O --> D-myo-inositol (2,4) bisphosphate * phosphate
D-myo-inositol (2,4) bisphosphate * H2O --> 1D-myo-inositol (2) monophosphate * phosphate
D-myo-inositol (3,4)-bisphosphate * ATP --> D-myo-inositol (3,4,6)-trisphosphate * ADP * H+
D-myo-inositol (3,4,5,6)-tetrakisphosphate * ATP --> D-myo-inositol (1,3,4,5,6)-pentakisphosphate * ADP * H+
D-myo-inositol (3,4,6)-trisphosphate * ATP --> D-myo-inositol (3,4,5,6)-tetrakisphosphate * ADP * H+
D-myo-inositol (4,5)-bisphosphate * ATP <==> D-myo-inositol (1,4,5)-trisphosphate * ADP * H+
D-ononitol * galactinol <==> D-galactosylononitol * myo-inositol
D-pinitol * galactinol <==> galactopinitol A * myo-inositol
D-ribose * ATP <==> D-ribose 5-phosphate * ADP * H+
D-ribose 5-phosphate <==> D-ribulose 5-phosphate
D-ribose 5-phosphate * D-glyceraldehyde 3-phosphate * ammonia <==> pyridoxal 5'-phosphate * phosphate * H2O
D-ribose 5-phosphate * D-glyceraldehyde 3-phosphate * L-glutamine --> pyridoxal 5'-phosphate * L-glutamate * phosphate * H2O * H+
D-ribose 5-phosphate * uracil <-- pseudouridine 5'-phosphate * H2O
D-ribulose 5-phosphate --> formate * 1-deoxy-L-glycero-tetrulose 4-phosphate * H+
D-ribulose 5-phosphate <==> D-xylulose 5-phosphate
D-ribulose 5-phosphate * ATP --> D-ribulose-1,5-bisphosphate * ADP * H+
D-sedoheptulose 7-phosphate * D-glyceraldehyde 3-phosphate <==> D-ribose 5-phosphate * D-xylulose 5-phosphate
D-sedoheptulose-1,7-bisphosphate * H2O --> D-sedoheptulose 7-phosphate * phosphate
D-serine --> pyruvate * ammonia * H+
D-sorbitol * NAD+ --> D-fructose * NADH * H+
D-threo-isocitrate --> glyoxylate * succinate
D-threo-isocitrate * NAD+ --> 2-oxoglutarate * CO2 * NADH
D-threo-isocitrate * NADP+ <==> oxalosuccinate * NADPH * H+
D-threo-isocitrate * NADP+ --> 2-oxoglutarate * CO2 * NADPH
D-xylitol * NAD+ --> D-xylulose * NADH * H+
D-xylose --> D-xylulose
D-xylulose * ATP --> D-xylulose 5-phosphate * ADP * H+
dADP * an oxidized thioredoxin * H2O <==> ADP * a reduced thioredoxin
dADP * ATP --> dATP * ADP
daidzein * NADPH * oxygen * H+ <==> 2'-hydroxydaidzein * NADP+ * H2O
dammarenediol II <==> (3S)-2,3-epoxy-2,3-dihydrosqualene * H2O
dCDP * a reduced NrdH glutaredoxin-like protein * H2O <-- CDP * an oxidized NrdH glutaredoxin-like protein
dCDP * an oxidized thioredoxin * H2O <-- CDP * a reduced thioredoxin
dCDP * ATP --> dCTP * ADP
dCMP * H2O <==> ammonia * dUMP
dCTP * H2O <==> dCMP * diphosphate * H+
dCTP * H2O --> ammonia * dUTP
decanoate * ATP * coenzyme A <==> decanoyl-CoA * AMP * diphosphate
decanoyl-CoA * an oxidized electron-transfer flavoprotein <==> trans-Δ2-decenoyl-CoA * a reduced electron-transfer flavoprotein
decanoyl-CoA * H2O <==> decanoate * coenzyme A * H+
dehydroascorbate (bicyclic form) --> 2,3-dioxo-L-gulonate * H+
dehydroascorbate (bicyclic form) --> cyclic-2,3-O-oxalyl-L-threonate * H+
dehydroascorbate (bicyclic form) * hydrogen peroxide --> L-threonate * oxalate * H+
dehydroepiandrosterone * NAD+ <==> 5-androstene-3,17-dione * NADH * H+
dehydrospermidine * a [protein]-L-lysine <==> a [protein]-N-(4-aminobutylidene)-lysine * propane-1,3-diamine * H+
delphinidin 3,5,3'-triglucoside * caffeoyl-CoA --> delphinidin 3-O-glucosyl-5-O-caffeoylglucoside-3'-O-glucoside * coenzyme A
delphinidin 3-O-glucosyl-5-O-caffeoylglucoside-3'-O-glucoside * caffeoyl-CoA --> gentiodelphin * coenzyme A
delphinidin-3,5-diglucoside * caffeoyl-CoA --> delphinidin 3-O-glucosyl-5-O-caffeoylglucoside * coenzyme A
delphinidin-3-O-β-D-glucoside * malonyl-CoA <==> delphinidin 3-O-(6''-O-malonyl)-β-glucoside * coenzyme A
demethylsuberosin * NADPH * oxygen * H+ --> (+)-marmesin * NADP+ * H2O
deoxycytidine * a nucleoside triphosphate <==> dCMP * a nucleosidediphosphate * H+
deoxyuridine * ATP <==> dUMP * ADP * H+
dephospho-CoA * ATP --> ADP * coenzyme A * H+
desacetoxyvindoline * 2-oxoglutarate * oxygen <==> 17-O-deacetylvindoline * succinate * CO2
desmosterol * NADP+ <==> 7-dehydrodesmosterol * NADPH * H+
dGDP * an oxidized thioredoxin * H2O <==> GDP * a reduced thioredoxin
dGDP * ATP <==> dGTP * ADP
dGTP * hydroxyl radical --> 8-oxo-dGTP * H+
dhurrin * H2O --> β-D-glucose * (S)-4-hydroxymandelonitrile
dihomo γ-linolenoyl-CoA * H2O -->di-homo-γ-linolenate * coenzyme A * H+
dihydrogeranylgeranyl-chlorophyll a * NADPH * H+ --> tetrahydrogeranylgeranyl-chlorophyll a * NADP+
dihydrogeranylgeranyl-PP * NADPH * H+ --> tetrahydrogeranylgeranyl-PP * NADP+
dihydrolipoamide * NAD+ <==> lipoamide * NADH * H+
dihydromyricetin * 2-oxoglutarate * oxygen --> myricetin * succinate * CO2 * H2O
dihydrosorgoleone --> sorgoleone * H+
dihydrosorgoleone * a methylated methyl acceptor --> methoxydihydrosorgoleone * a demethylated methyl acceptor * H+
dihydrosphingosine * a long-chain acyl-CoA --> a plant ceramide (I) * coenzyme A * H+
dihydrosphingosine * ATP --> sphinganine 1-phosphate * ADP * H+
dihydrosphingosine * NADP+ <-- 3-dehydrosphinganine * NADPH * H+
dihydrosphingosine * NADPH * oxygen * H+ --> 4-hydroxysphinganine * NADP+ * H2O
dihydrosterculate --> sterculate * H+
dihydroxyacetone * ATP <==>dihydroxyacetone phosphate * ADP * H+
dihydroxyacetone phosphate * D-erythrose 4-phosphate --> D-sedoheptulose-1,7-bisphosphate
dihydroxyacetone phosphate[in] * H+[in] * e- --> sn-glycerol-3-phosphate[in]
dihydroxyphaseic acid * an oxidized electron acceptor <-- phaseic acid * a reduced electron acceptor
DIMBOA-β-D-glucoside * H2O --> DIMBOA * β-D-glucose * H+
dimethylallyldiphosphate --> isoprene * diphosphate
dimethylallyldiphosphate * isopentenyldiphosphate <==> (2Z,6Z)-farnesyl diphosphate * diphosphate
dimethylallyldiphosphate * a tRNA --> a tRNA containing N6-dimethylallyladenosine * diphosphate
dimethylallyldiphosphate * ADP --> N6-(Δ2-isopentenyl)-adenosine 5'-diphosphate * diphosphate
dimethylallyldiphosphate * AMP --> N6-(Δ2-isopentenyl)-adenosine 5'-monophosphate * diphosphate
dimethylallyldiphosphate * ATP * H+ --> N6-(Δ2-isopentenyl)-adenosine 5'-triphosphate * diphosphate
dimethylallyldiphosphate * isopentenyldiphosphate --> geranyl diphosphate * diphosphate
dimethylallyldiphosphate * NADP+ * H2O <-- 1-hydroxy-2-methyl-2-(E)-butenyl 4-diphosphate * NADPH * H+
diphosphate * H2O --> phosphate * H+
diphthine in eEF-2 * ammonia * ATP -->diphthamide in eEF-2 * ADP * phosphate
divinyl protochlorophyllide a * NADPH * H+ <==>divinylchlorophyllide a * NADP+
divinyl protochlorophyllide a * NADPH * H+ --> monovinyl protochlorophyllide a * NADP+
DNAn * H2O <==> (deoxynucleotides)(n-1) * a nucleoside monophosphate
DNAn * H2O <==> a 3'-hydroxy terminated DNA * a 5'-phospho terminated DNA
dolichyldiphosphooligosaccharide * a [protein]-L-asparagine <==> a glycoprotein with the oligosaccharide chain attached by N-glycosyl linkage to protein L-asparagine * dolichyldiphosphate * H+
dopamine * (4-hydroxyphenyl)acetaldehyde <==> (S)-norcoclaurine * H2O
dopamine * betalamate --> miraxanthin V * H2O * H+
dopaquinone --> leucodopachrome * H+
dTDP * ATP --> dTTP * ADP
dTDP-6-deoxy-β-L-mannose * NADP+ <==> dTDP-4-dehydro-6-deoxy-β-L-mannose * NADPH * H+
dTDP-6-deoxy-β-L-mannose * NADP+ <-- dTDP-4-dehydro-6-deoxy-α-D-glucose * NADPH * H+
dTDP-α-D-glucose --> dTDP-4-dehydro-6-deoxy-α-D-glucose * H2O
dUDP * an oxidized thioredoxin * H2O <-- UDP * a reduced thioredoxin
dUDP * ATP --> dUTP * ADP
dUMP * 5,10-methylenetetrahydrofolate --> dTMP * 7,8-dihydrofolate
dUMP * 5,10-methylenetetrahydrofolate * NADPH * H+ <==> dTMP * tetrahydrofolate * NADP+
dUTP * H2O --> dUMP * diphosphate * H+
eicosapentaenoyl-CoA * H2O <==> (5Z,8Z,11Z,14Z,17Z)-eicosapentaenoate * coenzyme A * H+
emodin * H2O * H+ <==> emodin anthrone * oxygen
emodin anthrone * emodin anthrone * oxygen <==> emodindianthrone * H2O
emodindianthrone * oxygen <==> protohypericin * H2O
ent-7α-hydroxykaur-16-en-19-oate * NADPH * oxygen * H+ --> GA12-aldehyde * NADP+ * H2O
ent-copalyldiphosphate <==> ent-pimara-8(14),15-diene * diphosphate
ent-copalyldiphosphate --> ent-cassa-12,15-diene * diphosphate
ent-copalyldiphosphate --> ent-kaurene * diphosphate
ent-copalyldiphosphate --> ent-sandaracopimaradiene * diphosphate
ent-kaur-16-en-19-oate * NADPH * oxygen * H+ <==> gibberellin A12 * NADP+ * H2O
ent-kaur-16-en-19-oate * NADPH * oxygen * H+ --> ent-7α-hydroxykaur-16-en-19-oate * NADP+ * H2O
ent-kaurenal * NADPH * oxygen --> ent-kaur-16-en-19-oate * NADP+ * H2O
ent-kaurene * NADPH * oxygen * H+ <==> ent-kaur-16-en-19-oate * NADP+ * H2O
ent-kaurene * NADPH * oxygen * H+ --> ent-kaurenol * NADP+ * H2O
ent-kaurenol * NADPH * oxygen * H+ --> ent-kaurenal * NADP+ * H2O
episterol --> 5-dehydro episterol * H+
episterone * NADPH * H+ --> episterol * NADP+
eriodictyol * 2-oxoglutarate * oxygen --> (+)-taxifolin * succinate * CO2
eriodictyol * 2-oxoglutarate * oxygen --> luteolin * succinate * CO2 * H2O
eriodictyol * NADPH * oxygen * H+ --> (2S)-dihydrotricetin * NADP+ * H2O
ethanol * acetyl-CoA --> ethylacetate * coenzyme A
ethanol * hydrogen peroxide --> acetaldehyde * H2O
ethanol * NAD+ <==> acetaldehyde * NADH * H+
ethanol * NADP+ <==> acetaldehyde * NADPH * H+
ethanolamine * ATP --> phosphoryl-ethanolamine * ADP * H+
ethanolamine * S-adenosyl-L-methionine --> N-monomethylethanolamine * S-adenosyl-L-homocysteine * H+
ethiin * H2O <==> ethylsulfenate * pyruvate * ammonia * H+
eugenol * acetate * NADP+ <-- coniferyl acetate * NADPH
eugenyl 6-O-β-D-xylopyranosyl-β-D-glucopyranoside * H2O <==> eugenol * 6-O-(β-D-xylopyranosyl)-β-D-glucopyranose
FAD <==> AMP * riboflavin cyclic-4',5'-phosphate
FAD * H2O <==> AMP * FMN * H+
Fe2+ * nicotianamine --> Fe(II)-nicotianamine
Fe3+[out] * ATP * H2O <==> Fe3+[in] * ADP * phosphate * H+
ferulate * ATP * coenzyme A --> feruloyl-CoA * AMP * diphosphate
ferulate * NADPH * oxygen * H+ --> 5-hydroxyferulate * NADP+ * H2O
feruloyl-CoA * 16-hydroxypalmitate <==> 16-feruloyloxypalmitate * coenzyme A
feruloyl-CoA * L-quinate <==> O-feruloylquinate * coenzyme A
feruloyl-CoA * NADPH * H+ --> coniferaldehyde * coenzyme A * NADP+
feruloyl-CoA * tyramine --> N-feruloyltyramine * coenzyme A * H+
formaldehyde * tetrahydrofolate --> 5,10-methylenetetrahydrofolate * H2O
formamide * H2O <==> ammonia * formate * H+
formate * NAD+ --> CO2 * NADH
formononetin * NADPH * oxygen * H+ <==> 2-hydroxyformononetin * NADP+ * H2O
formyl-L-methionyl peptide * H2O <==> methionyl peptide * formate * H+
fructose-1,6-bisphosphate <==>dihydroxyacetone phosphate * D-glyceraldehyde 3-phosphate
fructose-1,6-bisphosphate * H2O --> D-fructose 6-phosphate * phosphate
fructose-1,6-bisphosphate * methylglyoxal <==> 6-deoxy-5-ketofructose-1-phosphate * D-glyceraldehyde 3-phosphate
fructose-1-phosphate <==>dihydroxyacetone phosphate * D-glyceraldehyde
fumarate[in] * H+[in] * e- --> succinate[in]
GA12-aldehyde * NADPH * oxygen --> gibberellin A12 * NADP+ * H2O
GA15 (open lactone form) * 2-oxoglutarate * oxygen --> GA24 * succinate * CO2 * H2O
GA19 * 2-oxoglutarate * oxygen --> GA17 * succinate * CO2 * H+
GA19 * 2-oxoglutarate * oxygen --> gibberellin A20 * CO2 * succinate * H+
GA24 * 2-oxoglutarate * oxygen --> GA25 * CO2 * succinate * H+
GA24 * 2-oxoglutarate * oxygen --> GA36 * succinate * CO2
GA24 * 2-oxoglutarate * oxygen --> gibberellin A9 * CO2 * succinate * H+
GA25 * 2-oxoglutarate * oxygen --> GA13 * succinate * CO2
GA29 * 2-oxoglutarate * oxygen --> GA29-catabolite * succinate * CO2 * H2O * H+
GA34 * 2-oxoglutarate * oxygen --> GA34-catabolite * succinate * CO2 * H2O * H+
GA44 (open lactone form) * 2-oxoglutarate * oxygen --> GA19 * succinate * CO2 * H2O
GA44 (open lactone form) * 2-oxoglutarate * oxygen * H+ --> GA38 * succinate * CO2 * H2O
GA44 * 2-oxoglutarate * oxygen * H+ --> GA98 * succinate * CO2
GA51 * 2-oxoglutarate * oxygen --> GA51-catabolite * succinate * CO2 * H2O * H+
GA53 * 2-oxoglutarate * oxygen --> GA44 (open lactone form) * CO2 * succinate
GA53 * 2-oxoglutarate * oxygen --> GA97 * succinate * CO2
galactinol * raffinose --> myo-inositol * stachyose
galactinol * sucrose --> myo-inositol * raffinose
GDP * ATP <==> GTP * ADP
GDP-L-fucose * an XLLG xylogulcan --> an XLFG xylogulcan * GDP * H+
GDP-L-fucose * lactotetraosylceramide <==> III2-α-fucosyllactotetraosylceramide * GDP * H+
GDP-L-fucose * NADP+ <-- GDP-4-dehydro-6-deoxy-D-mannose * NADPH * H+
GDP-L-galactose * phosphate --> GDP * α-L-galactose-1-phosphate * H+
GDP-L-galactose * α-D-glucose 1-phosphate --> α-L-galactose-1-phosphate * GDP-α-D-glucose
GDP-L-galactose * α-D-mannose 1-phosphate --> GDP-α-D-mannose * α-L-galactose-1-phosphate
GDP-L-gulose <==> GDP-L-galactose
GDP-mannuronate * GDP-guluronate <==> alginate
GDP-α-D-glucose --> GDP-α-D-mannose
GDP-α-D-mannose --> GDP-4-dehydro-6-deoxy-D-mannose * H2O
GDP-α-D-mannose --> GDP-L-galactose
GDP-α-D-mannose --> GDP-L-gulose
GDP-α-D-mannose * glucamannan(n) <==> GDP * glucomannan(n+1)
GDP-β-L-fucose * N4-{N-acetyl-β-D-glucosaminyl-(1,2)-α-D-mannosyl-(1,3)-[N-acetyl-β-D-glucosaminyl-(1,2)-α-D-mannosyl-(1,6)]-β-D-mannosyl-(1,4)-N-acetyl-β-D-glucosaminyl-(1,4)-N-acetyl-β-D-glucosaminyl}asparagine <==> N(4)-{N-acetyl-β-D-glucosaminyl-(1,2)-α-D-mannosyl-(1,3)-[N-acetyl-β-D-glucosaminyl-(1,2)-α-D-mannosyl-(1,6)]-β-D-mannosyl-(1,4)-N-acetyl-β-D-glucosaminyl-(1,4)-[α-L-fucosyl-(1,3)]-N-acetyl-β-D-glucosaminyl}asparagine * GDP * H+
genistein * NADPH * oxygen * H+ <==> 2'-hydroxygenistein * NADP+ * H2O
geranial <==> neral
geranial * oxygen * H2O <==> geranate * hydrogen peroxide * H+
geraniol * acetyl-CoA <==> geranyl acetate * coenzyme A
geraniol * NADP+ --> geranial * NADPH * H+
geraniol * NADPH * oxygen * H+ <==> (6E)-8-hydroxygeraniol * NADP+ * H2O
geranyl 6-O-β-D-xylopyranosyl-β-D-glucopyranoside * H2O <==> geraniol * 6-O-(β-D-xylopyranosyl)-β-D-glucopyranose
geranyl diphosphate <==> (Z)-β-ocimene * diphosphate
geranyl diphosphate --> (-)-limonene * diphosphate
geranyl diphosphate --> (-)-α-pinene * diphosphate
geranyl diphosphate --> (-)-β-pinene * diphosphate
geranyl diphosphate --> (E)-β-ocimene * diphosphate
geranyl diphosphate --> sabinene * diphosphate
geranyl diphosphate --> terpinolene * diphosphate
geranyl diphosphate --> β-myrcene * diphosphate
geranyl diphosphate * isopentenyldiphosphate --> all-trans-nonaprenyl diphosphate * diphosphate
geranyl diphosphate * H2O --> (3R)-linalool * diphosphate
geranyl diphosphate * H2O --> (3S)-linalool * diphosphate
geranyl diphosphate * H2O --> 1,8-cineole * diphosphate
geranyl diphosphate * H2O --> geraniol * diphosphate
geranyl diphosphate * isopentenyldiphosphate <==> (2E,6E)-farnesyl diphosphate * diphosphate
geranylgeranyl-chlorophyll a * NADPH * H+ -->dihydrogeranylgeranyl-chlorophyll a * NADP+
germacra-1(10),4,11(13)-trien-12-al * NADP+ * H2O --> germacra-1(10),4,11(13)-trien-12-oate * NADPH * H+
germacra-1(10),4,11(13)-trien-12-oate * NADPH * oxygen * H+ --> (+)-costunolide * NADP+ * H2O
germacra-1(10),4,11(13)-trien-12-ol * NADP+ * H2O <==> germacra-1(10),4,11(13)-trien-12-oate * NADPH * H+
germacra-1(10),4,11(13)-trien-12-ol * NADP+ --> germacra-1(10),4,11(13)-trien-12-al * NADPH * H+
gibberellin A1 * 2-oxoglutarate * oxygen --> gibberellin A8 * succinate * CO2
gibberellin A12 * 2-oxoglutarate * oxygen --> GA110 * succinate * CO2
gibberellin A12 * 2-oxoglutarate * oxygen --> GA15 (open lactone form) * CO2 * succinate
gibberellin A12 * NADPH * oxygen * H+ --> 16α, 17-epoxy gibberellin A12 * NADP+ * H2O
gibberellin A12 * oxygen * H+ --> GA53 * H2O
gibberellin A20 * 2-oxoglutarate * oxygen --> GA29 * succinate * CO2
gibberellin A20 * 2-oxoglutarate * oxygen --> gibberellin A1 * succinate * CO2
gibberellin A4 * 2-oxoglutarate * oxygen --> GA34 * succinate * CO2
gibberellin A4 * NADPH * oxygen * H+ --> 16α, 17-epoxy gibberellin A4 * NADP+ * H2O
gibberellin A8 * 2-oxoglutarate * oxygen --> GA8-catabolite * succinate * CO2 * H2O * H+
gibberellin A9 * 2-oxoglutarate * oxygen --> GA51 * succinate * CO2
gibberellin A9 * 2-oxoglutarate * oxygen --> gibberellin A4 * succinate * CO2
gibberellin A9 * NADPH * oxygen * H+ --> 16α, 17-epoxy gibberellin A9 * NADP+ * H2O
Glc3Man9GlcNAc2 * H2O <==> Glc2Man9GlcNAc2 * D-glucose
glutamate-1-semialdehyde --> 5-amino-levulinate
glutamate-1-semialdehyde * tRNAGlu * NADP+ <-- L-glutamyl-tRNAGlu * NADPH
glutathione * 4-hydroxy-2-nonenal <==> 4-hydroxy-2-nonenal-glutathione conjugate
glutathione * a standard α amino acid --> cysteinylglycine * a 5-L-glutamyl-L-amino acid
glutathione * RX <==> a glutathione-toxin conjugate * HX
glutathione * S0 --> S-sulfanylglutathione
glutathioselenol * NADPH * H+ --> hydrogen selenide * glutathione * NADP+
glycerol * ATP --> sn-glycerol-3-phosphate * ADP * H+
glycine * a [glycine-cleavage complex H protein] N6-lipoyl-L-lysine --> a [glycine-cleavage complex H protein] N6-aminomethyldihydrolipoyl-L-lysine * CO2
glycine * L-cysteine * NAD+ --> 2-carboxylate-4-methyl-5-beta-(ethyl adenosine 5-diphosphate) thiazole * nicotinamide * L-alanine * H2O
glycine * L-γ-glutamylcysteine * ATP --> glutathione * ADP * phosphate * H+
glycine * tetrahydrofolate * NAD+ --> ammonia * CO2 * 5,10-methylenetetrahydrofolate * NADH * H+
glycolate * NAD+ <==> glyoxylate * NADH * H+
glycolate * NADP+ <==> glyoxylate * NADPH * H+
glycolate * oxygen --> glyoxylate * hydrogen peroxide
glycyl-peptide * myristoyl-CoA <==> N-tetradecanoylglycyl-peptide * coenzyme A
glyoxylate * L-alanine --> glycine * pyruvate
glyoxylate * L-serine <==> hydroxypyruvate * glycine
glyoxylate * L-serine --> hydroxypyruvate * glycine
GMP * ATP <==> GDP * ADP
GMP * diphosphate <-- guanine * 5-phospho-α-D-ribose 1-diphosphate
GMP * H2O --> guanosine * phosphate
GMP-N-ε-(N-α-acetyl lysine methyl ester) 5'-phosphoramidate * H2O <==> GMP * N-α-acetyl lysine methyl ester
GTP <==> cyclic-GMP * diphosphate
GTP --> cyclic pyranopterin monophosphate * diphosphate
GTP * H2O --> 2,5-diamino-6-(5-phospho-D-ribosylamino)pyrimidin-4(3H)-one * formate * diphosphate * H+
GTP * ATP <==> pppGpp * AMP
GTP * H2O <==> GDP * phosphate * H+
GTP * H2O --> formate * 7,8-dihydroneopterin triphosphate * H+
GTP * hydroxyl radical --> 8-oxo-GTP * H+
guanine * H2O --> ammonia * xanthine
guanine46 in tRNA * S-adenosyl-L-methionine <==> N7-methylguanine46 in tRNA * S-adenosyl-L-homocysteine
guanine9 in tRNA * S-adenosyl-L-methionine <==> N1-methylguanine9 in tRNA * S-adenosyl-L-homocysteine * H+
guanosine * ATP <==> GMP * ADP * H+
guanosine * H2O --> ammonia * xanthosine
guanosine * H2O --> D-ribose * guanine
HBOA * NADPH * oxygen --> DIBOA * NADP+ * H2O
heptanal * oxygen * H2O <==> heptanoate * hydrogen peroxide * H+
histidinal * NAD+ * H2O --> L-histidine * NADH * H+
histidinol * NAD+ * H2O <==> L-histidine * NADH * H+
histidinol * NAD+ --> histidinal * NADH * H+
histone-L-lysine * S-adenosyl-L-methionine <==> S-adenosyl-L-homocysteine * histone N6-methyl-L-lysine * H+
homogentisate * oxygen <==> 4-maleyl-acetoacetate * H+
homogentisate * phytyldiphosphate * H+ --> 2-methyl-6-phytyl-1,4-benzoquinol * CO2 * diphosphate
hydantoin * H2O <==> N-carbamoylglycine * H+
hydrogen cyanide * 3-mercaptopyruvate <==> pyruvate * thiocyanate * H+
hydrogen peroxide * glutathione --> glutathione disulfide * H2O
hydrogen peroxide * Fe2+ --> hydroxyl radical * Fe3+ * OH-
hydrogen sulfide * an oxidized ferredoxin * H2O <-- sulfite * a reduced ferredoxin * H+
hydroxymethylbilane --> uroporphyrinogen-III * H2O
hypoglycin A * glutathione <==> hypoglycin B * cysteinylglycine
hypoxanthine * NAD+ * H2O --> xanthine * NADH * H+
imidazole acetaldehyde * NAD+ * H2O <==> 4-imidazoleacetate * NADH * H+
imidazole acetol-phosphate * L-glutamate --> L-histidinol-phosphate * 2-oxoglutarate
IMP * diphosphate <==> hypoxanthine * 5-phospho-α-D-ribose 1-diphosphate
IMP * H2O <-- phosphoribosyl-formamido-carboxamide
IMP * H2O --> inosine * phosphate
IMP * NAD+ * H2O --> XMP * NADH * H+
indol-3-yl-acetyl-myo-inositol * H2O --> indole-3-acetate * myo-inositol * H+
indole * NADPH * oxygen * H+ --> indolin-2-one * NADP+ * H2O
indole acetaldehyde * NAD+ * H2O <==> indole-3-acetate * NADH * H+
indole acetaldehyde * NADPH * H+ <==> indole-3-ethanol * NADP+
indole acetaldehyde * oxygen * H2O --> indole-3-acetate * hydrogen peroxide * H+
indole-3-acetamide * H2O --> indole-3-acetate * ammonia * H+
indole-3-acetate * glycine * ATP <==> indole-3-acetyl-glycine * AMP * diphosphate * H+
indole-3-acetate * L-alanine * ATP --> indole-3-acetyl-alanine * AMP * diphosphate * H+
indole-3-acetate * L-aspartate * ATP --> indole-3-acetyl-aspartate * AMP * diphosphate * H+
indole-3-acetate * L-glutamate * ATP --> indole-3-acetyl-glutamate * AMP * diphosphate * H+
indole-3-acetate * L-glutamine * ATP --> indole-3-acetyl-glutamine * AMP * diphosphate * H+
indole-3-acetate * L-isoleucine * ATP <==> indole-3-acetyl-isoleucine * AMP * diphosphate * H+
indole-3-acetate * L-leucine * ATP --> indole-3-acetyl-leucine * AMP * diphosphate * H+
indole-3-acetate * L-methionine * ATP <==> indole-3-acetyl-methionine * AMP * diphosphate * H+
indole-3-acetate * L-phenylalanine * ATP --> indole-3-acetyl-phenylalanine * AMP * diphosphate * H+
indole-3-acetate * L-proline * ATP <==> indole-3-acetyl-proline * AMP * diphosphate * H+
indole-3-acetate * L-tryptophan * ATP <==> indole-3-acetyl-tryptophan * AMP * diphosphate * H+
indole-3-acetate * L-tyrosine * ATP <==> indole-3-acetyl-tyrosine * AMP * diphosphate * H+
indole-3-acetate * L-valine * ATP --> indole-3-acetyl-valine * AMP * diphosphate * H+
indole-3-acetate * S-adenosyl-L-methionine --> methyl indole-3-acetate * S-adenosyl-L-homocysteine
indole-3-acetonitrile * H2O --> ammonia * indole-3-acetate * H+
indole-3-acetonitrile * H2O --> indole-3-acetamide
indole-3-acetyl-alanine * H2O --> indole-3-acetate * L-alanine
indole-3-acetyl-leucine * H2O --> indole-3-acetate * L-leucine
indole-3-acetyl-β-1-D-glucose --> indole-3-acetyl-β-4-D-glucose
indole-3-acetyl-β-1-D-glucose --> indole-3-acetyl-β-6-D-glucose
indole-3-acetyl-β-1-D-glucose * H2O --> indole-3-acetate * β-D-glucose * H+
indole-3-acetyl-β-4-D-glucose * H2O --> indole-3-acetate * β-D-glucose * H+
indole-3-acetyl-β-6-D-glucose * H2O --> indole-3-acetate * β-D-glucose * H+
indole-3-ethanol * NAD+ <==> indole acetaldehyde * NADH * H+
indole-3-glycol * NAD+ <==> indole-3-glycol aldehyde * NADH * H+
indole-3-pyruvate * NADPH * oxygen * H+ --> indole-3-acetate * CO2 * NADP+ * H2O
indole-5,6-quinone * indole-5,6-quinone-2-carboxylate --> melanochrome
indolin-2-one * NADPH * oxygen * H+ --> 3-hydroxyindolin-2-one * NADP+ * H2O
indolylmethyl-desulfoglucosinolate * phosphoadenosine-5'-phosphosulfate <==> adenosine 3',5'-bisphosphate * indolylmethyl-glucosinolate * H+
inosine * H2O --> D-ribose * hypoxanthine
isoalliin * H2O <==> 1-propenylsulfenate * pyruvate * ammonia * H+
isobutanol * NAD+ <==> isobutanal * NADH * H+
isobutanoyl-CoA * an [apo BCAA dehydrogenase E2 protein] N6-dihydrolipoyl-L-lysine <-- an [apo BCAA dehydrogenase E2 protein] N6-S-[2-methylpropanoyl]dihydrolipoyl-L-lysine * coenzyme A
isobutanoyl-CoA * FAD * H+ --> methylacrylyl-CoA * FADH2
isochorismate * 2-oxoglutarate * H+ --> 2-succinyl-5-enolpyruvyl-6-hydroxy-3-cyclohexene-1-carboxylate * CO2
isoeugenol * acetate * NADP+ <-- coniferyl acetate * NADPH
isofucosterol --> Δ24-25-sitosterol
isofucosterol * NADPH * oxygen * H+ <==> (22α)-hydroxy-isofucosterol * NADP+ * H2O
isoliquiritigenin <==> liquiritigenin
isopenicillin N <==> penicillin N
isopentenyl adenosine * FAD * H2O * H+ --> adenosine * 3-methyl-2-butenal * FADH2
isopentenyldiphosphate <==>dimethylallyldiphosphate
isopentenyldiphosphate * NADP+ * H2O <-- 1-hydroxy-2-methyl-2-(E)-butenyl 4-diphosphate * NADPH * H+
isovaleryl-CoA * malonyl-CoA * H+ <==> 6-isobutyl-4-hydroxy-2-pyrone * CO2 * coenzyme A
isovaleryl-CoA * malonyl-CoA * H+ <==> 6-(4-methyl-2-oxopentyl)-4-hydroxy-2-pyrone * CO2 * coenzyme A
isovaleryl-CoA * malonyl-CoA * H+ <==> phlorisovalerophenone * CO2 * coenzyme A
isovaleryl-CoA * an [apo BCAA dehydrogenase E2 protein] N6-dihydrolipoyl-L-lysine <==> a [apo BCAA dehydrogenase E2 protein] N6-S-[3-methylbutanoyl]dihydrolipoyl-L-lysine * coenzyme A
isovaleryl-CoA * an oxidized electron-transfer flavoprotein --> 3-methylcrotonyl-CoA * a reduced electron-transfer flavoprotein
itaconate * GTP * coenzyme A <==> itaconyl-CoA * GDP * phosphate
jasmonoyl-CoA * H2O --> (+)-7-iso-jasmonate * coenzyme A * H+
K+[in] --> K+[out]
K+[out] --> K+[in]
K+[out] * Na+[in] --> K+[in] * Na+[out]
kaempferol * NADPH * oxygen * H+ <==> quercetin * NADP+ * H2O
kiwellin * H2O <==> kissper * kith
L(or D)-O-phosphoserine * H2O * H+ <==> (L) or (D)-serine * phosphate
L,L-diaminopimelate --> meso-diaminopimelate
L,L-diaminopimelate * 2-oxoglutarate <-- (S)-2,3,4,5-tetrahydrodipicolinate * L-glutamate * H2O * H+
L-arabinose * ATP --> β-L-arabinose 1-phosphate * ADP * H+
L-arabitol * NADP+ <==> L-arabinose * NADPH * H+
L-arginine * H+ --> CO2 * agmatine
L-arginine * H2O --> urea * L-ornithine
L-arginine * pyruvate <==> 2-ketoarginine * L-alanine
L-arginino-succinate --> L-arginine * fumarate
L-arogenate * 2-oxoglutarate <-- prephenate * L-glutamate
L-arogenate * H+ --> CO2 * L-phenylalanine * H2O
L-arogenate * NADP+ --> L-tyrosine * CO2 * NADPH
L-arogenate * oxaloacetate <==> prephenate * L-aspartate
L-ascorbate * 1-aminocyclopropane-1-carboxylate * oxygen * H+ --> ethylene * L-dehydro-ascorbate * hydrogen cyanide * CO2 * H2O
L-ascorbate * an oxidized cytochrome c --> L-dehydro-ascorbate * a reduced c-type cytochrome * H+
L-ascorbate * an oxidized electron acceptor * H+ --> monodehydroascorbate * a reduced electron acceptor
L-ascorbate[out] * H+[out] --> L-ascorbate[in] * H+[in]
L-asparagine <-- 3-cyano-L-alanine * H2O * H+
L-asparagine * H2O --> L-aspartate * ammonia * H+
L-asparaginyl-tRNAasn * H2O <==> L-asparagine * tRNAasn * H+
L-aspartate * 2-oxoglutarate <==> L-glutamate * oxaloacetate
L-aspartate * ammonia * ATP <==> L-asparagine * AMP * diphosphate
L-aspartate * ATP --> L-aspartyl-4-phosphate * ADP
L-aspartate * carbamoyl-phosphate --> N-carbamoyl-L-aspartate * phosphate * H+
L-aspartate * fumarate <==> α-iminosuccinate * succinate * H+
L-aspartate * IMP * GTP --> adenylo-succinate * GDP * phosphate * H+
L-aspartate * L-citrulline * ATP --> L-arginino-succinate * AMP * diphosphate * H+
L-aspartate * oxygen --> α-iminosuccinate * hydrogen peroxide * H+
L-aspartate-semialdehyde * NADP+ * phosphate <-- L-aspartyl-4-phosphate * NADPH * H+
L-canavanine * H2O <==> L-canaline * urea * H+
L-cystathionine * H2O --> ammonia * pyruvate * L-homocysteine * H+
L-cysteine * a sulfur acceptor * H+ <==> L-alanine * S-sulfanyl-[acceptor]
L-cysteine * hydrogen cyanide --> hydrogen sulfide * 3-cyano-L-alanine * H+
L-cysteine * L-glutamate * ATP --> L-γ-glutamylcysteine * ADP * phosphate * H+
L-cysteine * O-phospho-L-homoserine --> L-cystathionine * phosphate
L-cysteine * O-succinyl-L-homoserine <==> succinate * L-cystathionine * H+
L-dehydro-ascorbate * glutathione --> L-ascorbate * glutathione disulfide * H+
L-dehydro-ascorbate * H2O --> dehydroascorbate (bicyclic form)
L-dopa * oxygen <==> dopaquinone * H2O
L-dopa * 2-oxoglutarate --> 3,4-dihydroxyphenylpyruvate * L-glutamate
L-dopa * betalamate --> dopaxanthin * H2O * H+
L-dopa * H+ <==> dopamine * CO2
L-dopa * oxygen --> 4,5-seco-dopa * H+
L-dopachrome --> 5,6-dihydroxyindole-2-carboxylate
L-dopachrome * H+ --> 5,6-dihydroxyindole * CO2
L-erythro-5,6,7,8-tetrahydrobiopterin * NADP+ <==> 6-lactoyl-5,6,7,8-tetrahydropterin * NADPH * H+
L-fucose * ATP --> β-L-fucose 1-phosphate * ADP * H+
L-galactono-1,4-lactone * an oxidized cytochrome c --> L-ascorbate * a reduced c-type cytochrome * H+
L-galactono-1,4-lactone * H2 oxidized cytochrome c <==> L-dehydro-ascorbate * a reduced c-type cytochrome * H+
L-glutamate * an oxidized ferredoxin * H2O <==> ammonia * 2-oxoglutarate * a reduced ferredoxin * H+
L-glutamate * 7,8-dihydropteroate * ATP <==> ADP * 7,8-dihydrofolate * phosphate * H+
L-glutamate * acetyl-CoA --> N-acetyl-L-glutamate * coenzyme A * H+
L-glutamate * ATP --> L-glutamate-5-phosphate * ADP
L-glutamate * ATP * 10-formyl-tetrahydropteroyl-[γ-Glu](n) --> ADP * 10-formyl-tetrahydropteroyl-[γ-Glu](n+1) * phosphate
L-glutamate * ATP * methylene-tetrahydropteroyl-[γ-Glu](n) --> ADP * methylene-tetrahydropteroyl-[γ-Glu](n+1) * phosphate
L-glutamate * ATP * NADPH * H+ --> ADP * L-glutamate γ-semialdehyde * NADP+ * phosphate
L-glutamate * ATP * tetrahydropteroyl-[γ-Glu](n) <==> ADP * tetrahydropteroyl-[γ-Glu](n+1) * phosphate
L-glutamate * H+ --> CO2 * 4-aminobutanoate
L-glutamate * L-tyrosine * L-2,4-diaminobutanoate * L-serine * L-arginine * N5-formyl-N5-hydroxy-L-ornithine * L-lysine * L-threonine <==> ferribactin * H2O * H+
L-glutamate * N-acetyl-L-ornithine --> N-acetyl-L-glutamate * L-ornithine
L-glutamate * NADP+ * H2O <-- ammonia * 2-oxoglutarate * NADPH * H+
L-glutamate * NAD+ * H2O --> 2-oxoglutarate * ammonia * NADH * H+
L-glutamate γ-semialdehyde <==> (S)-1-pyrroline-5-carboxylate * H2O * H+
L-glutamate γ-semialdehyde * NADP+ * phosphate <-- L-glutamate-5-phosphate * NADPH * H+
L-glutamine * H2O --> L-glutamate * ammonia * H+
L-glutamine * L-aspartate * ATP * H2O <==> L-glutamate * L-asparagine * AMP * diphosphate * H+
L-glutamine * L-glutamyl-tRNAGln * ATP * H2O --> L-glutamate * L-glutaminyl-tRNAgln * ADP * phosphate * H+
L-gulonate * NADP+ <==> D-glucuronate * NADPH * H+
L-gulose-1-P * H2O <==> L-gulose * phosphate
L-histidine * H+ <==> CO2 * histamine
L-histidinol-phosphate * H2O --> histidinol * phosphate
L-homocysteine * 5-methyl-tetrahydrofolate --> L-methionine * tetrahydrofolate
L-homocysteine * 5-methyltetrahydropteroyltri-L-glutamate * H+ --> L-methionine * tetrahydropteroyl tri-L-glutamate
L-homocysteine * S-adenosyl-L-methionine --> S-adenosyl-L-homocysteine * L-methionine * H+
L-homoserine * ATP --> O-phospho-L-homoserine * ADP * H+
L-homoserine * NADP+ <-- L-aspartate-semialdehyde * NADPH * H+
L-iditol * NAD+ <==> L-sorbose * NADH * H+
L-isoleucine * 2-oxoglutarate <==> L-glutamate * (S)-3-methyl-2-oxopentanoate
L-kynurenine * 2-oxoglutarate <==> L-glutamate * 4-(2-aminophenyl)-2,4-dioxobutanoate
L-lactaldehyde * NAD+ * H2O <==> (S)-lactate * NADH * H+
L-lactaldehyde * NADP+ * H2O <==> (S)-lactate * NADPH * H+
L-leucine * 2-oxoglutarate <==> L-glutamate * 4-methyl-2-oxopentanoate
L-lysine * tRNAlys * ATP * H+ <==> L-lysyl-tRNAlys * AMP * diphosphate
L-methionine * a 2-oxo carboxylate <-- 2-oxo-4-methylthiobutanoate * a standard α amino acid
L-methionine * H2O <==> methanethiol * ammonia * 2-oxobutanoate * H+
L-methionine * S-adenosyl-L-methionine --> S-adenosyl-L-homocysteine * S-methyl-L-methionine
L-methionyl-tRNAfmet * 10-formyl-tetrahydrofolate <==> N-formyl-L-methionyl-tRNAfmet * tetrahydrofolate
L-ornithine * 2-oxoglutarate <==> L-glutamate * L-glutamate γ-semialdehyde
L-ornithine * a 2-oxo carboxylate <==> a standard α amino acid * L-glutamate γ-semialdehyde
L-ornithine * carbamoyl-phosphate <==> L-citrulline * phosphate * H+
L-ornithine * H+ --> CO2 * putrescine
L-phenylalanine --> trans-cinnamate * ammonia * H+
L-phenylalanine * 2-oxoglutarate <==> 2-oxo-3-phenylpropanoate * L-glutamate
L-pipecolate * oxygen <==> (S)-2,3,4,5-tetrahydropiperidine-2-carboxylate * hydrogen peroxide * H+
L-proline * an oxidized electron acceptor --> (S)-1-pyrroline-5-carboxylate * a reduced electron acceptor * H+
L-proline * NADP+ <-- (S)-1-pyrroline-5-carboxylate * NADPH * H+
L-rhamnose <==> L-rhamnofuranose
L-ribulose * ATP <==> L-ribulose-5-phosphate * ADP * H+
L-saccharopine * NAD+ * H2O <==> L-glutamate * (S)-2-amino-6-oxohexanoate * NADH * H+
L-saccharopine * NADP+ * H2O <==> L-lysine * 2-oxoglutarate * NADPH * H+
L-selenocystathionine * H2O --> ammonia * pyruvate * selenohomocysteine * H+
L-serine --> D-serine
L-serine * acetyl-CoA --> O-acetyl-L-serine * coenzyme A
L-serine * H+ --> ethanolamine * CO2
L-serine * indole --> L-tryptophan * H2O
L-serine * palmitoyl-CoA * H+ --> CO2 * 3-dehydrosphinganine * coenzyme A
L-serine * tetrahydrofolate <==> glycine * 5,10-methylenetetrahydrofolate * H2O
L-threo-sphinganine * NADP+ <==> 3-dehydrosphinganine * NADPH * H+
L-threonine --> 2-oxobutanoate * ammonia * H+
L-tryptophan * NADPH * oxygen * H+ <==> (E)-indol-3-ylacetaldoxime * CO2 * NADP+ * H2O
L-tryptophan * H+ --> CO2 * tryptamine
L-tryptophan * NADPH * oxygen --> N-hydroxy-L-tryptophan * NADP+ * H2O
L-tryptophan * pyruvate --> L-alanine * indole-3-pyruvate
L-tryptophan * tRNAtrp * ATP * H+ <==> AMP * L-tryptophanyl-tRNAtrp * diphosphate
L-tyrosine * oxygen <==> L-dopa
L-tyrosine * NADPH * oxygen * H+ <==> (Z)-[(4-hydroxyphenyl)acetaldehyde oxime] * CO2 * NADP+ * H2O
L-tyrosine * 2-oxoglutarate --> 4-hydroxyphenylpyruvate * L-glutamate
L-tyrosine * betalamate --> portulacaxanthin II * H2O * H+
L-tyrosine * H+ --> CO2 * tyramine
L-tyrosine * NADPH * oxygen --> N-hydroxy-L-tyrosine * NADP+ * H2O
L-tyrosine * oxygen --> dopaquinone * H2O
L-tyrosine * tetrahydrobiopterin * oxygen --> L-dopa * 4α-hydroxy-tetrahydrobiopterin
L-valine * 2-oxoglutarate <==> L-glutamate * 3-methyl-2-oxobutanoate
lactose <==> allolactose
lactose * H2O --> β-D-galactose * β-D-glucose
lanosterol * NADPH * oxygen * H+ <==> 14-demethyllanosterol * formate * NADP+ * H2O
lanosterol * NADPH * oxygen * H+ --> 14-hydroxylanosterol * NADP+ * H2O
laricitrin * S-adenosyl-L-methionine --> syringetin * S-adenosyl-L-homocysteine * H+
lathosterol <==> zymostenol
lathosterol * NADPH * oxygen * H+ --> 7-dehydrocholesterol * NADP+ * H2O
laurate * NADPH * oxygen * H+ <==> ω-hydroxylaurate * NADP+ * H2O
lauroyl-CoA * H2O <==> laurate * coenzyme A * H+
leucocyanidin * 2-oxoglutarate * oxygen --> adihydroquercetin * succinate * CO2 * H2O
leucocyanidin * 2-oxoglutarate * oxygen --> cyanidin * succinate * CO2 * H2O * H+
leucocyanidin * NADP+ <-- (+)-taxifolin * NADPH * H+
leucodelphinidin * 2-oxoglutarate * oxygen --> delphinidin * CO2 * succinate * H2O * H+
leucodelphinidin * NADP+ <--dihydromyricetin * NADPH * H+
leucodopachrome * betalamate * H+ --> betanidin * H2O
leucodopachrome * dopaquinone --> L-dopachrome * L-dopa
leucopelargonidin * 2-oxoglutarate * oxygen * H+ --> pelargonidin * succinate * CO2 * H2O
leucopelargonidin * NADP+ <-- (+)-dihydrokaempferol * NADPH * H+
leukotriene A4 * H2O <==> leukotriene B4
leukotriene-C4 * a standard α amino acid <==> a 5-L-glutamyl-L-amino acid * leukotriene-D4
linalyl 6-O-α-L-arabinopyranosyl- β-D-glucopyranoside * H2O <==> linalool * vicianose
linalyl 6-O-β-D-xylopyranosyl-β-D-glucopyranoside * H2O <==> linalool * 6-O-(β-D-xylopyranosyl)-β-D-glucopyranose
linamarin * H2O <==> acetone cyanohydrin * β-D-glucose
linoleate * ATP * coenzyme A <==> linoleoyl-CoA * AMP * diphosphate
linoleate * oxygen --> (9S,10E,12Z)-9-hydroperoxy-10,12-octadecadienoate
linoleate * oxygen --> (9Z,11E)-(13S)-13-hydroperoxyoctadeca-9,11-dienoate
linoleoyl-CoA * H2O <==> linoleate * coenzyme A * H+
linoleoyl-CoA * malonyl-CoA * NADPH * H+ <==> (11Z,14Z)-icosa-11,14-dienoyl-CoA * CO2 * coenzyme A * NADP+ * H2O
linustatin * H2O <==> linamarin * β-D-glucose
lipid IVA * CMP-3-deoxy-D-manno-octulosonate --> α-Kdo-(2→6)-lipid IVA * CMP * H+
liquiritigenin * NADPH * oxygen * H+ <==> 6,7,4'-trihydroxyflavanone * NADP+ * H2O
loganate * NADPH * oxygen * H+ <==> secologanate * NADP+ * H2O
loganin * NADPH * oxygen * H+ <==> secologanin * NADP+ * H2O
lotaustralin * H2O <==> (2R)-2-hydroxy-2-methylbutanenitrile * β-D-glucose
luteolin * UDP-D-glucuronate --> luteolin 7-O-β-D-glucuronide * UDP
luteolin 7-O-glucoside * UDP-L-rhamnose --> UDP * luteolin 7-O-neohesperidoside * H+
luteolin 7-O-β-D-glucuronide * UDP-D-glucuronate --> luteolin 7-O-β-D-diglucuronide * UDP * H+
m7G(5')pppAm * S-adenosyl-L-methionine <==> S-adenosyl-L-homocysteine * m7G(5')pppm6Am * H+
magnesium-protoporphyrin IX 13-monomethyl ester * NADPH * oxygen * H+ <==> divinyl protochlorophyllide a * NADP+ * H2O
magnesium-protoporphyrin IX 13-monomethyl ester * NADPH * oxygen * H+ --> 131-hydroxy-magnesium-protoporphyrin IX 13-monomethyl ester * NADP+ * H2O
malonate semialdehyde * coenzyme A * NADP+ <==> acetyl-CoA * CO2 * NADPH
malonate semialdehyde * coenzyme A * NAD+ <==> acetyl-CoA * CO2 * NADH
malonate semialdehyde * L-alanine --> β-alanine * pyruvate
malonyl-CoA * an anthocyanidin-3-O-β-D-glucoside * H+ <==> an anthocyanidin-3-O-(6-O-malonyl-β-D-glucoside) * coenzyme A
malonyl-CoA * H+ <==> CO2 * acetyl-CoA
malonyl-CoA methyl ester * a malonyl-[acp] <==> a 3-oxo-glutaryl-[acp] methyl ester * CO2 * coenzyme A
maltotetraose * phosphate <==> maltotriose * α-D-glucose 1-phosphate
maltotriose * a glucan --> D-glucose * a glucan
maltotriose * H2O <==> β-maltose * α-D-glucose
maltotriose * β-maltose <==> maltotetraose * β-D-glucose
mannitol-1-phosphate * H2O --> D-mannitol * phosphate
mannitol-1-phosphate * NADP+ <-- D-mannose 6-phosphate * NADPH * H+
melatonin * a reduced flavoprotein * oxygen <==> 6-hydroxymelatonin * an oxidized flavoprotein * H2O
melatonin * a reduced flavoprotein * oxygen <==> N-acetyl-serotonin * an oxidized flavoprotein * formaldehyde * H2O
melatonin * hydrogen peroxide <==> N1-acetyl-N2-formyl-5-methoxykynuramine * H+
melibiose * H2O --> α-D-galactose * β-D-glucose
menadione * NADH * H+ <==> menadiol * NAD+
meso-diaminopimelate * H+ --> CO2 * L-lysine
methionol * NAD+ <==> 3-methylthiopropanal * NADH * H+
methyl indole-3-acetate * H2O --> indole-3-acetate * methanol * H+
methylesterified 1,4-α-D-galacturonosyl * H2O <==> a homogalacturonan * methanol
methylmalonate semialdehyde * coenzyme A * NAD+ * H2O <==> propanoyl-CoA * bicarbonate * NADH * H+
methylsalicylate * H2O <==> salicylate * methanol * H+
mevalonate-5-phosphate * ATP --> mevalonate-diphosphate * ADP
mevalonate-diphosphate * ATP --> isopentenyldiphosphate * CO2 * ADP * phosphate
Mg-protoporphyrin * S-adenosyl-L-methionine --> S-adenosyl-L-homocysteine * magnesium-protoporphyrin IX 13-monomethyl ester
mitochondrial intermediate protein <==> an octapeptide * a mature protein
molybdenum cofactor * L-cysteine * H+ <==> thio-molybdenum cofactor * L-alanine * H2O
monodemalonylsalvianin * malonyl-CoA * H+ --> salvianin * coenzyme A
mugineate * 2-oxoglutarate * oxygen --> 3-epihydroxymugineate * succinate * CO2
mutated tRNA <==> a nucleoside monophosphate
myo-inositol * ATP --> 1D-myo-inositol (3)-monophosphate * ADP * H+
myo-inositol * oxygen --> D-glucuronate * H2O * H+
myosin light-chain phosphate * H2O <==> myosin light-chain * phosphate * H+
myricetin * S-adenosyl-L-methionine <==> syringetin * S-adenosyl-L-homocysteine * H+
myricetin * S-adenosyl-L-methionine --> laricitrin * S-adenosyl-L-homocysteine * H+
myristoyl-CoA * H2O <==> myristate * coenzyme A * H+
melanochrome --> eumelanin
oxidized hemoproteins * NADPH * H+ <==> reduced hemoproteins * NADP+
N,N'-diacetylchitobiose * H2O --> N-acetyl-D-glucosamine
N,N-dihydroxy-L-tryptophan * H+ --> (E)-indol-3-ylacetaldoxime * CO2 * H2O
N,N-dihydroxy-L-tyrosine * H+ --> (Z)-[(4-hydroxyphenyl)acetaldehyde oxime] * CO2 * H2O
N,N-dimethyl-β-alanine * S-adenosyl-L-methionine --> β-alanine betaine * S-adenosyl-L-homocysteine * H+
N,N-dimethylaniline * NADPH * oxygen * H+ <==> nn-dimethylaniline-n-oxide * NADP+ * H2O
N-(5'-phosphoribosyl)-anthranilate --> 1-(o-carboxyphenylamino)-1'-deoxyribulose-5'-phosphate
N-(5'-phosphoribosyl)-anthranilate * diphosphate <-- anthranilate * 5-phospho-α-D-ribose 1-diphosphate
N-6-isopentyl adenosine-37 tRNA * S-adenosyl-L-methionine * S-sulfanyl-[acceptor] <==> S-adenosyl-L-homocysteine * 2-methylthio-N-6-isopentyl adenosine-37 tRNA * L-methionine * 5'-deoxyadenosine * an unsulfurated sulfur acceptor * H+
N-acetyl-L-citrulline * H2O <==> L-citrulline * acetate
N-acetyl-L-glutamate * ATP --> N-acetylglutamyl-phosphate * ADP
N-acetyl-L-glutamate 5-semialdehyde * NADP+ * phosphate <-- N-acetylglutamyl-phosphate * NADPH * H+
N-acetyl-L-ornithine * 2-oxoglutarate <-- L-glutamate * N-acetyl-L-glutamate 5-semialdehyde
N-acetyl-L-ornithine * H2O --> L-ornithine * acetate
N-acetyl-α-D-glucosamine 1-phosphate <-- N-acetyl-D-glucosamine-6-phosphate
N-acetyl-α-D-glucosamine 1-phosphate * UTP * H+ --> UDP-N-acetyl-α-D-glucosamine * diphosphate
N-acetyl-α-D-glucosaminide-[heparan sulfate] * UDP-D-glucuronate <==> β-D-glucuronosyl-[heparan sulfate] * UDP
N-acetyl-β-D-glucosamine(anhydrous)-N-acetylmuramate * H2O <==> N-acetyl-β-D-glucosamine * 1,6-anhydro-N-acetyl-β-muramate
N-benzylformamide * H2O <==> formate * benzylamine
n-butanol * acetyl-CoA --> butyl acetate * coenzyme A
n-butanol * NADP+ <==> butanal * NADPH * H+
N-carbamoylputrescine * H2O * H+ --> putrescine * CO2 * ammonia
N-debenzoyl-(3'-RS)-taxol * benzoyl-CoA <==> taxol * coenzyme A * H+
N-dimethylethanolamine * S-adenosyl-L-methionine --> choline * S-adenosyl-L-homocysteine * H+
N-dimethylethanolamine phosphate * CTP * H+ --> CDP-N-dimethylethanolamine * diphosphate
N-dimethylethanolamine phosphate * S-adenosyl-L-methionine --> phosphocholine * S-adenosyl-L-homocysteine * H+
N-hydroxy-L-tryptophan * NADPH * oxygen * H+ --> N,N-dihydroxy-L-tryptophan * NADP+ * H2O
N-hydroxy-L-tyrosine * NADPH * oxygen * H+ --> N,N-dihydroxy-L-tyrosine * NADP+ * H2O
N-hydroxyl-tryptamine --> (E)-indol-3-ylacetaldoxime * H+
N-methyl-β-alanine * S-adenosyl-L-methionine --> N,N-dimethyl-β-alanine * S-adenosyl-L-homocysteine * H+
N-methylanthraniloyl-CoA * malonyl-CoA <==> CO2 * 1,3-dihydroxy-N-methylacridone * coenzyme A
N-methylethanolamine phosphate * CTP * H+ --> CDP-N-methylethanolamine * diphosphate
N-methylethanolamine phosphate * S-adenosyl-L-methionine --> N-dimethylethanolamine phosphate * S-adenosyl-L-homocysteine * H+
N-monomethylethanolamine * S-adenosyl-L-methionine --> N-dimethylethanolamine * S-adenosyl-L-homocysteine * H+
n-propanol * NAD+ <==> propanal * NADH * H+
N-substituted aminoacyl-tRNA * H2O <==> a tRNA * an N-substituted amino acid
N1-acetylspermidine * oxygen * H2O <==> putrescine * 3-acetamidopropanal * hydrogen peroxide
N1-acetylspermine * oxygen * H2O <==> N-(3-acetamidopropyl)-4-aminobutanal * propane-1,3-diamine * hydrogen peroxide
N1-acetylspermine * oxygen * H2O <==> N1-acetylspermidine * 3-aminopropanal * hydrogen peroxide
N1-acetylspermine * oxygen * H2O <==> spermidine * 3-acetamidopropanal * hydrogen peroxide
N4-(β-N-acetyl-D-glucosaminyl)-L-asparagine * H2O <==> N-acetyl-β-glucosaminylamine * L-aspartate * H+
N5-carboxyaminoimidazole ribonucleotide <==> 5-amino-1-(5-phospho-D-ribosyl)imidazole-4-carboxylate
N6-(Δ2-isopentenyl)-adenosine 5'-diphosphate * NADPH * H2O --> trans-zeatin ribosidediphosphate * NADP+ * H+
N6-(Δ2-isopentenyl)-adenosine 5'-monophosphate * H2O --> N6-dimethylallyladenine * D-ribose 5-phosphate
N6-(Δ2-isopentenyl)-adenosine 5'-monophosphate * NADPH * H2O --> trans-zeatin riboside monophosphate * NADP+ * H+
N6-(Δ2-isopentenyl)-adenosine 5'-triphosphate * NADPH * H2O --> trans-zeatin riboside triphosphate * NADP+ * H+
N6-dimethylallyladenine * an oxidized electron acceptor * H2O <==> 3-methyl-2-butenal * adenine * a reduced electron acceptor
N6-dimethylallyladenine * FAD * H2O * H+ --> 3-methyl-2-butenal * adenine * FADH2
N6-dimethylallyladenine * H2O --> trans-zeatin * H+
N8-acetylspermidine * oxygen * H2O <==> propane-1,3-diamine * 4-acetamidobutanal * hydrogen peroxide
Na+[in] * ATP * H2O <==> Na+[out] * ADP * phosphate * H+
NADPH * oxygen * H+ <==> hydrogen peroxide * NADP+
NAD+ * H2 <==> NADH * H+
NAD+ * H2O --> β-nicotinamide D-ribonucleotide * AMP * H+
NAD+ * NADPH --> NADH * NADP+
NAD+[in] * H+[in] * e- --> NADH[in]
NADH * an oxidized electron acceptor * H+ <==> NAD+ * a reduced electron acceptor
NADH * H2O <==> NMNH * AMP * H+
NADH * H2O --> (R)-NADHX
NADH * H2O --> (S)-NADHX
NADH[in] * an ubiquinone * H+[in] --> NAD+[in] * an ubiquinol * H+[out]
NADP+ * H2O --> NAD+ * phosphate
NADPH * H2O --> NADH * phosphate
naringenin * NADPH * oxygen * H+ <==> (2S)-dihydrotricetin * NADP+ * H2O
naringenin * 2-oxoglutarate * oxygen --> apigenin * succinate * CO2 * H2O
naringenin * NADPH * oxygen * H+ --> eriodictyol * NADP+ * H2O
neolinustatin * H2O <==> lotaustralin * β-D-glucose
nicotianamine * 2-oxoglutarate --> L-glutamate * 3''-deamino-3''-oxonicotianamine
nicotinamide * H2O --> ammonia * nicotinate * H+
nicotinate * D-ribulose-1-phosphate * H+ --> β-D-ribosylnicotinate * phosphate
nicotine-Δ1'5'-iminium ion * oxygen * H2O <==> cotinine * hydrogen peroxide * H+
nitrate[out] * H+[out] * e- --> nitrite[out] * H2O[out]
nitrate[out] * an ubiquinol --> nitrite[out] * an ubiquinone * H2O[out]
nitrite * an oxidized electron acceptor * H2O <==> nitrate * a reduced electron acceptor
nitrite * NADP+ * H2O <==> nitrate * NADPH * H+
nitrite * NAD+ * H2O <-- nitrate * NADH * H+
norbixin * S-adenosyl-L-methionine --> bixin * S-adenosyl-L-homocysteine
norspermine * oxygen * H2O <==> norspermidine * 3-aminopropanal * hydrogen peroxide
O-acetyl-L-serine * 3,4-dihydroxypyridin --> (S)-2-amino-3-(3-hydroxy-4-oxo-4h-pyridin-1-yl)propanoate * acetate * H+
O-acetyl-L-serine * hydrogen selenide --> selenocysteine * acetate * H+
O-acetyl-L-serine * hydrogen sulfide --> L-cysteine * acetate * H+
O-acetyl-L-serine * pyrazole <==> 3-(pyrazol-1-yl)-L-alanine * acetate * H+
O-acetyl-L-serine * thiosulfate <==> S-sulfo-L-cysteine * acetate * H+
O-phospho-L-homoserine * H2O --> L-threonine * phosphate
O-sinapoylcholine * H2O <==> choline * sinapate * H+
O-ureidohomoserine * L-aspartate * ATP <==> canavaninosuccinate * AMP * diphosphate * H+
obtusifoliol * NADPH * oxygen * H+ --> 4α-methyl-5α-ergosta-8,14,24(28)-trien-3β-ol * formate * NADP+ * H2O
octanal * NAD+ * H2O <==> octanoate * NADH * H+
octanoate * ATP * coenzyme A <==> octanoyl-CoA * AMP * diphosphate
octanoyl-CoA * oxygen <==> trans-oct-2-enoyl-CoA * hydrogen peroxide
oleate * NADPH * oxygen --> 18-hydroxyoleate * NADP+ * H2O
oleate * ATP * coenzyme A --> oleoyl-CoA * AMP * diphosphate
oleate * S-adenosyl-L-methionine -->dihydrosterculate * S-adenosyl-L-homocysteine * H+
oleoyl-CoA * a lipid * H+ --> a lipid oleoyl-group * coenzyme A
oleoyl-CoA * a reduced electron acceptor * oxygen <==> linoleoyl-CoA * an oxidized electron acceptor * H2O
oleoyl-CoA * H2O <==> oleate * coenzyme A * H+
OPC4-3-hydroxyacyl-CoA <-- OPC4-trans-2-enoyl-CoA * H2O
OPC4-3-hydroxyacyl-CoA * NAD+ --> OPC4-3-ketoacyl-CoA * NADH * H+
OPC4-3-ketoacyl-CoA * coenzyme A --> acetyl-CoA * jasmonoyl-CoA
OPC4-CoA * oxygen --> OPC4-trans-2-enoyl-CoA * hydrogen peroxide
OPC6-3-hydroxyacyl-CoA <-- OPC6-trans-2-enoyl-CoA * H2O
OPC6-3-hydroxyacyl-CoA * NAD+ --> OPC6-3-ketoacyl-CoA * NADH * H+
OPC6-3-ketoacyl-CoA * coenzyme A --> acetyl-CoA * OPC4-CoA
OPC6-CoA * oxygen --> OPC6-trans-2-enoyl-CoA * hydrogen peroxide
OPC8-3-hydroxyacyl-CoA <-- OPC8-trans-2-enoyl-CoA * H2O
OPC8-3-hydroxyacyl-CoA * NAD+ --> OPC8-3-ketoacyl-CoA * NADH * H+
OPC8-3-ketoacyl-CoA * coenzyme A --> acetyl-CoA * OPC6-CoA
OPC8-CoA * oxygen --> OPC8-trans-2-enoyl-CoA * hydrogen peroxide
orotate[in] * H+[in] * e- --> (S)-dihydroorotate[in]
orotidine-5'-phosphate * diphosphate <-- 5-phospho-α-D-ribose 1-diphosphate * orotate
orotidine-5'-phosphate * H+ --> CO2 * uridine-5'-phosphate
oxalate * oxygen * H+ --> CO2 * hydrogen peroxide
oxaloacetate * acetyl-CoA * ADP * phosphate <-- citrate * ATP * coenzyme A
oxaloacetate * acetyl-CoA * H2O --> citrate * coenzyme A * H+
oxaloacetate * ATP --> CO2 * phosphoenolpyruvate * ADP
oxaloacetate * phosphate <-- phosphoenolpyruvate * bicarbonate
oxalosuccinate * H+ <==> 2-oxoglutarate * CO2
oxalyl-CoA * H+ <==> CO2 * formyl-CoA
p-coumaroyltriacetate --> p-coumaroyltriacetic acid lactone * H2O
p-dihydrocoumaroyl-CoA * malonyl-CoA * H+ --> phloretin * CO2 * coenzyme A
P1,P4-bis(5'-guanosyl) tetraphosphate * H2O <==> GTP * GMP * H+
palmitate * ATP * coenzyme A <==> palmitoyl-CoA * AMP * diphosphate
palmitate * NADPH * oxygen * H+ --> 16-hydroxypalmitate * NADP+ * H2O
palmitoleyl-CoA --> 9,12-cis-hexadecadienoyl-CoA * H+
palmitoyl-CoA * H2O <==> palmitate * coenzyme A * H+
paraxanthine * S-adenosyl-L-methionine <==> caffeine * S-adenosyl-L-homocysteine * H+
pelargonidin-3,5-diglucoside * caffeoyl-CoA <==> pelargonidin-3,5-diglucoside-5-O-caffeoylglucoside * coenzyme A
pelargonidin-3,5-diglucoside * caffeoyl-CoA --> bisdemalonylsalvianin * coenzyme A
pelargonidin-3-O-β-D-glucoside * caffeoyl-CoA --> pelargonidin 3-O-β-D-caffeoylglucoside * coenzyme A
pelargonidin-3-O-β-D-glucoside * malonyl-CoA * H+ --> pelargonidin-3-O-(6-O-malonyl-β-D-glucoside) * coenzyme A
pelargonidin-3-O-β-D-glucoside * UDP-L-rhamnose --> pelargonidin-3-O-rutinoside * UDP * H+
peptidylproline (ω=180) <==> peptidylproline (ω=0)
peroxiredoxin-(S-hydroxy-S-oxocysteine) * ATP * a proteindithiol <==> peroxiredoxin-(S-hydroxycysteine) * ADP * a proteindisulfide * phosphate * H+
phenylacetaldehyde * NAD+ * H2O <==> phenylacetate * NADH * H+
phenylacetohydroximoyl-glutathione * H2O <==> phenylacetohydroximoyl-cysteinylglycine * L-glutamate
pheophorbide a * H2O --> pyropheophorbide a * methanol * CO2
pheophorbide a * NADPH * oxygen * H+ --> red chlorophyll catabolite * NADP+
pheophytin a * H2O --> pheophorbide a * phytol * H+
pheophytin b * H2O <==> pheophorbide b * phytol * H+
phosphinomethylmalate <==> phosphinomethylisomalate
phosphocholine * CTP * H+ --> CDP-choline * diphosphate
phosphocholine * H2O --> choline * phosphate
phosphoenolpyruvate * D-erythrose 4-phosphate * H2O --> 3-deoxy-D-arabino-heptulosonate-7-phosphate * phosphate
phosphoribosyl-ATP * diphosphate <-- ATP * 5-phospho-α-D-ribose 1-diphosphate
phosphoribosyl-ATP * H2O --> 1-(5-phospho-D-ribosyl)-AMP * diphosphate * H+
phosphoribulosylformimino-AICAR-P * L-glutamine --> L-glutamate * D-erythro-imidazole-glycerol-phosphate * aminoimidazole carboxamide ribonucleotide * H+
phosphoryl-ethanolamine * CTP * H+ --> CDP-ethanolamine * diphosphate
phosphoryl-ethanolamine * S-adenosyl-L-methionine --> S-adenosyl-L-homocysteine * N-methylethanolamine phosphate * H+
phytol * CTP --> phytyl monophosphate * CDP * H+
phytyldiphosphate * NADP+ <==> all-trans-geranyl-geranyl diphosphate * NADPH * H+
phytyl monophosphate * a nucleoside triphosphate --> phytyldiphosphate * a nucleosidediphosphate
pimeloyl-CoA * L-alanine * H+ <==> CO2 * 7-keto-8-aminopelargonate * coenzyme A
pinocembrin chalcone --> (2S)-pinocembrin * H+
polyneuridine aldehyde * H2O <==> methanol * CO2 * 16-epivellosimine
ppGpp * H2O <==> GDP * diphosphate * H+
pppGpp * H2O <==> GTP * diphosphate * H+
pregnenolone * NAD+ <==> pregn-5-ene-3,20-dione * NADH * H+
prephenate * H+ <==> 2-oxo-3-phenylpropanoate * CO2 * H2O
prephytoenediphosphate <==> all-trans-phytoene * diphosphate
prephytoenediphosphate --> 15-cis-phytoene * diphosphate
presqualenediphosphate * NADPH * H+ --> squalene * NADP+ * diphosphate
presqualenediphosphate * NADPH * H+ <==> squalene * NADP+ * diphosphate
primary fluorescent chlorophyll catabolite * NADP+ * H+ <-- red chlorophyll catabolite * NADPH
progesterone * NADPH * H+ <==> 5-β-pregnan-3,20 dione * NADP+
prolycopene --> all-trans-lycopene
propane-1,3-diamine * H2O * oxygen --> 3-aminopropanal * ammonia * hydrogen peroxide * H+
propanoate * ATP * coenzyme A --> propanoyl-CoA * AMP * diphosphate
propanoyl-CoA * an oxidized electron-transfer flavoprotein --> acrylyl-CoA * a reduced electron-transfer flavoprotein
prostaglandin E2 * NAD+ <==> (5Z)-(15S)-11-α-hydroxy-9,15-dioxoprosta-13-enoate * NADH * H+
prostaglandin-H2 <==> prostaglandin E2
prostaglandin-H2 <==> thromboxane A2
protein N6,N6-dimethyl-L-lysine * 2-oxoglutarate * oxygen <==> a [protein]-L-lysine * succinate * formaldehyde * CO2
protein N6,N6-dimethyl-L-lysine * 2-oxoglutarate * oxygen <==> protein N6-methyl-L-lysine * succinate * formaldehyde * CO2
protein N6-methyl-L-lysine * 2-oxoglutarate * oxygen <==> a [protein]-L-lysine * succinate * formaldehyde * CO2
protocatechualdehyde * oxygen * H2O <==> protocatechuate * hydrogen peroxide * H+
protoheme IX[in] * ATP * H2O <==> protoheme IX[out] * ADP * phosphate * H+
protohypericin <==> hypericin * H+
protoporphyrin IX * Fe2+ --> protoheme IX * H+
protoporphyrinogen IX * oxygen --> protoporphyrin IX * hydrogen peroxide
pseudobaptigenin * NADPH * oxygen * H+ <==> 2'-hydroxypseudobaptigenin * NADP+ * H2O
pseudotropine * NADP+ <==> tropinone * NADPH * H+
pseudouridine * ATP --> pseudouridine 5'-phosphate * ADP * H+
psoralen * NADPH * oxygen * H+ --> bergaptol * NADP+ * H2O
pullulan * H2O <==> maltotriose
purine[out] * H+[out] --> purine[in] * H+[in]
putrescine * oxygen * H2O --> ammonia * hydrogen peroxide * 4-aminobutanal * H+
putrescine * S-adenosyl-L-methioninamine --> spermidine * S-methyl-5'-thioadenosine * H+
pyridoxal 5'-phosphate * H2O <==> pyridoxal * phosphate
pyridoxamine 5'-phosphate * oxygen * H2O --> ammonia * hydrogen peroxide * pyridoxal 5'-phosphate * H+
pyridoxine * NADP+ <==> pyridoxal * NADPH * H+
pyridoxine-5'-phosphate * oxygen --> hydrogen peroxide * pyridoxal 5'-phosphate
pyruvate * 2-oxobutanoate * H+ --> 2-aceto-2-hydroxy-butanoate * CO2
pyruvate * a [pyruvate dehydrogenase E2 protein] N6-lipoyl-L-lysine * H+ --> a [pyruvate dehydrogenase E2 protein] N6-S-acetyldihydrolipoyl-L-lysine * CO2
pyruvate * ATP <==> phosphoenolpyruvate * ADP * H+
pyruvate * ATP * H2O --> phosphoenolpyruvate * AMP * phosphate * H+
pyruvate * ATP * phosphate --> phosphoenolpyruvate * AMP * diphosphate * H+
pyruvate * D-glyceraldehyde 3-phosphate * H+ --> 1-deoxy-D-xylulose 5-phosphate * CO2
pyruvate * H+ --> acetaldehyde * CO2
pyruvate * L-aspartate-semialdehyde --> (4S)-4-hydroxy-2,3,4,5-tetrahydro-(2S)-dipicolinate * H2O * H+
pyruvate * L-serine <==> L-alanine * hydroxypyruvate
pyruvate * thiamindiphosphate * H+ <==> 2-(α-hydroxyethyl)thiaminediphosphate * CO2
R(+)-3,4-dihydroxyphenyllactate * caffeoyl-CoA --> rosmarinic acid * coenzyme A
R-4'-phosphopantothenoyl-L-cysteine * H+ --> 4'-phosphopantetheine * CO2
raffinose * D-galactosylononitol <==> stachyose * D-ononitol
raffinose * H2O --> α-D-galactose * sucrose
RH * a reduced flavoprotein * oxygen <==> ROH * an oxidized flavoprotein * H2O
riboflavin * ATP --> ADP * FMN * H+
ribose-1,5-bisphosphate <==> D-ribulose-1,5-bisphosphate
ribose-1-arsenate * dihydrolipoate * H+ <==> D-ribose * arsenite * (R)-lipoate
RNA(n) * a nucleoside triphosphate <==> RNA(n+1) * diphosphate
RNA(n) * UTP <==> RNA(n+1) * diphosphate
RNA(n+1) * phosphate <==> RNA(n) * a nucleosidediphosphate
RNase II degradation substrate mRNA <==> a nucleoside monophosphate
RNase II poly-A substrate mRNA <==> RNase II substrate with no poly-A tail * AMP
RNase III mRNA processing substrate <==> RNase III processing product mRNA * a single-stranded RNA
S-(-)-ureidoglycolate --> urea * glyoxylate
S-(-)-ureidoglycolate * H2O --> ammonia * CO2 * glyoxylate
S-(2-hydroxyacyl)glutathione * H2O <==> glutathione * a 2-hydroxy carboxylate
S-(2E,6E)-farnesyl-L-cysteine * oxygen * H2O --> (2E,6E)-farnesal * L-cysteine * hydrogen peroxide
S-adenosyl-L-homocysteine * H2O --> L-homocysteine * adenosine
S-adenosyl-L-methioninamine * spermidine <==> S-methyl-5'-thioadenosine * thermospermine * H+
S-adenosyl-L-methionine --> S-methyl-5'-thioadenosine * 1-aminocyclopropane-1-carboxylate * H+
S-adenosyl-L-methionine * 3-demethylubiquinol-10 --> S-adenosyl-L-homocysteine * ubiquinol-10 * H+
S-adenosyl-L-methionine * 7-keto-8-aminopelargonate --> S-adenosyl-4-methylthio-2-oxobutanoate * 7,8-diaminopelargonate
S-adenosyl-L-methionine * [histone]-L-arginine <==> S-adenosyl-L-homocysteine * [histone]-Nω-methyl-arginine * H+
S-adenosyl-L-methionine * [myelin basic protein]-L-arginine <==> S-adenosyl-L-homocysteine * [myelin basic protein]-Nω-methyl-arginine * H+
S-adenosyl-L-methionine * a [protein]-L-β-isoaspartate <==> S-adenosyl-L-homocysteine * a protein L-β-isoaspartate α-methyl ester * H+
S-adenosyl-L-methionine * a cytosine34 in tRNA precursor <==> S-adenosyl-L-homocysteine * a 5 methylcytosine34 in tRNA precursor
S-adenosyl-L-methionine * a cytosine40 in tRNA precursor <==> S-adenosyl-L-homocysteine * a 5 methylcytosine40 in tRNA precursor
S-adenosyl-L-methionine * a cytosine48 in tRNA <==> S-adenosyl-L-homocysteine * a 5-methylcytosine48 in tRNA * H+
S-adenosyl-L-methionine * a cytosine49 in tRNA <==> S-adenosyl-L-homocysteine * a 5-methylcytosine49 in tRNA * H+
S-adenosyl-L-methionine * a demethylated methyl acceptor --> S-adenosyl-L-homocysteine * a methylated methyl acceptor
S-adenosyl-L-methionine * a protein <==> a methylated protein
S-adenosyl-L-methionine * Br- --> S-adenosyl-L-homocysteine * methyl bromide
S-adenosyl-L-methionine * chloride --> S-adenosyl-L-homocysteine * methyl chloride
S-adenosyl-L-methionine * cycloartenol --> S-adenosyl-L-homocysteine * 24-methylenecycloartanol * H+
S-adenosyl-L-methionine * cytidine1402 in 16S rRNA <==> S-adenosyl-L-homocysteine * 2'-O-methylcytidine1402 in 16S rRNA * H+
S-adenosyl-L-methionine * cytidine1402 in 16S rRNA <==> S-adenosyl-L-homocysteine * N4-methylcytidine1402 in 16S rRNA * H+
S-adenosyl-L-methionine * cytosine1407 in 16S rRNA <==> S-adenosyl-L-homocysteine * 5-methylcytosine1407 in 16S rRNA * H+
S-adenosyl-L-methionine * demethylphylloquinol --> S-adenosyl-L-homocysteine * phylloquinol * H+
S-adenosyl-L-methionine * guanine2445 in 23S rRNA <==> S-adenosyl-L-homocysteine * N2-methylguanine2445 in 23S rRNA * H+
S-adenosyl-L-methionine * H+ --> CO2 * S-adenosyl-L-methioninamine
S-adenosyl-L-methionine * iodide --> S-adenosyl-L-homocysteine * methyl iodide
S-adenosyl-L-methionine * precorrin-1 <==> S-adenosyl-L-homocysteine * precorrin-2
S-adenosyl-L-methionine * uroporphyrinogen-III <==> S-adenosyl-L-homocysteine * precorrin-1 * H+
S-adenosyl-L-methionine * zymosterol <==> S-adenosyl-L-homocysteine * fecosterol * H+
S-allantoin * H2O --> allantoate * H+
S-formylglutathione * H2O --> formate * glutathione * H+
S-hydroxymethylglutathione --> formaldehyde * glutathione
S-hydroxymethylglutathione * NADP+ --> S-formylglutathione * NADPH * H+
S-lactoyl-glutathione <==> methylglyoxal * glutathione
S-lactoyl-glutathione * H2O <==> glutathione * (R)-lactate * H+
S-methyl-5'-thioadenosine * H2O --> S-methyl-5-thio-D-ribose * adenine
S-methyl-5-thio-α-D-ribose 1-phosphate --> 5-methylthioribulose-1-phosphate
S-methyl-L-methionine * L-homocysteine --> L-methionine * H+
S-prenyl-L-cysteine * H2O * oxygen <==> 3-methyl-2-butenal * hydrogen peroxide * L-cysteine
S-sulfanyl-[acceptor] * dethiobiotin * S-adenosyl-L-methionine --> an unsulfurated sulfur acceptor * biotin * 5'-deoxyadenosine * L-methionine * H+
S-ureidoglycine * H2O --> ammonia * S-(-)-ureidoglycolate * H+
salicylate * S-adenosyl-L-methionine --> methylsalicylate * S-adenosyl-L-homocysteine
salutaridinol * NADP+ <==> salutaridine * NADPH * H+
sarcosine * oxygen * H2O <==> glycine * formaldehyde * hydrogen peroxide
Se-methyl-Se-methionine -->dimethyl selenide
selenate * ATP * H+ --> adenosine 5'-phosphoselenate * diphosphate
selenite * glutathione * H+ --> selenodiglutathione * glutathione disulfide * H2O
selenite * AMP * glutathione disulfide * H+ <-- adenosine 5'-phosphoselenate * glutathione
selenocysteine * a reduced electron acceptor <==> L-alanine * selenide * an oxidized electron acceptor * H+
selenocysteine * O-phospho-L-homoserine * H+ --> L-selenocystathionine * phosphate
selenodiglutathione * NADPH --> glutathioselenol * glutathione * NADP+
selenohomocysteine * 5-methyltetrahydropteroyltri-L-glutamate * H+ --> selenomethionine * tetrahydropteroyl tri-L-glutamate
selenomethionine * S-adenosyl-L-methionine --> S-adenosyl-L-homocysteine * Se-methyl-Se-methionine
sequoyitol * galactinol <==> D-galactosylononitol * myo-inositol
shikimate * ATP --> shikimate-3-phosphate * ADP * H+
shikimate * NADP+ <-- 3-dehydroshikimate * NADPH * H+
shikimate-3-phosphate * phosphoenolpyruvate --> 5-enolpyruvyl-shikimate-3-phosphate * phosphate
shisonin * malonyl-CoA * H+ --> malonylshisonin * coenzyme A
sinapate * ATP * coenzyme A <==> sinapoyl-CoA * AMP * diphosphate
sinapyl-alcohol * NADP+ <-- sinapaldehyde * NADPH * H+
sitosterol * NAD+ <==> 3-oxo-24-ethyl-cholest-5-ene * NADH * H+
sitosterol * NADPH * oxygen * H+ <==> (22α)-hydroxy-sitosterol * NADP+ * H2O
sitosterol * NADPH * oxygen * H+ --> stigmasterol * NADP+ * H2O
sn-glycerol-3-phosphate * NADP+ <--dihydroxyacetone phosphate * NADPH * H+
sn-glycerol-3-phosphate * NAD+ <--dihydroxyacetone phosphate * NADH * H+
sn-glycerol-3-phosphate * NADP+ <==> L-glyceraldehyde 3-phosphate * NADPH * H+
sn-glycerol-3-phosphate * ubiquinone-8 <==>dihydroxyacetone phosphate * ubiquinol-8
sn-glycerol-3-phosphate[in] * an electron-transfer-related quinone -->dihydroxyacetone phosphate[in] * an electron-transfer-related quinol
sn-glycerol-3-phosphate[in] * an ubiquinone -->dihydroxyacetone phosphate[in] * an ubiquinol
spermidine * an [eIF5A-precursor]-lysine --> an [eIF5A-precursor]-deoxyhypusine * propane-1,3-diamine * H+
spermidine * NAD+ <==> dehydrospermidine * NADH * H+
spermidine * oxygen * H2O --> propane-1,3-diamine * 4-aminobutanal * hydrogen peroxide
spermidine * oxygen * H2O --> putrescine * 3-aminopropanal * hydrogen peroxide
spermidine * S-adenosyl-L-methioninamine --> spermine * S-methyl-5'-thioadenosine * H+
spermine * oxygen * H2O <==> spermidine * 3-aminopropanal * hydrogen peroxide
spermine * oxygen * H2O --> 1-(3-aminopropyl)-4-aminobutanal * propane-1,3-diamine * hydrogen peroxide
spermine * oxygen * H2O --> spermidine * 3-aminopropanal * hydrogen peroxide
sphinganine (C20) * NADP+ <==> 3-dehydrosphinganine (C20) * NADPH * H+
sphinganine 1-phosphate <==> palmitaldehyde * phosphoryl-ethanolamine
sphingosine * ATP <==> sphingosine-1-phosphate * ADP * H+
squalene * NADPH * oxygen * H+ --> (3S)-2,3-epoxy-2,3-dihydrosqualene * NADP+ * H2O
stachyose * galactinol --> verbascose * myo-inositol
stachyose * H2O --> raffinose * α-D-galactose
starch * H2O <==> β-maltose * glucose
starch * ATP * H2O --> a 6-phosphogluco-amylopectin * AMP * phosphate
starch * H2O --> a large-branched glucan
stearoyl-CoA * H2O <==> stearate * coenzyme A * H+
stearoyl-CoA * malonyl-CoA * NADPH * H+ <==> arachidoyl-CoA * CO2 * coenzyme A * NADP+ * H2O
stearoyl-CoA * NADP+ <==> trans-octadec-2-enoyl-CoA * NADPH * H+
succinate * an oxidized electron acceptor <==> fumarate * a reduced electron acceptor
succinate * ATP * coenzyme A <-- succinyl-CoA * ADP * phosphate
succinate * GTP * coenzyme A <==> succinyl-CoA * GDP * phosphate
succinate semialdehyde * NADPH * H+ --> 4-hydroxybutanoate * NADP+
succinate semialdehyde * NAD+ * H2O --> succinate * NADH * H+
succinate[in] * an ubiquinone --> fumarate[in] * an ubiquinol
succinyl-CoA * a [2-oxoglutarate dehydrogenase E2 protein] N6-dihydrolipoyl-L-lysine * H+ <-- a [2-oxoglutarate dehydrogenase E2 protein] N6-S-succinyldihydrolipoyl-L-lysine * coenzyme A
sucrose * 6-kestotriose <==> β-D-glucose * 6,6-kestotetraose
sucrose * H2O --> α-D-glucose * β-D-fructofuranose
sucrose * sucrose --> 1-kestotriose * β-D-glucose
sucrose * sucrose --> 6-kestotriose * β-D-glucose
sucrose * β-D-fructopyranosyl-(2→6)-[D-fructofuranosyl-(2→6)]n-D-fructofuranoside <==> β-D-glucose * β-D-fructopyranosyl-(2→6)-[D-fructofuranosyl-(2→6)](n+1)-D-fructofuranoside
sucrose-6-phosphate * H2O <==> β-D-glucose 6-phosphate * β-D-fructofuranose
sucrose-6-phosphate * H2O --> sucrose * phosphate
sulfate * ADP * H+ <==> adenosine 5'-phosphosulfate * phosphate
sulfate * ATP * H+ --> adenosine 5'-phosphosulfate * diphosphate
sulfate[out] * ATP * H2O <==> sulfate[in] * ADP * phosphate * H+
sulfite * AMP * an oxidized thioredoxin <==> adenosine 5'-phosphosulfate * a reduced thioredoxin
sulfite * AMP * glutathione disulfide * H+ <-- adenosine 5'-phosphosulfate * glutathione
sulfite * H+ <==> bisulfite
sulfite * oxygen * H2O --> hydrogen peroxide * sulfate
tagatose-1,6-bisphosphate <==>dihydroxyacetone phosphate * D-glyceraldehyde 3-phosphate
taxa-4(20),11-dien-5α-ol * acetyl-CoA <==> taxa-4(20),11-dien-5-α-yl acetate * coenzyme A
taxiphyllin * H2O <==> 4-hydroxybenzaldehyde * hydrogen cyanide * β-D-glucose
teasterone --> 3-dehydroteasterone * H+
teasterone * NADPH * oxygen * H+ --> 7-oxateasterone * NADP+ * H2O
testosterone * a reduced flavoprotein * oxygen <==> 19-hydroxytestosterone * an oxidized flavoprotein * H2O
testosterone * NADP+ <==> androst-4-en-3,17-dione * NADPH * H+
tetrachlorohydroquinone * glutathione <==> 2,3,6-trichlorohydroquinone * chloride * glutathione disulfide
tetrahydrofolate * NADP+ <-- 7,8-dihydrofolate * NADPH * H+
tetrahydrogeranylgeranyl-chlorophyll a * NADPH * H+ --> chlorophyll a * NADP+
tetrahydrogeranylgeranyl-PP * NADPH * H+ --> phytyldiphosphate * NADP+
thalianol * NADPH * oxygen <==> a thalian-diol * NADP+ * H2O
thebaine * 2-oxoglutarate * oxygen <==> oripavine * formaldehyde * succinate * CO2
theobromine * S-adenosyl-L-methionine <==> caffeine * S-adenosyl-L-homocysteine * H+
thiamin * ATP --> thiamindiphosphate * AMP * H+
thiamin phosphate * ATP --> thiamindiphosphate * ADP
thiamin phosphate * H2O --> thiamin * phosphate
thiosulfate * hydrogen cyanide --> sulfite * thiocyanate * H+
thymidine * ATP <==> dTMP * ADP * H+
trans-2-hexenol * NADP+ <-- trans-2-hexenal * NADPH * H+
trans-2-pentenol * NADP+ <-- trans-2-pentenal * NADPH * H+
trans-4-hexen-3-one * NADPH * H+ <==> hexan-3-one * NADP+
trans-5-O-(4-coumaroyl)-D-quinate * NADPH * oxygen * H+ --> trans-5-O-caffeoyl-D-quinate * NADP+ * H2O
trans-5-O-caffeoyl-D-quinate * coenzyme A --> caffeoyl-CoA * L-quinate
trans-caffeate --> cis-caffeate
trans-caffeate * ATP * coenzyme A --> caffeoyl-CoA * AMP * diphosphate
trans-caffeate * S-adenosyl-L-methionine --> ferulate * S-adenosyl-L-homocysteine * H+
trans-cinnamate * NADPH * oxygen * H+ --> 4-coumarate * NADP+ * H2O
trans-neoxanthin --> 9'-cis-neoxanthin
trans-zeatin * FAD * H2O * H+ --> adenine * 3-methyl-4-trans-hydroxy-2-butenal * FADH2
trans-zeatin riboside * FAD * H2O * H+ --> adenosine * 3-methyl-4-trans-hydroxy-2-butenal * FADH2
trans-zeatin ribosidediphosphate * H2O --> trans-zeatin riboside monophosphate * phosphate * H+
trans-zeatin riboside monophosphate * H2O --> trans-zeatin * D-ribose 5-phosphate
trans-zeatin riboside triphosphate * H2O --> trans-zeatin ribosidediphosphate * phosphate * H+
trans-zeatin riboside[out] * H+[out] --> trans-zeatin riboside[in] * H+[in]
trans-zeatin[out] * H+[out] --> trans-zeatin[in] * H+[in]
trans-Δ2-decenoyl-CoA * NADP+ <==> trans-Δ2, cis-Δ4-decadienoyl-CoA * NADPH * H+
trehalose * H2O <==> β-D-glucose * α-D-glucose
trehalose 6-phosphate * H2O --> trehalose * phosphate
tributyrin * H2O <==> 1,2-dibutyrin * n-butanoate * H+
tricaffeoyl spermidine * S-adenosyl-L-methionine --> triferuloyl spermidine * S-adenosyl-L-homocysteine * H+
tricoumaroyl spermidine * a reduced electron acceptor * oxygen --> tricaffeoyl spermidine * an oxidized electron acceptor * H2O
triferuloyl spermidine * a reduced electron acceptor * oxygen --> trihydroxyferuloyl spermidine * an oxidized electron acceptor * H2O
trihydroxyferuloyl spermidine * S-adenosyl-L-methionine -->dihydroxyferuloyl-sinapoyl spermidine * S-adenosyl-L-homocysteine * H+
tRNAala * L-alanine * ATP * H+ <==> L-alanyl-tRNAala * AMP * diphosphate
tRNAarg * L-arginine * ATP * H+ --> L-arginyl-tRNAarg * AMP * diphosphate
tRNAasn * L-asparagine * ATP * H+ <==> L-asparaginyl-tRNAasn * AMP * diphosphate
tRNAasp * L-aspartate * ATP * H+ <==> L-aspartyl-tRNAasp * AMP * diphosphate
tRNAcys * L-cysteine * ATP * H+ <==> L-cysteinyl-tRNAcys * AMP * diphosphate
tRNAgln * L-glutamate * ATP * H+ --> L-glutamyl-tRNAGln * AMP * diphosphate
tRNAgln * L-glutamine * ATP * H+ <==> L-glutaminyl-tRNAgln * AMP * diphosphate
tRNAGlu * L-glutamate * ATP * H+ --> L-glutamyl-tRNAGlu * AMP * diphosphate
tRNAgly * glycine * ATP * H+ <==> glycyl-tRNAgly * AMP * diphosphate
tRNAhis * L-histidine * ATP * H+ <==> L-histidyl-tRNAhis * AMP * diphosphate
tRNAile * L-isoleucine * ATP * H+ <==> L-isoleucyl-tRNAile * AMP * diphosphate
tRNAleu * L-leucine * ATP * H+ <==> L-leucyl-tRNAleu * AMP * diphosphate
tRNAmet * L-methionine * ATP * H+ --> L-methionyl-tRNAmet * AMP * diphosphate
tRNAphe * L-phenylalanine * ATP * H+ <==> L-phenylalanyl-tRNAphe * AMP * diphosphate
tRNApro * L-proline * ATP * H+ <==> L-prolyl-tRNApro * AMP * diphosphate
tRNAsec * L-serine * ATP * H+ <==> L-seryl-tRNAsec * AMP * diphosphate
tRNAser * L-serine * ATP * H+ <==> L-seryl-tRNAser * AMP * diphosphate
tRNAthr * L-threonine * ATP * H+ <==> L-threonyl-tRNAthr * AMP * diphosphate
tRNAtyr * L-tyrosine * ATP * H+ <==> L-tyrosyl-tRNAtyr * AMP * diphosphate
tRNAval * L-valine * ATP * H+ <==> L-valyl-tRNAval * AMP * diphosphate
tropine * NADP+ <==> tropinone * NADPH * H+
tryptamine * H2O * oxygen --> ammonia * indole acetaldehyde * hydrogen peroxide * H+
tryptamine * NADPH * oxygen --> N-hydroxyl-tryptamine * NADP+ * H2O
tryptamine * secologanin <==> strictosidine * H2O
type-1 transmembrane domains <==> cleaved type-1 transmembrane domains
typhasterol * a reduced electron acceptor * oxygen --> castasterone * an oxidized electron acceptor * H2O
typhasterol * NADPH * oxygen * H+ --> 7-oxatyphasterol * NADP+ * H2O
tyramine * (E)-cinnamoyl-CoA --> cinnamoyltyramine * coenzyme A * H+
tyramine * sinapoyl-CoA --> sinapoyltyramine * coenzyme A * H+
tyrosol * NAD+ <==> (4-hydroxyphenyl)acetaldehyde * NADH * H+
UDP * a reduced NrdH glutaredoxin-like protein --> dUDP * an oxidized NrdH glutaredoxin-like protein * H2O
UDP * ATP --> UTP * ADP
UDP * H2O --> uridine-5'-phosphate * phosphate * H+
UDP-3-O-[(3R)-3-hydroxymyristoyl]-N-α-acetylglucosamine * H2O <==> UDP-3-O-(3-hydroxymyristoyl)-α-D-glucosamine * acetate
UDP-D-glucose <-- UDP-α-D-galactose
UDP-D-glucose --> UDP-4-dehydro-6-deoxy-D-glucose * H2O
UDP-D-glucose * (-)-maackiain <==> (-)-maackiain-3-O-glucoside * UDP * H+
UDP-D-glucose * (-)-medicarpin <==> (-)-medicarpin-3-O-glucoside * UDP * H+
UDP-D-glucose * (S)-4-hydroxymandelonitrile <==> UDP * dhurrin * H+
UDP-D-glucose * 1,3-β-D-glucan(n) <==> 1,3-β-D-glucan(n+1) * UDP
UDP-D-glucose * NAD+ * H2O --> UDP-D-glucuronate * NADH * H+
UDP-D-glucose * 2-amino-4,6-dinitrotoluene --> 2-amino-4,6-dinitrotoluene glucoside * UDP * H2O
UDP-D-glucose * 2-cis-abscisate --> β-D-glucopyranosyl abscisate * UDP
UDP-D-glucose * 2-hydroxylamino-4,6-dinitrotoluene --> 2-hydroxylamino-4,6-dinitrotoluene-C-glucoside * UDP * H2O
UDP-D-glucose * 2-hydroxylamino-4,6-dinitrotoluene --> 2-hydroxylamino-4,6-dinitrotoluene-O-glucoside * UDP * H2O
UDP-D-glucose * 4-amino-2,6-dinitrotoluene --> 4-amino-2,6-dinitrotoluene glucoside * UDP * H+
UDP-D-glucose * 4-hydroxylamino-2,6-dinitrotoluene --> 4-hydroxylamino-2,6-dinitrotoluene C-glucoside * UDP * H2O
UDP-D-glucose * 4-hydroxylamino-2,6-dinitrotoluene --> 4-hydroxylamino-2,6-dinitrotoluene-O-glucoside * UDP * H2O
UDP-D-glucose * a 1,4-β-D-glucan --> a 1,4-β-D-glucan * UDP
UDP-D-glucose * a ceramide * H+ <==> a D-glucosyl-N-acylsphingosine * UDP
UDP-D-glucose * a flavonol <==> UDP * a flavonol-3-O-β-D-glucoside * H+
UDP-D-glucose * a flavonol-3-O-β-D-glucoside <==> UDP * a flavonol 3-O β-D-glucosyl-(1→2)-β-D-glucoside * H+
UDP-D-glucose * a glucosyl-glycogenin <==> (1,4-α-D-glucosyl)n-glucosyl glucogenin * UDP * H+[out]
UDP-D-glucose * a glycogenin <==> a glucosyl-glycogenin * UDP * H+
UDP-D-glucose * a plant ceramide (I) --> a D-glucosyl-N-acylsphingosine * UDP * H+
UDP-D-glucose * a sterol <==> UDP * an O-glucosylsterol * H+
UDP-D-glucose * an anthocyanidin <==> an anthocyanidin-3-O-D-glucoside * UDP * H+
UDP-D-glucose * an N6-alkylaminopurine <==> an N6-alkylaminopurine-7-β-D-glucoside * UDP * H+
UDP-D-glucose * apigenin --> UDP * 7-O-β-D-glucosyl-apigenin
UDP-D-glucose * benzene-1,4-diol <==> hydroquinone-O-β-D-glucopyranoside * UDP * H+
UDP-D-glucose * benzyladenine --> benzyladenine-7-N-glucoside * UDP * H+
UDP-D-glucose * benzyladenine --> benzyladenine-9-N-glucoside * UDP * H+
UDP-D-glucose * betanidin --> betanin * UDP * H+
UDP-D-glucose * betanidin --> gomphrenin I * UDP * H+
UDP-D-glucose * biochanin-A <==> biochanin A-7-O-glucoside * UDP
UDP-D-glucose * brassicasterol <==> UDP * 3-O-β-D-glucosyl-brassicasterol * H+
UDP-D-glucose * cellulose(n) <==> cellulose(n+1) * UDP
UDP-D-glucose * cholesterol <==> UDP * cholesteryl-β-D-glucoside * H+
UDP-D-glucose * cis-zeatin --> cis-zeatin-7-N-glucoside * UDP * H+
UDP-D-glucose * cis-zeatin --> cis-zeatin-9-N-glucoside * UDP * H+
UDP-D-glucose * cis-zeatin --> cis-zeatin-O-glucoside * UDP * H+
UDP-D-glucose * crocetin <==> β-D-glucosyl crocetin * UDP
UDP-D-glucose * curcumin --> curcumin monoglucoside * UDP * H+
UDP-D-glucose * curcumin 4'-O-β-D-gentiobioside --> curcumin 4'-O-β-D-gentiobiosyl 4''-O-β-D-glucoside * UDP * H+
UDP-D-glucose * curcumin 4'-O-β-D-gentiobiosyl 4''-O-β-D-glucoside --> curcumin 4',4''-O-β-D-digentiobioside * UDP * H+
UDP-D-glucose * curcumindiglucoside --> curcumin 4'-O-β-D-gentiobiosyl 4''-O-β-D-glucoside * UDP * H+
UDP-D-glucose * curcumin monoglucoside --> curcumin 4'-O-β-D-gentiobioside * UDP * H+
UDP-D-glucose * curcumin monoglucoside --> curcumindiglucoside * UDP * H+
UDP-D-glucose * cyanidin --> cyanidin 5-O-β-D-glucoside * UDP * H+
UDP-D-glucose * cyanidin 3-(p-coumaroyl)-glucoside --> shisonin * UDP
UDP-D-glucose * cyanidin 5-O-β-D-glucoside --> cyanidin-3,5-diglucoside * UDP
UDP-D-glucose * cyanidin-3-O-β-D-glucoside --> cyanidin 3-O-sophoroside * UDP * H+
UDP-D-glucose * D-fructose 6-phosphate --> sucrose-6-phosphate * UDP * H+
UDP-D-glucose * daidzein <==> daidzin * UDP * H+
UDP-D-glucose * daphnetin <==> UDP * 3-O-β-D-glucosyl-daphnetin * H+
UDP-D-glucose * delphinidin --> UDP * delphinidin-3-O-β-D-glucoside
UDP-D-glucose * delphinidin 3-O-glucosyl-5-O-caffeoylglucoside --> delphinidin 3-O-glucosyl-5-O-caffeoylglucoside-3'-O-glucoside * UDP * H+
UDP-D-glucose * delphinidin-3,5-diglucoside --> delphinidin 3,5,3'-triglucoside * UDP * H+
UDP-D-glucose * delphinidin-3-O-β-D-glucoside --> delphinidin-3,5-diglucoside * UDP * H+
UDP-D-glucose * DIBOA --> DIBOA-β-D-glucoside * UDP
UDP-D-glucose * dihydrozeatin -->dihydrozeatin-7-N-glucose * UDP * H+
UDP-D-glucose * dihydrozeatin -->dihydrozeatin-9-N-glucoside * UDP * H+
UDP-D-glucose * dihydrozeatin -->dihydrozeatin-O-glucoside * UDP * H+
UDP-D-glucose * dihydrozeatin-9-N-glucoside -->dihydrozeatin-9-N-glucoside-O-glucoside * UDP * H+
UDP-D-glucose * DIMBOA <==> DIMBOA-β-D-glucoside * UDP
UDP-D-glucose * diphosphate --> glucose-1-phosphate * UTP * H+
UDP-D-glucose * formononetin <==> ononin * UDP * H+
UDP-D-glucose * genistein <==> genistin * UDP
UDP-D-glucose * hederagenin --> a hederagenin monoglucoside * UDP
UDP-D-glucose * indole-3-acetate <==> indole-3-acetyl-β-1-D-glucose * UDP
UDP-D-glucose * kaempferol <==> kaempferol-3-glucoside * UDP * H+
UDP-D-glucose * kaempferol-3-glucoside <==> kaempferol 3-O-β-D-glucosyl-(1→2)-glucoside * UDP * H+
UDP-D-glucose * kinetin --> kinetin-7-N-glucoside * UDP * H+
UDP-D-glucose * kinetin --> kinetin-9-N-glucoside * UDP * H+
UDP-D-glucose * leucodopachrome --> cyclo-dopa 5-O-glucoside * UDP * H+
UDP-D-glucose * limonoate D-ring-lactone * H2O <==> UDP * glucosyl-limonin * H+
UDP-D-glucose * luteolin --> luteolin 7-O-glucoside * UDP
UDP-D-glucose * medicagenate --> a medicagenate monoglucoside * UDP
UDP-D-glucose * N6-dimethylallyladenine --> isopentenyladenine-7-N-glucoside * UDP * H+
UDP-D-glucose * N6-dimethylallyladenine --> isopentenyladenine-9-N-glucoside * UDP * H+
UDP-D-glucose * NADPH * H+ <==> UDP-L-rhamnose * NADP+ * H2O
UDP-D-glucose * pelargonidin --> UDP * pelargonidin-3-O-β-D-glucoside * H+
UDP-D-glucose * pelargonidin 3-O-β-D-caffeoylglucoside --> bisdemalonylsalvianin * UDP * H+
UDP-D-glucose * pelargonidin-3-O-rutinoside --> pelargonidin-3-O-rutinoside-5-O-β-D-glucoside * UDP * H+
UDP-D-glucose * pelargonidin-3-O-β-D-glucoside --> pelargonidin 3-O-sophoroside * UDP * H+
UDP-D-glucose * pelargonidin-3-O-β-D-glucoside --> pelargonidin-3,5-diglucoside * UDP * H+
UDP-D-glucose * phloretin --> phlorizin * UDP
UDP-D-glucose * quercetin <==> UDP * quercetin-3-glucoside * H+
UDP-D-glucose * sinapate <==> 1-O-sinapoyl-β-D-glucose * UDP
UDP-D-glucose * sitosterol <==> UDP * 3-O-β-D-glucosyl-β-sitosterol * H+
UDP-D-glucose * solasodine <==> UDP * solasodine 3-O-β-D-glucopyranoside * H+
UDP-D-glucose * soyasapogenol B --> a soyasapogenol B monoglucoside * UDP
UDP-D-glucose * soyasapogenol E --> a soyasapogenol E monoglucoside * UDP
UDP-D-glucose * stigmasterol <==> UDP * stigmasterol 3-O-β-D-glucoside * H+
UDP-D-glucose * trans-cinnamate --> UDP * trans-cinnamoyl-β-D-glucoside
UDP-D-glucose * trans-zeatin --> trans-zeatin-7-N-glucoside * UDP * H+
UDP-D-glucose * trans-zeatin --> trans-zeatin-9-N-glucoside * UDP * H+
UDP-D-glucose * trans-zeatin --> trans-zeatin-O-glucoside * UDP * H+
UDP-D-glucose * trans-zeatin-O-glucoside --> trans-zeatin-O-glucoside-7-N-glucoside * UDP * H+
UDP-D-glucose * α-D-galactose 1-phosphate --> UDP-α-D-galactose * α-D-glucose 1-phosphate
UDP-D-glucose * α-D-glucose 6-phosphate --> UDP * trehalose 6-phosphate * H+
UDP-D-glucose * β-D-fructofuranose <==> sucrose * UDP * H+
UDP-D-glucose * β-D-gentiobiosyl crocetin <==> β-D-gentiobiosyl β-D-glucosyl crocetin * UDP
UDP-D-glucose * β-D-glucosyl crocetin <==> bis(β-D-glucosyl) crocetin * UDP
UDP-D-glucuronate --> UDP-D-galacturonate
UDP-D-glucuronate * a (1→4)-β-D-xylan --> a glucuronoxylan * UDP
UDP-D-glucuronate * H+ --> UDP-D-apiose * CO2
UDP-D-glucuronate * H+ --> UDP-α-D-xylose * CO2
UDP-D-glucuronate * luteolin 7-O-β-D-diglucuronide --> UDP * luteolin 7-O-[β-D-glucuronosyl-(1,2)-β-D-glucuronide]-4'-O-β-D-glucuronide * H+
UDP-D-glucuronate * β-D-galactosyl-(1→3)-β-D-galactosyl-(1→4)-β-D-xylosyl-[core protein] <==> UDP * β-D-glucuronosyl-(1→3)-β-D-galactosyl-(1→3)-β-D-galactosyl-(1→4)-β-D-xylosyl-[core protein]
UDP-L-arabinose <-- UDP-α-D-xylose
UDP-L-arabinose * a (1→4)-β-D-xylan --> an arabinoxylan * UDP
UDP-L-rhamnose * a flavanone-7-O-β-D-glucoside <==> UDP * a flavanone 7-O-(β-L-rhamnosyl-(1,2)-β-D-glucoside * H+
UDP-L-rhamnose * hesperitin-7-O-β-D-glucoside <==> UDP * hesperidin * H+
UDP-L-rhamnose * NADP+ <-- UDP-4-dehydro-6-deoxy-D-glucose * NADPH * H+
UDP-L-rhamnose * prunin <==> UDP * naringin * H+
UDP-N-acetyl-α-D-glucosamine * 6-(α-D-mannosyl)-β-D-mannosyl-R <==> UDP * 6-(2-[N-acetyl-β-D-glucosaminyl]-α-D-mannosyl)-β-D-mannosyl-R * H+
UDP-N-acetylmuramoyl-L-alanyl-D-glutamate * L-lysine * ATP <==> UDP-N-acetylmuramoyl-L-alanyl-γ-D-glutamyl-L-lysine * ADP * phosphate * H+
UDP-α-D-galactose * 1D-chiro-inositol <==> fagopyritol B1 * UDP * H+
UDP-α-D-galactose * a 1,2-diacyl-3-β-D-galactosyl-sn-glycerol --> an α,β-digalactosyldiacylglycerol * UDP * H+
UDP-α-D-galactose * a 1,2-diacylglycerol --> a 1,2-diacyl-3-β-D-galactosyl-sn-glycerol * UDP * H+
UDP-α-D-galactose * a β-D-galactosyl-(1→4)-β-D-glucosyl-(1↔1)-ceramide <==> α-D-galactosyl-(1→4)-β-D-galactosyl-(1→4)-D-glucosylceramide * UDP * H+
UDP-α-D-galactose * an XXLG xylogulcan --> an XLLG xylogulcan * UDP
UDP-α-D-galactose * an XXXG xylogulcan --> an XXLG xylogulcan * UDP
UDP-α-D-galactose * myo-inositol --> galactinol * UDP * H+
UDP-α-D-galactose * N-acetyl-β-D-galactosaminyl-(1→4)-[α-N-acetylneuraminosyl-(2→3)]-β-D-galactosyl-(1→4)-β-D-glucosyl-(1↔1)-ceramide <==> a D-galactosyl-N-acetyl-D-galactosaminyl-(N-acetylneuraminyl)-D-galactosyl-D-glucosylceramide * UDP * H+
UDP-α-D-galactose * β-D-galactosyl-(1→4)-β-D-xylosyl-[core protein] <==> β-D-galactosyl-(1→3)-β-D-galactosyl-(1→4)-β-D-xylosyl-[core protein] * UDP
UDP-α-D-glucose * sulfite * H+ --> UDP-α-D-sulfoquinovopyranose * H2O
UDP-α-D-sulfoquinovopyranose * a 1,2-diacylglycerol --> a sulfoquinovosyldiacylglycerol * UDP
UDP-α-D-xylose * [(1→4)-β-D-xylan](n) --> UDP * [(1→4)-β-D-xylan](n+1)
UDP-α-D-xylose * N4-{N-acetyl-β-D-glucosaminyl-(1,2)-α-D-mannosyl-(1,3)-[N-acetyl-β-D-glucosaminyl-(1,2)-α-D-mannosyl-(1,6)]-β-D-mannosyl-(1,4)-N-acetyl-β-D-glucosaminyl-(1,4)-N-acetyl-β-D-glucosaminyl}asparagine <==> UDP * N4-{N-acetyl-β-D-glucosaminyl-(1,2)-α-D-mannosyl-(1,3)-[N-acetyl-β-D-glucosaminyl-(1,2)-α-D-mannosyl-(1,6)]-[β-D-xylosyl-(1,2)]-β-D-mannosyl-(1,4)-N-acetyl-β-D-glucosaminyl-(1,4)-N-acetyl-β-D-glucosaminyl}asparagine * H+
UDP-β-L-arabinofuranose <==> UDP-β-L-arabinopyranose
umbelliferone * dimethylallyldiphosphate --> demethylsuberosin * diphosphate
urate * NADH * oxygen * H+ <==> 5-hydroxyisourate * NAD+ * H2O
urate * oxygen * H2O --> 5-hydroxyisourate * hydrogen peroxide
urate[out] * H+[out] --> urate[in] * H+[in]
urea * H2O --> ammonia * CO2
uridine * ATP <==> uridine-5'-phosphate * ADP * H+
uridine * GTP --> uridine-5'-phosphate * GDP * H+
uridine * H2O --> D-ribose * uracil
uridine * phosphate --> α-D-ribose-1-phosphate * uracil
uridine-5'-phosphate * diphosphate <-- 5-phospho-α-D-ribose 1-diphosphate * uracil
uridine2552 in 23S rRNA * S-adenosyl-L-methionine <==> 2-O-methyluridine2552 in 23S rRNA * S-adenosyl-L-homocysteine * H+
uroporphyrinogen-I <==> coproporphyrinogen I * CO2 * H+
uroporphyrinogen-III * H+ --> coproporphyrinogen III * CO2
UTP * H2O --> uridine-5'-phosphate * phosphate * H+
UTP * a reduced flavodoxin --> dUTP * an oxidized flavodoxin * H2O
UTP * a sugar-1-phosphate <==> a UDP-sugar * diphosphate
UTP * H2O --> UDP * phosphate * H+
vanillin * an aminated amine donor * H+ <==> vanillylamine * a deaminated amine donor
verbascose * galactinol --> ajugose * myo-inositol
violaxanthin --> trans-neoxanthin
violaxanthin * L-ascorbate * H+ <==> zeaxanthin * L-dehydro-ascorbate * H2O
violaxanthin * L-ascorbate * H+ --> antheraxanthin * L-dehydro-ascorbate * H2O
xanthine * NAD+ * H2O --> urate * NADH * H+
xanthine * oxygen * H2O <==> hydrogen peroxide * urate
xanthine[out] * H+[out] --> xanthine[in] * H+[in]
xanthosine * H2O --> D-ribose * xanthine
xanthosine * S-adenosyl-L-methionine <==> 7-methylxanthosine * S-adenosyl-L-homocysteine * H+
XLLG xyloglucan oligosaccharide * H2O <==> XXXG xyloglucan oligosaccharide * β-D-galactose
XLXG xyloglucan oligosaccharide * H2O <==> XXXG xyloglucan oligosaccharide * β-D-galactose
XMP * H2O --> xanthosine * phosphate
XMP * L-glutamine * ATP * H2O --> L-glutamate * GMP * AMP * diphosphate * H+
XXLG xyloglucan oligosaccharide * H2O <==> XXXG xyloglucan oligosaccharide * β-D-galactose
zeaxanthin * NADPH * oxygen * H+ <==> violaxanthin * NADP+ * H2O
zeaxanthin * oxygen <==> crocetindialdehyde * (3S)-3-hydroxycyclocitral
zeaxanthin * NADPH * oxygen * H+ --> antheraxanthin * NADP+ * H2O
zeinoxanthin * NADPH * oxygen * H+ --> lutein * NADP+ * H2O
Zn2+[in] * ATP * H2O --> Zn2+[out] * ADP * phosphate * H+
zymosterol --> 5α-cholesta-7,24-dien-3β-ol
zymosterol * NADP+ <-- 5α-cholesta-8,24-dien-3-one * NADPH * H+
α-carotene * NADPH * oxygen * H+ --> zeinoxanthin * NADP+ * H2O
α-D-galactose * ATP --> α-D-galactose 1-phosphate * ADP * H+
α-D-galactose 1-phosphate * UTP * H+ --> UDP-α-D-galactose * diphosphate
α-D-glucosaminide-[heparan sulfate] * acetyl-CoA <==> N-acetyl-α-D-glucosaminide-[heparan sulfate] * coenzyme A
α-D-glucose --> β-D-glucose
α-D-glucose * ATP --> α-D-glucose 6-phosphate * ADP * H+
α-D-glucose 1-phosphate --> β-D-glucose 1-phosphate
α-D-glucose 1-phosphate <==> α-D-glucose 6-phosphate
α-D-glucose 1-phosphate * ATP * H+ --> ADP-α-D-glucose * diphosphate
α-D-glucose 1-phosphate * dTTP * H+ --> dTDP-α-D-glucose * diphosphate
α-D-glucose 1-phosphate * GTP * H+ --> GDP-α-D-glucose * diphosphate
α-D-glucose 1-phosphate * H2O <==> D-glucose * phosphate
α-D-glucose 1-phosphate * UTP * H+ <==> UDP-D-glucose * diphosphate
α-D-glucose 6-phosphate <==> D-fructose 6-phosphate
α-D-glucose 6-phosphate --> β-D-glucose 6-phosphate
α-D-glucuronate 1-phosphate * UTP * H+ --> UDP-D-glucuronate * diphosphate
α-D-mannose 1-phosphate <-- D-mannose 6-phosphate
α-D-mannose 1-phosphate * GTP * H+ --> GDP-α-D-mannose * diphosphate
α-D-mannosyl-1,3-(R1)-β-D-mannosyl-R2 * UDP-N-acetyl-α-D-glucosamine <==> N-acetyl-β-D-glucosaminyl-1,2-α-D-mannosyl-1,3-(R1)-β-D-mannosyl-R2 * UDP * H+
α-D-mannosyl-1,6-(N-acetyl-β-D-glucosaminyl-1,2-α-D-mannosyl-1,3)-β-D-mannosyl-[glycoprotein] * UDP-N-acetyl-α-D-glucosamine <==> N-acetyl-β-D-glucosaminyl-1,2-α-D-mannosyl-1,6-(N-acetyl-β-D-glucosaminyl-1,2-α-D-mannosyl-1,3)-β-D-mannosyl-[glycoprotein] * UDP * H+
α-iminosuccinate * dihydroxyacetone phosphate --> quinolinate * phosphate * H2O
α-Kdo-(2→6)-lipid IVA * CMP-3-deoxy-D-manno-octulosonate --> α-Kdo-(2→4)-α-Kdo-(2→6)-lipid IVA * CMP * H+
α-L-fucoside * H2O <==> L-fucose * an alcohol
α-L-galactose-1-phosphate * H2O --> β-L-galactose * phosphate
α-linolenate * oxygen --> (9S,10E,12Z,15Z)-9-hydroperoxy-10,12,15-octadecadienoate
α-linolenate * oxygen --> (9Z,11E,15Z)-(13S)-hydroperoxyoctadeca-9,11,15-trienoate
α-linolenoyl-CoA * AMP * diphosphate <==> ATP * α-linolenate * coenzyme A
α-linolenoyl-CoA * malonyl-CoA * NADPH * H+ <==> eicosatrienoyl-CoA * CO2 * coenzyme A * NADP+ * H2O
α-maltose * H2O --> α-D-glucose
β-alanine * (R)-pantoate * ATP --> (R)-pantothenate * AMP * diphosphate * H+
β-alanine * S-adenosyl-L-methionine --> N-methyl-β-alanine * S-adenosyl-L-homocysteine * H+
β-carotene 15,15' epoxide * H2O <==> 15,15'-dihydroxy-β-carotene
β-cryptoxanthin * NADH * oxygen * H+ --> zeaxanthin * NAD+ * H2O
β-D-fructofuranose * ATP --> D-fructose 6-phosphate * ADP * H+
β-D-fructofuranose(n) * H2O <==> β-D-fructofuranose(n-1) * β-D-fructofuranose
β-D-fructopyranosyl-(2→6)-[D-fructofuranosyl-(2→6)]n-D-fructofuranoside * H2O <==> D-fructose * β-D-fructopyranosyl-(2→6)-[D-fructofuranosyl-(2→6)](n-1)-D-fructofuranoside
β-D-fructose 2,6-bisphosphate * H2O <==> D-fructose 6-phosphate * phosphate
β-D-galactose --> α-D-galactose
β-D-glucose * ATP --> β-D-glucose 6-phosphate * ADP * H+
β-D-glucose 1-phosphate --> β-D-glucose 6-phosphate
β-D-glucose 6-phosphate <==> D-fructose 6-phosphate
β-D-glucose 6-phosphate * H2O <==> β-D-glucose * phosphate
β-D-glucose 6-phosphate * NADP+ --> 6-phospho D-glucono-1,5-lactone * NADPH * H+
β-D-glucuronosyl-(1→3)-β-D-galactosyl-(1→3)-β-D-galactosyl-(1→4)-β-D-xylosyl-[core protein] * UDP-N-acetyl-α-D-glucosamine <==> α-N-acetyl-D-glucosaminyl-(1→4)-β-D-glucuronosyl-(1→3)-β-D-galactosyl-(1→3)-β-D-galactosyl-(1→4)-β-D-xylosyl-[core protein] * UDP * H+
β-D-glucuronosyl-[chondroitin/dermatan] * UDP-N-acetyl-D-galactosamine <==> N-acetyl-β-D-galactosaminide-[chondroitin/dermatan] * UDP * H+
β-D-glucuronosyl-[heparan sulfate] * UDP-N-acetyl-α-D-glucosamine <==> N-acetyl-α-D-glucosaminide-[heparan sulfate] * UDP * H+
β-D-ribofuranose <==> D-ribose
β-D-ribosylnicotinate * ATP --> β-nicotinate D-ribonucleotide * ADP * H+
β-L-arabinose 1-phosphate * UTP * H+ --> UDP-L-arabinose * diphosphate
β-L-fucose 1-phosphate * GTP * H+ --> GDP-L-fucose * diphosphate
β-L-galactose * NAD+ --> L-galactono-1,4-lactone * NADH * H+
β-nicotinamide D-ribonucleotide * ATP * H+ <==> NAD+ * diphosphate
β-nicotinamide D-ribonucleotide * H2O --> 1-(β-D ribofuranosyl)nicotinamide * phosphate
β-nicotinamide D-ribonucleotide * H2O --> D-ribose 5-phosphate * nicotinamide * H+
β-nicotinate D-ribonucleotide * ATP * H+ --> nicotinate adeninedinucleotide * diphosphate
β-nicotinate D-ribonucleotide * CO2 * diphosphate <-- 5-phospho-α-D-ribose 1-diphosphate * quinolinate * H+
β-nicotinate D-ribonucleotide * diphosphate <-- nicotinate * 5-phospho-α-D-ribose 1-diphosphate * H+
β-nicotinate D-ribonucleotide * H2O --> nicotinate * D-ribose 5-phosphate * H+
γ-carotene --> all-trans-β-carotene
γ-tocopherol * S-adenosyl-L-methionine --> S-adenosyl-L-homocysteine * α-tocopherol * H+
δ-carotene --> α-carotene
δ-carotene --> ε-carotene
δ-tocopherol * S-adenosyl-L-methionine --> β-tocopherol * S-adenosyl-L-homocysteine * H+
Δ24-25-sitosterol * NADPH * H+ --> sitosterol * NADP+
Δ9-tetrahydrocannabinolate * H+ --> Δ9tetrahydrocannabinol * CO2
ε,ε-carotene-3-diol * a reduced electron acceptor * oxygen --> lactucaxanthin * an oxidized electron acceptor * H2O
ε-carotene * a reduced electron acceptor * oxygen --> ε,ε-carotene-3-diol * an oxidized electron acceptor * H2O
