# Supplementary material for: Topological assessment of metabolic networks reveals evolutionary information
Source: Sci Rep. 2018 Oct 29;8:15918. doi: 10.1038/s41598-018-34163-7 (PMC6206017; doi:10.1038/s41598-018-34163-7)
Supplement: Supplementary file 2 — Supplementary Dataset [file 41598_2018_34163_MOESM2_ESM.zip › Supp_Dataset/S3_NetworksPerPlant/OryzaSativaJaponica.gml]

GML Format
graph
[
  node
  [
     id 0
     label "'activated' tRNA"
  ]
  node
  [
     id 2104
     label "(+)-5-deoxystrigol"
  ]
  node
  [
     id 4
     label "(+)-5-epi-aristolochene"
  ]
  node
  [
     id 12
     label "(+)-7-iso-jasmonate"
  ]
  node
  [
     id 56
     label "(+)-7-iso-jasmonoyl-L-isoleucine"
  ]
  node
  [
     id 15
     label "(+)-catechin"
  ]
  node
  [
     id 16
     label "(+)-cis-abscisic aldehyde"
  ]
  node
  [
     id 19
     label "(+)-columbianetin"
  ]
  node
  [
     id 2412
     label "(+)-costunolide"
  ]
  node
  [
     id 22
     label "(+)-dihydrokaempferol"
  ]
  node
  [
     id 29
     label "(+)-germacrene A"
  ]
  node
  [
     id 135
     label "(+)-germacrene D"
  ]
  node
  [
     id 32
     label "(+)-lariciresinol"
  ]
  node
  [
     id 34
     label "(+)-marmesin"
  ]
  node
  [
     id 43
     label "(+)-menthofuran"
  ]
  node
  [
     id 36
     label "(+)-neomenthol"
  ]
  node
  [
     id 31
     label "(+)-pinoresinol"
  ]
  node
  [
     id 39
     label "(+)-piperitol"
  ]
  node
  [
     id 42
     label "(+)-pulegone"
  ]
  node
  [
     id 62
     label "(+)-secoisolariciresinol"
  ]
  node
  [
     id 40
     label "(+)-sesamin"
  ]
  node
  [
     id 44
     label "(+)-sesamolin"
  ]
  node
  [
     id 41
     label "(+)-sesamolinol"
  ]
  node
  [
     id 28
     label "(+)-taxifolin"
  ]
  node
  [
     id 46
     label "(+)-δ-cadinene"
  ]
  node
  [
     id 1148
     label "(-)-9β-pimara-7,15-diene"
  ]
  node
  [
     id 2181
     label "(-)-epicatechin"
  ]
  node
  [
     id 129
     label "(-)-exo-α-bergamotene"
  ]
  node
  [
     id 136
     label "(-)-germacrene D"
  ]
  node
  [
     id 194
     label "(-)-glycinol"
  ]
  node
  [
     id 13
     label "(-)-jasmonate"
  ]
  node
  [
     id 54
     label "(-)-jasmonic acid methyl ester"
  ]
  node
  [
     id 48
     label "(-)-jasmonoyl-L-isoleucine"
  ]
  node
  [
     id 57
     label "(-)-lactol"
  ]
  node
  [
     id 61
     label "(-)-lariciresinol"
  ]
  node
  [
     id 63
     label "(-)-limonene"
  ]
  node
  [
     id 2996
     label "(-)-maackiain"
  ]
  node
  [
     id 2995
     label "(-)-maackiain-3-O-glucoside"
  ]
  node
  [
     id 58
     label "(-)-matairesinol"
  ]
  node
  [
     id 66
     label "(-)-medicarpin"
  ]
  node
  [
     id 2997
     label "(-)-medicarpin-3-O-glucoside"
  ]
  node
  [
     id 37
     label "(-)-menthone"
  ]
  node
  [
     id 192
     label "(-)-phaseollidin"
  ]
  node
  [
     id 38
     label "(-)-pinoresinol"
  ]
  node
  [
     id 70
     label "(-)-sativan"
  ]
  node
  [
     id 33
     label "(-)-secoisolariciresinol"
  ]
  node
  [
     id 68
     label "(-)-sophorol"
  ]
  node
  [
     id 64
     label "(-)-trans-carveol"
  ]
  node
  [
     id 65
     label "(-)-trans-isopiperitenol"
  ]
  node
  [
     id 67
     label "(-)-vestitol"
  ]
  node
  [
     id 137
     label "(-)-β-caryophyllene"
  ]
  node
  [
     id 71
     label "(1,3-α-D-glucosyl)(n)"
  ]
  node
  [
     id 72
     label "(1,3-α-D-glucosyl)(n-1)"
  ]
  node
  [
     id 76
     label "(1,4-α-D-galacturonide)(n-1)"
  ]
  node
  [
     id 74
     label "(1,4-α-D-galacturonide)n"
  ]
  node
  [
     id 81
     label "(1,4-α-D-galacturonosyl)(m)"
  ]
  node
  [
     id 77
     label "(1,4-α-D-galacturonosyl)(n)"
  ]
  node
  [
     id 78
     label "(1,4-α-D-galacturonosyl)(n+m)"
  ]
  node
  [
     id 82
     label "(1,4-α-D-glucosyl)(n)"
  ]
  node
  [
     id 1824
     label "(1,4-α-D-glucosyl)(n+1)"
  ]
  node
  [
     id 83
     label "(1,4-α-D-glucosyl)(n-1)"
  ]
  node
  [
     id 3010
     label "(1,4-α-D-glucosyl)n-glucosyl glucogenin"
  ]
  node
  [
     id 86
     label "(1,6-α-D-glucosyl)(m+1)"
  ]
  node
  [
     id 87
     label "(1,6-α-D-glucosyl)(m-1)"
  ]
  node
  [
     id 2626
     label "(11Z,14Z)-icosa-11,14-dienoyl-CoA"
  ]
  node
  [
     id 89
     label "(15Z)-tetracosenoate"
  ]
  node
  [
     id 144
     label "(1E,4S,5E,7R)-germacra-1(10),5-dien-11-ol"
  ]
  node
  [
     id 92
     label "(1R,6R)-6-hydroxy-2-succinylcyclohexa-2,4-diene-1-carboxylate"
  ]
  node
  [
     id 94
     label "(1S,2R)-1-C-(indol-3-yl)glycerol 3-phosphate"
  ]
  node
  [
     id 123
     label "(2-trans-6-trans)-farnesoate"
  ]
  node
  [
     id 2130
     label "(22R)β-hydroxy-cholesterol"
  ]
  node
  [
     id 98
     label "(22R,23R)-22,23-dihydroxy-campest-4-en-3-one"
  ]
  node
  [
     id 100
     label "(22R,23R)-22,23-dihydroxycampesterol"
  ]
  node
  [
     id 101
     label "(22R,23R)-28-homobrassinolide"
  ]
  node
  [
     id 105
     label "(22R,23R)-28-homocastasterone"
  ]
  node
  [
     id 107
     label "(22S,24R)-22-hydroxy-5α-ergostan-3-one"
  ]
  node
  [
     id 110
     label "(22α)-hydroxy-campest-4-en-3-one"
  ]
  node
  [
     id 111
     label "(22α)-hydroxy-campesterol"
  ]
  node
  [
     id 2128
     label "(22α)-hydroxy-cholestanol"
  ]
  node
  [
     id 2505
     label "(22α)-hydroxy-isofucosterol"
  ]
  node
  [
     id 2897
     label "(22α)-hydroxy-sitosterol"
  ]
  node
  [
     id 115
     label "(24E)-3α,7α,12α-trihydroxy-5β-cholest-24-enoyl-CoA"
  ]
  node
  [
     id 112
     label "(24E)-3α,7α-dihydroxy-5β-cholest-24-enoyl-CoA"
  ]
  node
  [
     id 114
     label "(24R,25R)-3α,7α,12α,24-tetrahydroxy-5β-cholestanoyl CoA"
  ]
  node
  [
     id 113
     label "(24R,25R)-3α,7α,24-trihydroxy-5β-cholestanoyl CoA"
  ]
  node
  [
     id 116
     label "(2E)-2-butylidene-4-hydroxy-5-methyl-3(2H)-furanone"
  ]
  node
  [
     id 118
     label "(2E)-2-ethylidene-4-hydroxy-5-methyl-3(2H)-furanone"
  ]
  node
  [
     id 120
     label "(2E)-4-hydroxy-5-methyl-2-propylidene-3(2H)-furanone"
  ]
  node
  [
     id 1833
     label "(2E,4E,6E)-4-methylocta-2,4,6-trienedial"
  ]
  node
  [
     id 1140
     label "(2E,4E,6E)-7-hydroxy-4-methylhepta-2,4,6-trienal"
  ]
  node
  [
     id 122
     label "(2E,6E)-farnesal"
  ]
  node
  [
     id 124
     label "(2E,6E)-farnesol"
  ]
  node
  [
     id 128
     label "(2E,6E)-farnesyl diphosphate"
  ]
  node
  [
     id 2635
     label "(2R)-2-hydroxy-2-methylbutanenitrile"
  ]
  node
  [
     id 160
     label "(2R,3R)-pinobanksin"
  ]
  node
  [
     id 148
     label "(2R,3S)-2,3-dimethylmalate"
  ]
  node
  [
     id 151
     label "(2R,3S)-2-methylisocitrate"
  ]
  node
  [
     id 153
     label "(2R,3S)-3-isopropylmalate"
  ]
  node
  [
     id 156
     label "(2S)-2-isopropyl-3-oxosuccinate"
  ]
  node
  [
     id 154
     label "(2S)-2-isopropylmalate"
  ]
  node
  [
     id 158
     label "(2S)-dihydrotricetin"
  ]
  node
  [
     id 159
     label "(2S)-pinocembrin"
  ]
  node
  [
     id 303
     label "(2S)-sakuranetin"
  ]
  node
  [
     id 164
     label "(3E)-4,8-dimethylnona-1,3,7-triene"
  ]
  node
  [
     id 162
     label "(3R)-3-hydroxy-stearoyl-CoA"
  ]
  node
  [
     id 145
     label "(3R,6E)-nerolidol"
  ]
  node
  [
     id 166
     label "(3S)-2,3-epoxy-2,3-dihydrosqualene"
  ]
  node
  [
     id 3142
     label "(3S)-3-hydroxycyclocitral"
  ]
  node
  [
     id 1131
     label "(3S,5R,6R)-3,5-dihydroxy-6,7-didehydro-5,6-dihydro-12'-apo-β-caroten-12'-al"
  ]
  node
  [
     id 1142
     label "(3S,5R,6S)-5,6-epoxy-3-hydroxy-5,6-dihydro-12'-apo-β-caroten-12'-al"
  ]
  node
  [
     id 146
     label "(3S,6E)-nerolidol"
  ]
  node
  [
     id 1787
     label "(3Z)-hex-3-en-1-yl acetate"
  ]
  node
  [
     id 177
     label "(3Z)-hex-3-en-ol"
  ]
  node
  [
     id 204
     label "(3Z)-nonenal"
  ]
  node
  [
     id 178
     label "(3Z)-phytochromobilin"
  ]
  node
  [
     id 206
     label "(3Z,6Z)-nonadienal"
  ]
  node
  [
     id 2310
     label "(4-hydroxyphenyl)acetaldehyde"
  ]
  node
  [
     id 182
     label "(4S)-4-hydroxy-2,3,4,5-tetrahydro-(2S)-dipicolinate"
  ]
  node
  [
     id 2803
     label "(5Z)-(15S)-11-α-hydroxy-9,15-dioxoprosta-13-enoate"
  ]
  node
  [
     id 1986
     label "(5Z,8Z,10E,14Z)-(12S)-12-hydroperoxyicosa-5,8,10,14-tetraenoate"
  ]
  node
  [
     id 184
     label "(5Z,8Z,11Z,14Z,17Z)-eicosapentaenoate"
  ]
  node
  [
     id 186
     label "(5α)-campestan-3-one"
  ]
  node
  [
     id 189
     label "(6-4) photoproduct (in DNA)"
  ]
  node
  [
     id 191
     label "(6aR,11aR)-3,9-dihydroxypterocarpan"
  ]
  node
  [
     id 195
     label "(6E)-8-hydroxygeranial"
  ]
  node
  [
     id 2408
     label "(6E)-8-hydroxygeraniol"
  ]
  node
  [
     id 196
     label "(6E)-8-oxogeranial"
  ]
  node
  [
     id 197
     label "(6E)-8-oxogeraniol"
  ]
  node
  [
     id 198
     label "(6α)-hydroxycampestanol"
  ]
  node
  [
     id 200
     label "(9R,10S)-dihydroxystearate"
  ]
  node
  [
     id 202
     label "(9S,10E,12Z)-9-hydroperoxy-10,12-octadecadienoate"
  ]
  node
  [
     id 205
     label "(9S,10E,12Z,15Z)-9-hydroperoxy-10,12,15-octadecadienoate"
  ]
  node
  [
     id 212
     label "(9Z)-(13S)-12,13-epoxyoctadeca-9,11-dienoate"
  ]
  node
  [
     id 207
     label "(9Z)-12-oxo-dodec-9-enoate"
  ]
  node
  [
     id 209
     label "(9Z,11E)-(13S)-13-hydroperoxyoctadeca-9,11-dienoate"
  ]
  node
  [
     id 211
     label "(9Z,11E,14Z)-(13S)-hydroperoxyoctadeca-(9,11,14)-trienoate"
  ]
  node
  [
     id 213
     label "(9Z,11E,15Z)-(13S)-hydroperoxyoctadeca-9,11,15-trienoate"
  ]
  node
  [
     id 215
     label "(cis)-crotonaldehyde"
  ]
  node
  [
     id 1998
     label "(deoxynucleotides)(m)"
  ]
  node
  [
     id 217
     label "(deoxynucleotides)(n)"
  ]
  node
  [
     id 1475
     label "(deoxynucleotides)(n+1)"
  ]
  node
  [
     id 1997
     label "(deoxynucleotides)(n+m)"
  ]
  node
  [
     id 218
     label "(deoxynucleotides)(n-1)"
  ]
  node
  [
     id 220
     label "(E)-2-methylcrotonoyl-CoA"
  ]
  node
  [
     id 766
     label "(E)-cinnamoyl-CoA"
  ]
  node
  [
     id 223
     label "(E)-indol-3-ylacetaldoxime"
  ]
  node
  [
     id 130
     label "(E)-β-farnesene"
  ]
  node
  [
     id 138
     label "(E,E)-germacrene B"
  ]
  node
  [
     id 2525
     label "(L) or (D)-serine"
  ]
  node
  [
     id 2000
     label "(polyphosphate)(n)"
  ]
  node
  [
     id 1999
     label "(polyphosphate)(n+1)"
  ]
  node
  [
     id 871
     label "(R)-3-amino-2-methylpropanoate"
  ]
  node
  [
     id 225
     label "(R)-3-hydroxybutanoyl-CoA"
  ]
  node
  [
     id 227
     label "(R)-cysteate"
  ]
  node
  [
     id 230
     label "(R)-lactate"
  ]
  node
  [
     id 2824
     label "(R)-lipoate"
  ]
  node
  [
     id 233
     label "(R)-mandelonitrile"
  ]
  node
  [
     id 236
     label "(R)-mevalonate"
  ]
  node
  [
     id 2729
     label "(R)-NADHX"
  ]
  node
  [
     id 241
     label "(R)-pantoate"
  ]
  node
  [
     id 242
     label "(R)-pantothenate"
  ]
  node
  [
     id 244
     label "(R)-propane-1,2-diol"
  ]
  node
  [
     id 246
     label "(R+)-3-(4-hydroxyphenyl)lactate"
  ]
  node
  [
     id 249
     label "(S)-1-pyrroline-5-carboxylate"
  ]
  node
  [
     id 250
     label "(S)-2,3,4,5-tetrahydrodipicolinate"
  ]
  node
  [
     id 257
     label "(S)-2,3,4,5-tetrahydropiperidine-2-carboxylate"
  ]
  node
  [
     id 183
     label "(S)-2,3-dihydrodipicolinate"
  ]
  node
  [
     id 252
     label "(S)-2-acetolactate"
  ]
  node
  [
     id 256
     label "(S)-2-amino-6-oxohexanoate"
  ]
  node
  [
     id 258
     label "(S)-2-hydroxyglutarate"
  ]
  node
  [
     id 706
     label "(S)-3-amino-2-methylpropanoate"
  ]
  node
  [
     id 239
     label "(S)-3-hydroxy-3-methylglutaryl-CoA"
  ]
  node
  [
     id 262
     label "(S)-3-hydroxy-isobutanoate"
  ]
  node
  [
     id 265
     label "(S)-3-hydroxy-isobutanoyl-CoA"
  ]
  node
  [
     id 266
     label "(S)-3-hydroxybutanoyl-CoA"
  ]
  node
  [
     id 269
     label "(S)-3-hydroxydecanoyl-CoA"
  ]
  node
  [
     id 271
     label "(S)-3-hydroxyhexanoyl-CoA"
  ]
  node
  [
     id 273
     label "(S)-3-methyl-2-oxopentanoate"
  ]
  node
  [
     id 322
     label "(S)-4-hydroxymandelonitrile"
  ]
  node
  [
     id 277
     label "(S)-coclaurine"
  ]
  node
  [
     id 279
     label "(S)-corytuberine"
  ]
  node
  [
     id 281
     label "(S)-dihydrodaidzein"
  ]
  node
  [
     id 284
     label "(S)-dihydroorotate"
  ]
  node
  [
     id 285
     label "(S)-dihydroorotate[in]"
  ]
  node
  [
     id 293
     label "(S)-lactate"
  ]
  node
  [
     id 295
     label "(S)-malate"
  ]
  node
  [
     id 263
     label "(S)-methylmalonate-semialdehyde"
  ]
  node
  [
     id 278
     label "(S)-N-methylcoclaurine"
  ]
  node
  [
     id 2730
     label "(S)-NADHX"
  ]
  node
  [
     id 302
     label "(S)-naringenin"
  ]
  node
  [
     id 304
     label "(S)-nicotine"
  ]
  node
  [
     id 2309
     label "(S)-norcoclaurine"
  ]
  node
  [
     id 312
     label "(S)-propane-1,2-diol"
  ]
  node
  [
     id 313
     label "(S)-reticuline"
  ]
  node
  [
     id 314
     label "(S)-scoulerine"
  ]
  node
  [
     id 131
     label "(S)-β-bisabolene"
  ]
  node
  [
     id 90
     label "(Z)-15-tetracosenoyl-CoA"
  ]
  node
  [
     id 317
     label "(Z)-2-methyl-peroxyaminoacrylate"
  ]
  node
  [
     id 316
     label "(Z)-2-methylureidoacrylate peracid"
  ]
  node
  [
     id 320
     label "(Z)-[(4-hydroxyphenyl)acetaldehyde oxime]"
  ]
  node
  [
     id 224
     label "(Z)-indol-3-ylacetaldoxime"
  ]
  node
  [
     id 325
     label "(Z)-phenylacetaldehyde oxime"
  ]
  node
  [
     id 408
     label "1'-hydroxy-γ-carotene"
  ]
  node
  [
     id 495
     label "1,1-kestotetraose"
  ]
  node
  [
     id 327
     label "1,10-dihydro-1,10-dihydroxyfluoren-9-one"
  ]
  node
  [
     id 329
     label "1,2,3,4,6-pentagalloylglucose"
  ]
  node
  [
     id 541
     label "1,2-benzoquinone"
  ]
  node
  [
     id 2951
     label "1,2-dibutyrin"
  ]
  node
  [
     id 331
     label "1,2-dihydroxy-5-(methylthio)pent-1-en-3-one"
  ]
  node
  [
     id 792
     label "1,3,5-trimethoxybenzene"
  ]
  node
  [
     id 2089
     label "1,3,7-trimethylurate"
  ]
  node
  [
     id 867
     label "1,3-bisphospho-D-glycerate"
  ]
  node
  [
     id 2708
     label "1,3-dihydroxy-N-methylacridone"
  ]
  node
  [
     id 336
     label "1,3-β-D-glucan(n)"
  ]
  node
  [
     id 2999
     label "1,3-β-D-glucan(n+1)"
  ]
  node
  [
     id 337
     label "1,3-β-D-glucan(n-1)"
  ]
  node
  [
     id 338
     label "1,4-dichlorobenzenedihydrodiol"
  ]
  node
  [
     id 340
     label "1,4-dihydroxy-2-naphthoate"
  ]
  node
  [
     id 343
     label "1,4-dihydroxy-2-naphthoyl-CoA"
  ]
  node
  [
     id 344
     label "1,5-anhydro-D-mannitol"
  ]
  node
  [
     id 404
     label "1,5-bisdiphosphoinositol-1D-myo-inositol (2,3,4,6)tetrakisphosphate"
  ]
  node
  [
     id 348
     label "1,5-diazabicyclononane"
  ]
  node
  [
     id 2697
     label "1,6-anhydro-N-acetyl-β-muramate"
  ]
  node
  [
     id 412
     label "1,6-kestotetraose"
  ]
  node
  [
     id 346
     label "1-(3-aminopropyl)-4-aminobutanal"
  ]
  node
  [
     id 347
     label "1-(3-aminopropyl)-pyrrolinium"
  ]
  node
  [
     id 349
     label "1-(5-phospho-D-ribosyl)-AMP"
  ]
  node
  [
     id 350
     label "1-(5-phosphoribosyl)-5-[(5-phosphoribosylamino)methylideneamino]imidazole-4-carboxamide"
  ]
  node
  [
     id 352
     label "1-(o-carboxyphenylamino)-1'-deoxyribulose-5'-phosphate"
  ]
  node
  [
     id 353
     label "1-(β-D ribofuranosyl)nicotinamide"
  ]
  node
  [
     id 356
     label "1-16:0-2-18:1-phosphatidylcholine"
  ]
  node
  [
     id 358
     label "1-16:0-2-18:2-digalactosyldiacylglycerol"
  ]
  node
  [
     id 359
     label "1-16:0-2-18:3-digalactosyldiacylglycerol"
  ]
  node
  [
     id 418
     label "1-16:0-2-18:3-phosphatidylcholine"
  ]
  node
  [
     id 360
     label "1-18:1-2-16:0-digalactosyldiacylglycerol"
  ]
  node
  [
     id 362
     label "1-18:1-2-16:0-monogalactosyldiacylglycerol"
  ]
  node
  [
     id 365
     label "1-18:1-2-16:0-phosphatidylglycerol"
  ]
  node
  [
     id 363
     label "1-18:1-2-16:1-monogalactosyldiacylglycerol"
  ]
  node
  [
     id 368
     label "1-18:1-2-16:2-monogalactosyldiacylglycerol"
  ]
  node
  [
     id 370
     label "1-18:1-2-16:3-monogalactosyldiacylglycerol"
  ]
  node
  [
     id 373
     label "1-18:1-2-18:1-sn-glycerol-3-phosphocholine"
  ]
  node
  [
     id 374
     label "1-18:1-2-18:2-phosphatidylcholine"
  ]
  node
  [
     id 376
     label "1-18:1-2-18:3-phosphatidylcholine"
  ]
  node
  [
     id 366
     label "1-18:1-2-trans-16:1-phosphatidylglycerol"
  ]
  node
  [
     id 361
     label "1-18:2-2-16:0-digalactosyldiacylglycerol"
  ]
  node
  [
     id 364
     label "1-18:2-2-16:0-monogalactosyldiacylglycerol"
  ]
  node
  [
     id 367
     label "1-18:2-2-16:0-phosphatidylglycerol"
  ]
  node
  [
     id 369
     label "1-18:2-2-16:1-monogalactosyldiacylglycerol"
  ]
  node
  [
     id 371
     label "1-18:2-2-16:2-monogalactosyldiacylglycerol"
  ]
  node
  [
     id 372
     label "1-18:2-2-16:3-monogalactosyldiacylglycerol"
  ]
  node
  [
     id 375
     label "1-18:2-2-18:1-phosphatidylcholine"
  ]
  node
  [
     id 387
     label "1-18:2-2-18:2-digalactosyldiacylglycerol"
  ]
  node
  [
     id 390
     label "1-18:2-2-18:2-monogalactosyldiacylglycerol"
  ]
  node
  [
     id 377
     label "1-18:2-2-18:2-sn-glycerol-3-phosphocholine"
  ]
  node
  [
     id 388
     label "1-18:2-2-18:3-digalactosyldiacylglycerol"
  ]
  node
  [
     id 391
     label "1-18:2-2-18:3-monogalactosyldiacylglycerol"
  ]
  node
  [
     id 378
     label "1-18:2-2-18:3-phosphatidylcholine"
  ]
  node
  [
     id 379
     label "1-18:2-2-trans-16:1-phosphatidylglycerol"
  ]
  node
  [
     id 380
     label "1-18:3-2-16:0-digalactosyldiacylglycerol"
  ]
  node
  [
     id 381
     label "1-18:3-2-16:0-monogalactosyldiacylglycerol"
  ]
  node
  [
     id 382
     label "1-18:3-2-16:0-phosphatidylglycerol"
  ]
  node
  [
     id 383
     label "1-18:3-2-16:1-monogalactosyldiacylglycerol"
  ]
  node
  [
     id 384
     label "1-18:3-2-16:2-monogalactosyldiacylglycerol"
  ]
  node
  [
     id 385
     label "1-18:3-2-16:3-monogalactosyldiacylglycerol"
  ]
  node
  [
     id 386
     label "1-18:3-2-18:1-phosphatidylcholine"
  ]
  node
  [
     id 389
     label "1-18:3-2-18:2-digalactosyldiacylglycerol"
  ]
  node
  [
     id 392
     label "1-18:3-2-18:2-monogalactosyldiacylglycerol"
  ]
  node
  [
     id 393
     label "1-18:3-2-18:2-phosphatidylcholine"
  ]
  node
  [
     id 394
     label "1-18:3-2-18:3-digalactosyldiacylglycerol"
  ]
  node
  [
     id 395
     label "1-18:3-2-18:3-monogalactosyldiacylglycerol"
  ]
  node
  [
     id 396
     label "1-18:3-2-18:3-phosphatidylcholine"
  ]
  node
  [
     id 397
     label "1-18:3-2-trans-16:1-phosphatidylglycerol"
  ]
  node
  [
     id 1557
     label "1-aminocyclopropane-1-carboxylate"
  ]
  node
  [
     id 398
     label "1-chloro-2,4-dinitrobenzene"
  ]
  node
  [
     id 5
     label "1-deoxy-capsidiol"
  ]
  node
  [
     id 655
     label "1-deoxy-D-xylulose 5-phosphate"
  ]
  node
  [
     id 1031
     label "1-deoxy-L-glycero-tetrulose 4-phosphate"
  ]
  node
  [
     id 403
     label "1-diphospho-1D-myo-inositol (2,3,4,5,6)pentakisphosphate"
  ]
  node
  [
     id 1989
     label "1-dodecanol"
  ]
  node
  [
     id 406
     label "1-hydroxy-2-methyl-2-(E)-butenyl 4-diphosphate"
  ]
  node
  [
     id 407
     label "1-hydroxylycopene"
  ]
  node
  [
     id 409
     label "1-kestotriose"
  ]
  node
  [
     id 414
     label "1-naphthaldehyde"
  ]
  node
  [
     id 415
     label "1-naphthoate"
  ]
  node
  [
     id 298
     label "1-O-sinapoyl-β-D-glucose"
  ]
  node
  [
     id 357
     label "1-palmitoyl-2-linoleoyl-phosphatidylcholine"
  ]
  node
  [
     id 421
     label "1-palmitoylglycerol 3-phosphate"
  ]
  node
  [
     id 426
     label "1-pentan-3-one"
  ]
  node
  [
     id 425
     label "1-penten-3-one"
  ]
  node
  [
     id 427
     label "1-phosphatidyl-1D-myo-inositol 3,4,5-trisphosphate"
  ]
  node
  [
     id 429
     label "1-phosphatidyl-1D-myo-inositol 3,5-bisphosphate"
  ]
  node
  [
     id 496
     label "1-propenylsulfenate"
  ]
  node
  [
     id 913
     label "1-pyrroline"
  ]
  node
  [
     id 455
     label "10,16-dihydroxypalmitate"
  ]
  node
  [
     id 431
     label "10-deacetylbaccatin III"
  ]
  node
  [
     id 433
     label "10-formyl-tetrahydrofolate"
  ]
  node
  [
     id 1017
     label "10-formyl-tetrahydropteroyl-[γ-Glu](n)"
  ]
  node
  [
     id 2557
     label "10-formyl-tetrahydropteroyl-[γ-Glu](n+1)"
  ]
  node
  [
     id 2922
     label "10β-hydroxytaxa-4(20),11-dien-5α-yl acetate"
  ]
  node
  [
     id 1912
     label "11-cis-retinol"
  ]
  node
  [
     id 214
     label "12,13(S)-epoxylinolenate"
  ]
  node
  [
     id 435
     label "12-oxo-cis-10,15-phytodienoate"
  ]
  node
  [
     id 221
     label "13-[(E)-2-methylcrotonoyl]oxylupanine"
  ]
  node
  [
     id 436
     label "13-[O(2')-β-D-glucopyranosyl-β-D-glucopyranosyloxy]docosanoate O(6'')-acetate"
  ]
  node
  [
     id 1832
     label "13-apo-β-carotenone"
  ]
  node
  [
     id 222
     label "13-hydroxylupanine"
  ]
  node
  [
     id 437
     label "13-sophorosyloxydocosanoate 6',6''-diacetate"
  ]
  node
  [
     id 438
     label "131-hydroxy-magnesium-protoporphyrin IX 13-monomethyl ester"
  ]
  node
  [
     id 439
     label "131-oxo-magnesium-protoporphyrin IX 13-monomethyl ester"
  ]
  node
  [
     id 443
     label "14-demethyllanosterol"
  ]
  node
  [
     id 441
     label "14-hydroxylanosterol"
  ]
  node
  [
     id 442
     label "14-oxolanosterol"
  ]
  node
  [
     id 444
     label "15,15'-dihydroxy-β-carotene"
  ]
  node
  [
     id 446
     label "15,9'-di-cis-phytofluene"
  ]
  node
  [
     id 450
     label "15-cis-phytoene"
  ]
  node
  [
     id 458
     label "16, 17-dihydro-16α, 17-dihydroxy GA12"
  ]
  node
  [
     id 460
     label "16, 17-dihydro-16α, 17-dihydroxy GA4"
  ]
  node
  [
     id 462
     label "16, 17-dihydro-16α, 17-dihydroxy GA9"
  ]
  node
  [
     id 451
     label "16-epivellosimine"
  ]
  node
  [
     id 2346
     label "16-feruloyloxypalmitate"
  ]
  node
  [
     id 453
     label "16-hydroxypalmitate"
  ]
  node
  [
     id 2919
     label "16-hydroxytabersonine"
  ]
  node
  [
     id 454
     label "16-oxo-palmitate"
  ]
  node
  [
     id 457
     label "16α, 17-epoxy gibberellin A12"
  ]
  node
  [
     id 459
     label "16α, 17-epoxy gibberellin A4"
  ]
  node
  [
     id 461
     label "16α, 17-epoxy gibberellin A9"
  ]
  node
  [
     id 463
     label "17-O-acetylnorajmaline"
  ]
  node
  [
     id 2279
     label "17-O-deacetylvindoline"
  ]
  node
  [
     id 465
     label "17-α-hydroxypregnenolone"
  ]
  node
  [
     id 467
     label "17β-estradiol"
  ]
  node
  [
     id 469
     label "18-hydroxyoleate"
  ]
  node
  [
     id 470
     label "18-oxo-oleate"
  ]
  node
  [
     id 472
     label "19-hydroxyandrostenedione"
  ]
  node
  [
     id 474
     label "19-hydroxytestosterone"
  ]
  node
  [
     id 475
     label "19-oxo-testosterone"
  ]
  node
  [
     id 473
     label "19-oxoandrostenedione"
  ]
  node
  [
     id 3102
     label "1D-chiro-inositol"
  ]
  node
  [
     id 476
     label "1D-myo-inositol (1)-monophosphate"
  ]
  node
  [
     id 478
     label "1D-myo-inositol (1,2,3,4,6)-pentakisphosphate"
  ]
  node
  [
     id 480
     label "1D-myo-inositol (2) monophosphate"
  ]
  node
  [
     id 481
     label "1D-myo-inositol (3)-monophosphate"
  ]
  node
  [
     id 483
     label "1D-myo-inositol (4)-monophosphate"
  ]
  node
  [
     id 484
     label "1D-myo-inositol (5)-monophosphate"
  ]
  node
  [
     id 485
     label "1D-myo-inositol (6)-monophosphate"
  ]
  node
  [
     id 479
     label "1D-myo-inositol 1,2,3,4,5,6-hexakisphosphate"
  ]
  node
  [
     id 498
     label "2',3,4,4',6'-pentahydroxychalcone 4'-O-β-D-glucoside"
  ]
  node
  [
     id 590
     label "2',4,4',6'-tetrahydroxychalcone"
  ]
  node
  [
     id 592
     label "2',4,4',6'-tetrahydroxychalcone 4'-O-β-D-glucoside"
  ]
  node
  [
     id 593
     label "2'-deoxymugineic acid"
  ]
  node
  [
     id 2253
     label "2'-hydroxydaidzein"
  ]
  node
  [
     id 282
     label "2'-hydroxydihydrodaidzein"
  ]
  node
  [
     id 2403
     label "2'-hydroxygenistein"
  ]
  node
  [
     id 308
     label "2'-hydroxynicotine"
  ]
  node
  [
     id 69
     label "2'-hydroxypseudobaptigenin"
  ]
  node
  [
     id 2862
     label "2'-O-methylcytidine1402 in 16S rRNA"
  ]
  node
  [
     id 597
     label "2,3,6-trichlorohydroquinone"
  ]
  node
  [
     id 599
     label "2,3-bis[(3R)-3-hydroxymyristoyl]-α-D-glucosaminyl 1-phosphate"
  ]
  node
  [
     id 834
     label "2,3-dehydroadipyl-CoA"
  ]
  node
  [
     id 602
     label "2,3-dihydroxy-3-methylbutanoate"
  ]
  node
  [
     id 604
     label "2,3-dihydroxy-3-methylvalerate"
  ]
  node
  [
     id 606
     label "2,3-dimethyl-6-phytyl-1,4-benzoquinol"
  ]
  node
  [
     id 608
     label "2,3-dioxo-L-gulonate"
  ]
  node
  [
     id 610
     label "2,4,6-trinitrotoluene"
  ]
  node
  [
     id 613
     label "2,4-dichlorophenol"
  ]
  node
  [
     id 399
     label "2,4-dinitrophenyl-S-glutathione"
  ]
  node
  [
     id 615
     label "2,5,7-trihydroxy-4'-methoxyisoflavanone"
  ]
  node
  [
     id 617
     label "2,5-diamino-6-(5-phospho-D-ribitylamino)pyrimidin-4(3H)-one"
  ]
  node
  [
     id 619
     label "2,5-diamino-6-(5-phospho-D-ribosylamino)pyrimidin-4(3H)-one"
  ]
  node
  [
     id 621
     label "2,5-dichloro-cis,cis-muconate"
  ]
  node
  [
     id 1491
     label "2,6-diamino-4-hydroxy-5-formamidopyrimidine"
  ]
  node
  [
     id 598
     label "2,6-dichloro-p-hydroquinone"
  ]
  node
  [
     id 623
     label "2,7,4'-trihydroxyisoflavanone"
  ]
  node
  [
     id 625
     label "2,7-dihydroxy-4'-methoxyisoflavanone"
  ]
  node
  [
     id 627
     label "2-(2-carboxy-4-methylthiazol-5-yl)ethyl phosphate"
  ]
  node
  [
     id 630
     label "2-(3'-methylthio)propylmalate"
  ]
  node
  [
     id 632
     label "2-(3-carboxy-3-aminopropyl)-L-histidine in eEF-2"
  ]
  node
  [
     id 634
     label "2-(4'-methylthio)butylmalate"
  ]
  node
  [
     id 636
     label "2-(5'-methylthio)pentylmalate"
  ]
  node
  [
     id 638
     label "2-(6'-methylthio)hexylmalate"
  ]
  node
  [
     id 640
     label "2-(7'-methylthio)heptylmalate"
  ]
  node
  [
     id 642
     label "2-(α-hydroxyethyl)thiaminediphosphate"
  ]
  node
  [
     id 419
     label "2-18:2(9Z,12Z)-lysophosphatidylcholine"
  ]
  node
  [
     id 646
     label "2-[(2R,5Z)-(2-carboxy-4-methylthiazol-5(2H)-ylidene]ethyl phosphate"
  ]
  node
  [
     id 647
     label "2-[3-carboxy-3-(dimethylammonio)propyl]-L-histidine in eEF-2"
  ]
  node
  [
     id 633
     label "2-[3-carboxy-3-(methylammonio)propyl]-L-histidine in eEF-2"
  ]
  node
  [
     id 605
     label "2-aceto-2-hydroxy-butanoate"
  ]
  node
  [
     id 649
     label "2-amino-3,7-dideoxy-D-threo-hept-6-ulosonate"
  ]
  node
  [
     id 668
     label "2-amino-4,6-dinitrotoluene"
  ]
  node
  [
     id 3000
     label "2-amino-4,6-dinitrotoluene glucoside"
  ]
  node
  [
     id 652
     label "2-aminoacrylate"
  ]
  node
  [
     id 117
     label "2-butyl-4-hydroxy-5-methyl-3(2H)-furanone"
  ]
  node
  [
     id 405
     label "2-C-methyl-D-erythritol-2,4-cyclodiphosphate"
  ]
  node
  [
     id 653
     label "2-C-methyl-D-erythritol-4-phosphate"
  ]
  node
  [
     id 656
     label "2-carboxy-L-threo-pentonate"
  ]
  node
  [
     id 609
     label "2-carboxy-L-xylonolactone"
  ]
  node
  [
     id 657
     label "2-carboxylate-4-methyl-5-beta-(ethyl adenosine 5-diphosphate) thiazole"
  ]
  node
  [
     id 622
     label "2-chloro-trans-dienelactone"
  ]
  node
  [
     id 659
     label "2-cis,4-trans-xanthoxin"
  ]
  node
  [
     id 17
     label "2-cis-abscisate"
  ]
  node
  [
     id 661
     label "2-dehydro-3-deoxy-D-gluconate-6-phosphate"
  ]
  node
  [
     id 240
     label "2-dehydropantoate"
  ]
  node
  [
     id 807
     label "2-hydroxy-3-butenylglucosinolate"
  ]
  node
  [
     id 662
     label "2-hydroxy-5-(methylthio)-3-oxopent-1-enyl phosphate"
  ]
  node
  [
     id 2190
     label "2-hydroxy-cyclohexane-1-carboxyl-CoA"
  ]
  node
  [
     id 2351
     label "2-hydroxyformononetin"
  ]
  node
  [
     id 663
     label "2-hydroxyisoflavanone naringenin"
  ]
  node
  [
     id 667
     label "2-hydroxylamino-4,6-dinitrotoluene"
  ]
  node
  [
     id 3002
     label "2-hydroxylamino-4,6-dinitrotoluene-C-glucoside"
  ]
  node
  [
     id 3003
     label "2-hydroxylamino-4,6-dinitrotoluene-O-glucoside"
  ]
  node
  [
     id 695
     label "2-hydroxyphenylacetate"
  ]
  node
  [
     id 157
     label "2-isopropylmaleate"
  ]
  node
  [
     id 669
     label "2-keto-3-deoxy-L-rhamnonate"
  ]
  node
  [
     id 2532
     label "2-ketoarginine"
  ]
  node
  [
     id 671
     label "2-methoxy-6-(all-trans-decaprenyl)phenol"
  ]
  node
  [
     id 672
     label "2-methoxy-6-all trans-decaprenyl-2-methoxy-1,4-benzoquinol"
  ]
  node
  [
     id 674
     label "2-methoxy-6-all trans-hexaprenyl-2-methoxy-1,4-benzoquinol"
  ]
  node
  [
     id 612
     label "2-methyl-1,5-dinitro-3-nitrosobenzene"
  ]
  node
  [
     id 676
     label "2-methyl-3-hydroxybutyryl-CoA"
  ]
  node
  [
     id 678
     label "2-methyl-6-phytyl-1,4-benzoquinol"
  ]
  node
  [
     id 680
     label "2-methyl-6-solanyl-1,4-benzoquinol"
  ]
  node
  [
     id 677
     label "2-methylacetoacetyl-CoA"
  ]
  node
  [
     id 578
     label "2-methyladenine2503 in 23S rRNA"
  ]
  node
  [
     id 683
     label "2-methylbutanal"
  ]
  node
  [
     id 682
     label "2-methylbutanol"
  ]
  node
  [
     id 276
     label "2-methylbutanoyl-CoA"
  ]
  node
  [
     id 2687
     label "2-methylthio-N-6-isopentyl adenosine-37 tRNA"
  ]
  node
  [
     id 3122
     label "2-O-methyluridine2552 in 23S rRNA"
  ]
  node
  [
     id 687
     label "2-octaprenylphenol"
  ]
  node
  [
     id 689
     label "2-oxo-3-hydroxy-4-phosphobutanoate"
  ]
  node
  [
     id 691
     label "2-oxo-3-phenylpropanoate"
  ]
  node
  [
     id 332
     label "2-oxo-4-methylthiobutanoate"
  ]
  node
  [
     id 699
     label "2-oxo-5-methylthiopentanoate"
  ]
  node
  [
     id 703
     label "2-oxo-6-methylthiohexanoate"
  ]
  node
  [
     id 705
     label "2-oxobutanoate"
  ]
  node
  [
     id 694
     label "2-oxoglutaramate"
  ]
  node
  [
     id 27
     label "2-oxoglutarate"
  ]
  node
  [
     id 717
     label "2-phenylethanol"
  ]
  node
  [
     id 720
     label "2-phenylethyl 6-O-β-D-xylopyranosyl-β-D-glucopyranoside"
  ]
  node
  [
     id 722
     label "2-phenylethylamine"
  ]
  node
  [
     id 723
     label "2-phospho-4-(cytidine 5'-diphospho)-2-C-methyl-D-erythritol"
  ]
  node
  [
     id 725
     label "2-phospho-D-glycerate"
  ]
  node
  [
     id 727
     label "2-phosphoglycolate"
  ]
  node
  [
     id 729
     label "2-succinyl-5-enolpyruvyl-6-hydroxy-3-cyclohexene-1-carboxylate"
  ]
  node
  [
     id 93
     label "2-succinylbenzoate"
  ]
  node
  [
     id 125
     label "2-trans,-6-trans-farnesyl monophosphate"
  ]
  node
  [
     id 811
     label "2-trans-dodecenoyl-CoA"
  ]
  node
  [
     id 886
     label "2-vinyl-[4H]-1,3-dithin"
  ]
  node
  [
     id 731
     label "22-hydroxy-3-oxochol-4-en-24-oyl-CoA"
  ]
  node
  [
     id 733
     label "22-hydroxydocosanoate"
  ]
  node
  [
     id 734
     label "22-oxo-docosanoate"
  ]
  node
  [
     id 736
     label "24,25-dihydrolanosterol"
  ]
  node
  [
     id 739
     label "24-epi-campesterol"
  ]
  node
  [
     id 741
     label "24-epibrassinolide"
  ]
  node
  [
     id 743
     label "24-epicathasterone"
  ]
  node
  [
     id 745
     label "24-ethylidenelophenol"
  ]
  node
  [
     id 747
     label "24-hydroxy-3-oxocholest-4-en-26-oyl-CoA"
  ]
  node
  [
     id 749
     label "24-methyldesmosterol"
  ]
  node
  [
     id 751
     label "24-methylenecholesterol"
  ]
  node
  [
     id 752
     label "24-methylenecycloartanol"
  ]
  node
  [
     id 754
     label "24-methylenelophenol"
  ]
  node
  [
     id 2072
     label "26-hydroxybrassinolide"
  ]
  node
  [
     id 2105
     label "26-hydroxycastasterone"
  ]
  node
  [
     id 756
     label "28S-rRNA"
  ]
  node
  [
     id 596
     label "3''-deamino-3''-oxonicotianamine"
  ]
  node
  [
     id 770
     label "3'-ketolactose"
  ]
  node
  [
     id 732
     label "3,22-dioxochol-4-en-24-oyl-CoA"
  ]
  node
  [
     id 748
     label "3,24-dioxocholest-4-en-26-oyl-CoA"
  ]
  node
  [
     id 773
     label "3,4-dihydroxy-5-all-trans-decaprenylbenzoate"
  ]
  node
  [
     id 775
     label "3,4-dihydroxy-5-all-trans-heptaprenylbenzoate"
  ]
  node
  [
     id 777
     label "3,4-dihydroxy-5-all-trans-hexaprenylbenzoate"
  ]
  node
  [
     id 779
     label "3,4-dihydroxy-5-all-trans-nonaprenylbenzoate"
  ]
  node
  [
     id 781
     label "3,4-dihydroxy-5-all-trans-octaprenylbenzoate"
  ]
  node
  [
     id 787
     label "3,4-dihydroxymandelate"
  ]
  node
  [
     id 783
     label "3,4-dihydroxyphenylacetaldehyde"
  ]
  node
  [
     id 784
     label "3,4-dihydroxyphenylacetate"
  ]
  node
  [
     id 785
     label "3,4-dihydroxyphenylglycol"
  ]
  node
  [
     id 786
     label "3,4-dihydroxyphenylglycolaldehyde"
  ]
  node
  [
     id 788
     label "3,4-dihydroxyphenylpyruvate"
  ]
  node
  [
     id 825
     label "3,5-bisdiphosphoinositol-1D-myo-inositol (2,3,4,6)tetrakisphosphate"
  ]
  node
  [
     id 614
     label "3,5-dichlorocatechol"
  ]
  node
  [
     id 790
     label "3,5-dihydroxyanisole"
  ]
  node
  [
     id 791
     label "3,5-dimethoxyphenol"
  ]
  node
  [
     id 794
     label "3,6,7,3'-tetra-methylquercetagetin"
  ]
  node
  [
     id 339
     label "3,6-dichlorocatechol"
  ]
  node
  [
     id 793
     label "3,7,3'-tri-methylquercetagetin"
  ]
  node
  [
     id 797
     label "3,7,4'-tri-O-methylquercetin"
  ]
  node
  [
     id 795
     label "3,7-di-methylquercetagetin"
  ]
  node
  [
     id 796
     label "3,7-di-O-methylquercetin"
  ]
  node
  [
     id 543
     label "3-(2-propenoic acid)-o-benzoquinone"
  ]
  node
  [
     id 631
     label "3-(3'-methylthio)propylmalate"
  ]
  node
  [
     id 635
     label "3-(4'-methylthio)butylmalate"
  ]
  node
  [
     id 798
     label "3-(4-hydroxyphenyl)-3-hydroxy-propionyl-CoA"
  ]
  node
  [
     id 799
     label "3-(4-hydroxyphenyl)-3-oxo-propionyl-CoA"
  ]
  node
  [
     id 637
     label "3-(5'-methylthio)pentylmalate"
  ]
  node
  [
     id 639
     label "3-(6'-methylthio)hexylmalate"
  ]
  node
  [
     id 641
     label "3-(7'-methylthio)heptylmalate"
  ]
  node
  [
     id 688
     label "3-(all-trans-octaprenyl)benzene-1,2-diol"
  ]
  node
  [
     id 328
     label "3-2-carboxyphenylcatechol"
  ]
  node
  [
     id 801
     label "3-[(3aS,4S,5R,7aS)-5-hydroxy-7a-methyl-1-oxo-octahydro-1H-inden-4-yl]-3-hydroxypropanoyl-CoA"
  ]
  node
  [
     id 802
     label "3-[(3aS,4S,5R,7aS)-5-hydroxy-7a-methyl-1-oxo-octahydro-1H-inden-4-yl]-3-oxopropanoyl-CoA"
  ]
  node
  [
     id 803
     label "3-[(3aS,4S,7aS)-7a-methyl-1,5-dioxo-octahydro-1H-inden-4-yl]propanoate"
  ]
  node
  [
     id 804
     label "3-[(3aS,4S,7aS)-7a-methyl-1,5-dioxo-octahydro-1H-inden-4-yl]propanoyl-CoA"
  ]
  node
  [
     id 2714
     label "3-acetamidopropanal"
  ]
  node
  [
     id 805
     label "3-aminopropanal"
  ]
  node
  [
     id 806
     label "3-butenylglucosinolate"
  ]
  node
  [
     id 808
     label "3-chlorobenzaldehyde"
  ]
  node
  [
     id 809
     label "3-chlorobenzoate"
  ]
  node
  [
     id 810
     label "3-cis-dodecenoyl-CoA"
  ]
  node
  [
     id 812
     label "3-cyano-L-alanine"
  ]
  node
  [
     id 814
     label "3-decaprenyl-4-hydroxybenzoate"
  ]
  node
  [
     id 99
     label "3-dehydro-6-deoxoteasterone"
  ]
  node
  [
     id 2126
     label "3-dehydrocholate"
  ]
  node
  [
     id 650
     label "3-dehydroquinate"
  ]
  node
  [
     id 817
     label "3-dehydroshikimate"
  ]
  node
  [
     id 2293
     label "3-dehydrosphinganine"
  ]
  node
  [
     id 2904
     label "3-dehydrosphinganine (C20)"
  ]
  node
  [
     id 816
     label "3-dehydroteasterone"
  ]
  node
  [
     id 1080
     label "3-demethylubiquinol-10"
  ]
  node
  [
     id 1082
     label "3-demethylubiquinol-8"
  ]
  node
  [
     id 11
     label "3-deoxy-capsidiol"
  ]
  node
  [
     id 819
     label "3-deoxy-D-arabino-heptulosonate-7-phosphate"
  ]
  node
  [
     id 820
     label "3-deoxy-D-manno-octulosonate"
  ]
  node
  [
     id 822
     label "3-deoxy-D-manno-octulosonate 8-phosphate"
  ]
  node
  [
     id 823
     label "3-dimethylsulfoniopropionaldehyde"
  ]
  node
  [
     id 486
     label "3-diphospho-1D-myo-inositol (1,2,4,5,6)pentakisphosphate"
  ]
  node
  [
     id 108
     label "3-epi-6-deoxocathasterone"
  ]
  node
  [
     id 594
     label "3-epihydroxy-2'-deoxymugineate"
  ]
  node
  [
     id 2672
     label "3-epihydroxymugineate"
  ]
  node
  [
     id 1842
     label "3-heptaprenyl-4-hydroxybenzoate"
  ]
  node
  [
     id 1844
     label "3-hexaprenyl-4-hydroxybenzoate"
  ]
  node
  [
     id 826
     label "3-hydroxy-3-phenylpropionyl-CoA"
  ]
  node
  [
     id 2638
     label "3-hydroxy-9-apo-δ-caroten-9-one"
  ]
  node
  [
     id 862
     label "3-hydroxy-docosapentaenoyl-CoA"
  ]
  node
  [
     id 864
     label "3-hydroxy-eicosatrienoyl-CoA"
  ]
  node
  [
     id 830
     label "3-hydroxy-isobutyrate"
  ]
  node
  [
     id 829
     label "3-hydroxy-isobutyryl-CoA"
  ]
  node
  [
     id 831
     label "3-hydroxy-L-kynurenine"
  ]
  node
  [
     id 2637
     label "3-hydroxy-β-ionone"
  ]
  node
  [
     id 833
     label "3-hydroxyadipyl-CoA"
  ]
  node
  [
     id 836
     label "3-hydroxyanthranilate"
  ]
  node
  [
     id 838
     label "3-hydroxyindolin-2-one"
  ]
  node
  [
     id 841
     label "3-hydroxypropanoyl-CoA"
  ]
  node
  [
     id 842
     label "3-hydroxypropionate"
  ]
  node
  [
     id 852
     label "3-hydroxypropyl-glucosinolate"
  ]
  node
  [
     id 984
     label "3-keto-4-methylzymosterol"
  ]
  node
  [
     id 771
     label "3-keto-β-D-galactose"
  ]
  node
  [
     id 2459
     label "3-mercaptopyruvate"
  ]
  node
  [
     id 774
     label "3-methoxy-4-hydroxy-5-all-trans-decaprenylbenzoate"
  ]
  node
  [
     id 776
     label "3-methoxy-4-hydroxy-5-all-trans-heptaprenylbenzoate"
  ]
  node
  [
     id 778
     label "3-methoxy-4-hydroxy-5-all-trans-hexaprenylbenzoate"
  ]
  node
  [
     id 780
     label "3-methoxy-4-hydroxy-5-all-trans-nonaprenylbenzoate"
  ]
  node
  [
     id 782
     label "3-methoxy-4-hydroxy-5-all-trans-octaprenylbenzoate"
  ]
  node
  [
     id 843
     label "3-methoxy-4-hydroxyphenylglycol"
  ]
  node
  [
     id 844
     label "3-methoxy-4-hydroxyphenylglycolaldehyde"
  ]
  node
  [
     id 2510
     label "3-methyl-2-butenal"
  ]
  node
  [
     id 603
     label "3-methyl-2-oxobutanoate"
  ]
  node
  [
     id 2150
     label "3-methyl-4-cis-hydroxy-2-butenal"
  ]
  node
  [
     id 2941
     label "3-methyl-4-trans-hydroxy-2-butenal"
  ]
  node
  [
     id 1498
     label "3-methyladenine"
  ]
  node
  [
     id 849
     label "3-methylbutanal"
  ]
  node
  [
     id 848
     label "3-methylbutanol"
  ]
  node
  [
     id 850
     label "3-methylcrotonyl-CoA"
  ]
  node
  [
     id 259
     label "3-methylglutaconyl-CoA"
  ]
  node
  [
     id 851
     label "3-methylsulfinylpropyl-glucosinolate"
  ]
  node
  [
     id 2661
     label "3-methylthiopropanal"
  ]
  node
  [
     id 853
     label "3-methylthiopropyl-desulfoglucosinolate"
  ]
  node
  [
     id 854
     label "3-methylthiopropyl-glucosinolate"
  ]
  node
  [
     id 855
     label "3-O-methylquercetin"
  ]
  node
  [
     id 3023
     label "3-O-β-D-glucosyl-brassicasterol"
  ]
  node
  [
     id 3041
     label "3-O-β-D-glucosyl-daphnetin"
  ]
  node
  [
     id 3071
     label "3-O-β-D-glucosyl-β-sitosterol"
  ]
  node
  [
     id 1855
     label "3-octaprenyl-4-hydroxybenzoate"
  ]
  node
  [
     id 856
     label "3-oxo-2-(cis-2'-pentenyl)-cyclopentane-1-octanoate"
  ]
  node
  [
     id 772
     label "3-oxo-23,24-bisnorchol-4-en-22-oyl-CoA"
  ]
  node
  [
     id 2896
     label "3-oxo-24-ethyl-cholest-5-ene"
  ]
  node
  [
     id 858
     label "3-oxo-3-phenylpropionyl-CoA"
  ]
  node
  [
     id 860
     label "3-oxo-5,6-dehydrosuberyl-CoA"
  ]
  node
  [
     id 861
     label "3-oxo-docosapentaenoyl-CoA"
  ]
  node
  [
     id 863
     label "3-oxo-eicosatrienoyl-CoA"
  ]
  node
  [
     id 835
     label "3-oxoadipyl-CoA"
  ]
  node
  [
     id 865
     label "3-oxocholest-4-en-26-oate"
  ]
  node
  [
     id 866
     label "3-oxocholest-4-en-26-oyl-CoA"
  ]
  node
  [
     id 270
     label "3-oxodecanoyl-CoA"
  ]
  node
  [
     id 272
     label "3-oxohexanoyl-CoA"
  ]
  node
  [
     id 928
     label "3-oxooctanoyl-CoA"
  ]
  node
  [
     id 501
     label "3-phospho-D-glycerate"
  ]
  node
  [
     id 868
     label "3-phospho-hydroxypyruvate"
  ]
  node
  [
     id 869
     label "3-phospho-L-serine"
  ]
  node
  [
     id 334
     label "3-S-methylmercaptopropionate"
  ]
  node
  [
     id 228
     label "3-sulfopyruvate"
  ]
  node
  [
     id 870
     label "3-ureido-isobutyrate"
  ]
  node
  [
     id 872
     label "3-ureidopropionate"
  ]
  node
  [
     id 887
     label "3-vinyl-[4H]-1,2-dithin"
  ]
  node
  [
     id 1228
     label "3-β-D-galactosyl-sn-glycerol"
  ]
  node
  [
     id 873
     label "3R-hydroxy-docosapentaenoyl [acp]"
  ]
  node
  [
     id 875
     label "3β-hydroxy-4β-methyl-5α-cholest-7-ene-4α-carbaldehyde"
  ]
  node
  [
     id 876
     label "3β-hydroxy-4β-methyl-5α-cholest-7-ene-4α-carboxylate"
  ]
  node
  [
     id 878
     label "3β-Hydroxy-9β-pimara-7,15-diene-19,6β-olide"
  ]
  node
  [
     id 888
     label "4'-phosphopantetheine"
  ]
  node
  [
     id 890
     label "4,4-dimethyl-14α-formyl-5α-cholesta-8-en-3β-ol"
  ]
  node
  [
     id 738
     label "4,4-dimethyl-14α-hydroxymethyl-5α-cholesta-8-en-3β-ol"
  ]
  node
  [
     id 737
     label "4,4-dimethyl-5-α-cholesta-8,14-dien-3-β-ol"
  ]
  node
  [
     id 891
     label "4,4-dimethyl-5α-cholest-7-en-3β-ol"
  ]
  node
  [
     id 893
     label "4,4-dimethyl-5α-cholesta-8-en-3-β-ol"
  ]
  node
  [
     id 896
     label "4,4-dimethylzymosterol"
  ]
  node
  [
     id 899
     label "4,5-seco-dopa"
  ]
  node
  [
     id 1853
     label "4,8,13-trimethylhexadeca-heptaenedial"
  ]
  node
  [
     id 1850
     label "4,9,13-trimethyltetradeca-2,4,6,8,10,12-hexaene-1,14-dial"
  ]
  node
  [
     id 567
     label "4,9-dimethyldodeca-2,4,6,8,10-pentaene-1,12-dial"
  ]
  node
  [
     id 730
     label "4-(2'-carboxyphenyl)-4-oxobutyryl-CoA"
  ]
  node
  [
     id 832
     label "4-(2-amino-3-hydroxyphenyl)-2,4-dioxobutanoate"
  ]
  node
  [
     id 902
     label "4-(2-aminophenyl)-2,4-dioxobutanoate"
  ]
  node
  [
     id 654
     label "4-(cytidine 5'-diphospho)-2-C-methyl-D-erythritol"
  ]
  node
  [
     id 904
     label "4-acetamidobutanal"
  ]
  node
  [
     id 905
     label "4-acetamidobutanoate"
  ]
  node
  [
     id 968
     label "4-amino-2,6-dinitrotoluene"
  ]
  node
  [
     id 3004
     label "4-amino-2,6-dinitrotoluene glucoside"
  ]
  node
  [
     id 629
     label "4-amino-2-methyl-5-diphosphomethylpyrimidine"
  ]
  node
  [
     id 906
     label "4-amino-2-methyl-5-phosphomethylpyrimidine"
  ]
  node
  [
     id 907
     label "4-amino-4-deoxychorismate"
  ]
  node
  [
     id 908
     label "4-aminobenzoate"
  ]
  node
  [
     id 912
     label "4-aminobutanal"
  ]
  node
  [
     id 914
     label "4-aminobutanoate"
  ]
  node
  [
     id 915
     label "4-chloro-2-methylphenol"
  ]
  node
  [
     id 917
     label "4-coumarate"
  ]
  node
  [
     id 919
     label "4-coumaroyl-3',4'-dihydroxyphenyllactate"
  ]
  node
  [
     id 247
     label "4-coumaroyl-4'-hydroxyphenyllactate"
  ]
  node
  [
     id 248
     label "4-coumaroyl-CoA"
  ]
  node
  [
     id 929
     label "4-coumaroylagmatine"
  ]
  node
  [
     id 947
     label "4-coumaroylshikimate"
  ]
  node
  [
     id 952
     label "4-coumaryl alcohol"
  ]
  node
  [
     id 954
     label "4-fumaryl-acetoacetate"
  ]
  node
  [
     id 2425
     label "4-hydroxy-2-nonenal"
  ]
  node
  [
     id 955
     label "4-hydroxy-2-nonenal-[Cys-Gly] conjugate"
  ]
  node
  [
     id 956
     label "4-hydroxy-2-nonenal-[L-Cys] conjugate"
  ]
  node
  [
     id 957
     label "4-hydroxy-2-nonenal-glutathione conjugate"
  ]
  node
  [
     id 958
     label "4-hydroxy-5-methyl-2-methylene-3(2H)-furanone"
  ]
  node
  [
     id 121
     label "4-hydroxy-5-methyl-2-propyl-3(2H)-furanone"
  ]
  node
  [
     id 960
     label "4-hydroxybenzaldehyde"
  ]
  node
  [
     id 962
     label "4-hydroxybenzoate"
  ]
  node
  [
     id 800
     label "4-hydroxybenzoyl-CoA"
  ]
  node
  [
     id 966
     label "4-hydroxybutanoate"
  ]
  node
  [
     id 967
     label "4-hydroxylamino-2,6-dinitrotoluene"
  ]
  node
  [
     id 3005
     label "4-hydroxylamino-2,6-dinitrotoluene C-glucoside"
  ]
  node
  [
     id 3006
     label "4-hydroxylamino-2,6-dinitrotoluene-O-glucoside"
  ]
  node
  [
     id 321
     label "4-hydroxyphenylacetonitrile"
  ]
  node
  [
     id 969
     label "4-hydroxyphenyllactate"
  ]
  node
  [
     id 970
     label "4-hydroxyphenylpyruvate"
  ]
  node
  [
     id 972
     label "4-hydroxysphinganine"
  ]
  node
  [
     id 2464
     label "4-imidazoleacetate"
  ]
  node
  [
     id 2455
     label "4-maleyl-acetoacetate"
  ]
  node
  [
     id 155
     label "4-methyl-2-oxopentanoate"
  ]
  node
  [
     id 658
     label "4-methyl-5-(2-phosphonooxyethyl)thiazole"
  ]
  node
  [
     id 2001
     label "4-methyl-5-(β-hydroxyethyl)thiazole"
  ]
  node
  [
     id 978
     label "4-methylsulfinylbutyl glucosinolate"
  ]
  node
  [
     id 977
     label "4-methylthiobutyl glucosinolate"
  ]
  node
  [
     id 979
     label "4-methylthiobutyldesulfoglucosinolate"
  ]
  node
  [
     id 611
     label "4-nitroso-2,6-dinitrotoluene"
  ]
  node
  [
     id 690
     label "4-phospho-hydroxy-L-threonine"
  ]
  node
  [
     id 980
     label "4α,14α-dimethyl-5α-cholesta-8,24-dien-3β-ol"
  ]
  node
  [
     id 982
     label "4α-carboxy-4β,14α-dimethyl-9β,19-cyclo-5α-ergost-24(241)-en-3β-ol"
  ]
  node
  [
     id 897
     label "4α-carboxy-4β-methyl-5α-cholesta-8,24-dien-3β-ol"
  ]
  node
  [
     id 894
     label "4α-carboxy-4β-methyl-5α-cholesta-8-en-3β-ol"
  ]
  node
  [
     id 986
     label "4α-carboxy-5α-cholesta-8,24-dien-3β-ol"
  ]
  node
  [
     id 988
     label "4α-carboxy-5α-cholesta-8-en-3β-ol"
  ]
  node
  [
     id 990
     label "4α-carboxy-ergosta-7,24(241)-dien-3β-ol"
  ]
  node
  [
     id 992
     label "4α-carboxy-stigmasta-7,24(241)-dien-3β-ol"
  ]
  node
  [
     id 994
     label "4α-formyl,4β,14α-dimethyl-9β,19-cyclo-5α-ergost-24(241)-en-3β-ol"
  ]
  node
  [
     id 995
     label "4α-formyl-4β-methyl-5α-cholesta-8,24-dien-3β-ol"
  ]
  node
  [
     id 996
     label "4α-formyl-4β-methyl-5α-cholesta-8-en-3β-ol"
  ]
  node
  [
     id 997
     label "4α-formyl-5α-cholesta-8,24-dien-3β-ol"
  ]
  node
  [
     id 998
     label "4α-formyl-5α-cholesta-8-en-3β-ol"
  ]
  node
  [
     id 999
     label "4α-formyl-ergosta-7,24(241)-dien-3β-ol"
  ]
  node
  [
     id 1000
     label "4α-formyl-stigmasta-7,24(241)-dien-3β-ol"
  ]
  node
  [
     id 2602
     label "4α-hydroxy-tetrahydrobiopterin"
  ]
  node
  [
     id 753
     label "4α-hydroxymethyl,4β,14α-dimethyl-9β,19-cyclo-5α-ergost-24(241)-en-3β-ol"
  ]
  node
  [
     id 898
     label "4α-hydroxymethyl-4β-methyl-5α-cholesta-8,24-dien-3β-ol"
  ]
  node
  [
     id 895
     label "4α-hydroxymethyl-4β-methyl-5α-cholesta-8-en-3β-ol"
  ]
  node
  [
     id 1001
     label "4α-hydroxymethyl-5α-cholesta-8,24-dien-3β-ol"
  ]
  node
  [
     id 1002
     label "4α-hydroxymethyl-5α-cholesta-8-en-3β-ol"
  ]
  node
  [
     id 755
     label "4α-hydroxymethyl-ergosta-7,24(241)-dien-3β-ol"
  ]
  node
  [
     id 746
     label "4α-hydroxymethyl-stigmasta-7,24(241)-dien-3β-ol"
  ]
  node
  [
     id 877
     label "4α-methyl-5α-cholest-7-en-3-one"
  ]
  node
  [
     id 1007
     label "4α-methyl-5α-cholesta-7,24-dien-3β-ol"
  ]
  node
  [
     id 981
     label "4α-methyl-5α-cholesta-8,14,24-trien-3β-ol"
  ]
  node
  [
     id 985
     label "4α-methyl-5α-cholesta-8-en-3-one"
  ]
  node
  [
     id 1004
     label "4α-methyl-5α-ergosta-8,14,24(28)-trien-3β-ol"
  ]
  node
  [
     id 1003
     label "4α-methyl-5α-ergosta-8,24-dien-3β-ol"
  ]
  node
  [
     id 1005
     label "4α-methyl-cholesta-8-enol"
  ]
  node
  [
     id 1006
     label "4α-methyl-zymosterol"
  ]
  node
  [
     id 892
     label "4β-hydroxymethyl-4α-methyl-5α-cholest-7-en-3β-ol"
  ]
  node
  [
     id 1011
     label "5',5'''-diadenosine triphosphate"
  ]
  node
  [
     id 577
     label "5'-deoxyadenosine"
  ]
  node
  [
     id 1012
     label "5'-guanylated mRNA"
  ]
  node
  [
     id 2169
     label "5'-hydroxycotinine"
  ]
  node
  [
     id 1014
     label "5'-phosphoribosyl-4-(N-succinocarboxamide)-5-aminoimidazole"
  ]
  node
  [
     id 1064
     label "5'-phosphoribosyl-N-formylglycineamide"
  ]
  node
  [
     id 1016
     label "5,10-methenyl-tetrahydropteroyl-[γ-Glu](n)"
  ]
  node
  [
     id 1018
     label "5,10-methenyltetrahydrofolate"
  ]
  node
  [
     id 846
     label "5,10-methylenetetrahydrofolate"
  ]
  node
  [
     id 1020
     label "5,6-dihydrothymine"
  ]
  node
  [
     id 1022
     label "5,6-dihydrouracil"
  ]
  node
  [
     id 1024
     label "5,6-dihydroxyindole"
  ]
  node
  [
     id 1026
     label "5,6-dihydroxyindole-2-carboxylate"
  ]
  node
  [
     id 3134
     label "5,6-epoxy-3-hydroxy-9-apo-β-caroten-9-one"
  ]
  node
  [
     id 1028
     label "5-(methylthio)-2,3-dioxopentyl phosphate"
  ]
  node
  [
     id 1029
     label "5-amino-1-(5-phospho-D-ribosyl)imidazole"
  ]
  node
  [
     id 1030
     label "5-amino-1-(5-phospho-D-ribosyl)imidazole-4-carboxylate"
  ]
  node
  [
     id 618
     label "5-amino-6-(5-phospho-D-ribitylamino)uracil"
  ]
  node
  [
     id 620
     label "5-amino-6-(5-phospho-D-ribosylamino)uracil"
  ]
  node
  [
     id 505
     label "5-amino-6-(D-ribitylamino)uracil"
  ]
  node
  [
     id 502
     label "5-amino-levulinate"
  ]
  node
  [
     id 2086
     label "5-aminopentanal"
  ]
  node
  [
     id 2263
     label "5-androstene-3,17-dione"
  ]
  node
  [
     id 1032
     label "5-carboxyamino-1-(5-phospho-D-ribosyl)imidazole"
  ]
  node
  [
     id 916
     label "5-chloro-3-methylcatechol"
  ]
  node
  [
     id 1033
     label "5-dehydro episterol"
  ]
  node
  [
     id 1034
     label "5-dehydroavenasterol"
  ]
  node
  [
     id 487
     label "5-diphospho-1D-myo-inositol (1,2,3,4,6)pentakisphosphate"
  ]
  node
  [
     id 1036
     label "5-enolpyruvyl-shikimate-3-phosphate"
  ]
  node
  [
     id 1019
     label "5-formyl-tetrahydrofolate"
  ]
  node
  [
     id 1038
     label "5-hydroxy-2-oxo-4-ureido-2,5-dihydro-1H imidazole-5-carboxylate"
  ]
  node
  [
     id 1040
     label "5-hydroxy-3-[(3aS,4S,5R,7aS)-7a-methyl-1,5-dioxo-octahydro-1H-inden-4-yl]propanoyl-CoA"
  ]
  node
  [
     id 1041
     label "5-hydroxy-coniferaldehyde"
  ]
  node
  [
     id 2165
     label "5-hydroxy-coniferyl-alcohol"
  ]
  node
  [
     id 1045
     label "5-hydroxy-feruloyl-CoA"
  ]
  node
  [
     id 1043
     label "5-hydroxy-L-tryptophan"
  ]
  node
  [
     id 1044
     label "5-hydroxyferulate"
  ]
  node
  [
     id 1047
     label "5-hydroxyindole acetaldehyde"
  ]
  node
  [
     id 1049
     label "5-hydroxyindole acetate"
  ]
  node
  [
     id 1048
     label "5-hydroxyindole thiazolidine carboxylate"
  ]
  node
  [
     id 1050
     label "5-hydroxyisourate"
  ]
  node
  [
     id 1051
     label "5-hydroxytryptophol"
  ]
  node
  [
     id 1052
     label "5-methyl-tetrahydrofolate"
  ]
  node
  [
     id 2865
     label "5-methylcytosine1407 in 16S rRNA"
  ]
  node
  [
     id 2201
     label "5-methylcytosine1962 in 23S rRNA"
  ]
  node
  [
     id 1055
     label "5-methylsulfinylpentyl glucosinolate"
  ]
  node
  [
     id 2574
     label "5-methyltetrahydropteroyltri-L-glutamate"
  ]
  node
  [
     id 1053
     label "5-methylthiopentyldesulfoglucosinolate"
  ]
  node
  [
     id 1054
     label "5-methylthiopentylglucosinolate"
  ]
  node
  [
     id 1056
     label "5-methylthioribulose-1-phosphate"
  ]
  node
  [
     id 1057
     label "5-O-(indol-3-ylacetyl-myo-inositol) D-galactoside"
  ]
  node
  [
     id 1060
     label "5-oxoproline"
  ]
  node
  [
     id 1061
     label "5-pentadecatrienyl resorcinol"
  ]
  node
  [
     id 1062
     label "5-pentadecatrienyl resorcinol-3-methyl ether"
  ]
  node
  [
     id 1063
     label "5-phospho-ribosyl-glycineamide"
  ]
  node
  [
     id 1066
     label "5-phospho-α-D-ribose 1-diphosphate"
  ]
  node
  [
     id 1065
     label "5-phospho-β-D-ribosyl-amine"
  ]
  node
  [
     id 2002
     label "5-phosphoribosyl-N-formylglycineamidine"
  ]
  node
  [
     id 2801
     label "5-β-pregnan-3,20 dione"
  ]
  node
  [
     id 1145
     label "5S rRNA"
  ]
  node
  [
     id 1067
     label "5α-cholesta-7,24-dien-3β-ol"
  ]
  node
  [
     id 987
     label "5α-cholesta-8,24-dien-3-one"
  ]
  node
  [
     id 989
     label "5α-cholesta-8-en-3-one"
  ]
  node
  [
     id 2909
     label "6,6-kestotetraose"
  ]
  node
  [
     id 504
     label "6,7-dimethyl-8-(1-D-ribityl)lumazine"
  ]
  node
  [
     id 3097
     label "6-(2-[N-acetyl-β-D-glucosaminyl]-α-D-mannosyl)-β-D-mannosyl-R"
  ]
  node
  [
     id 2512
     label "6-(4-methyl-2-oxopentyl)-4-hydroxy-2-pyrone"
  ]
  node
  [
     id 1312
     label "6-(α-D-glucosaminyl)-1-phosphatidyl-1D-myo-inositol"
  ]
  node
  [
     id 3098
     label "6-(α-D-mannosyl)-β-D-mannosyl-R"
  ]
  node
  [
     id 1070
     label "6-deoxocastasterone"
  ]
  node
  [
     id 109
     label "6-deoxocathasterone"
  ]
  node
  [
     id 1072
     label "6-deoxoteasterone"
  ]
  node
  [
     id 815
     label "6-deoxotyphasterol"
  ]
  node
  [
     id 2354
     label "6-deoxy-5-ketofructose-1-phosphate"
  ]
  node
  [
     id 1074
     label "6-hydroxy-2-cyclohexen-one-carboxylate"
  ]
  node
  [
     id 2654
     label "6-hydroxymelatonin"
  ]
  node
  [
     id 1079
     label "6-hydroxymethyl-7,8-dihydropterin"
  ]
  node
  [
     id 910
     label "6-hydroxymethyl-dihydropterin diphosphate"
  ]
  node
  [
     id 2511
     label "6-isobutyl-4-hydroxy-2-pyrone"
  ]
  node
  [
     id 2910
     label "6-kestotriose"
  ]
  node
  [
     id 2551
     label "6-lactoyl-5,6,7,8-tetrahydropterin"
  ]
  node
  [
     id 673
     label "6-methoxy-3-methyl-2-all-trans-decaprenyl-1,4-benzoquinol"
  ]
  node
  [
     id 675
     label "6-methoxy-3-methyl-2-all-trans-hexaprenyl-1,4-benzoquinol"
  ]
  node
  [
     id 1081
     label "6-methoxy-3-methyl-2-all-trans-octaprenyl-1,4-benzoquinol"
  ]
  node
  [
     id 1848
     label "6-methyl-5-hepten-2-one"
  ]
  node
  [
     id 1085
     label "6-methylsulfinylhexyl glucosinolate"
  ]
  node
  [
     id 1083
     label "6-methylthiohexyldesulfoglucosinolate"
  ]
  node
  [
     id 1084
     label "6-methylthiohexylglucosinolate"
  ]
  node
  [
     id 721
     label "6-O-(β-D-xylopyranosyl)-β-D-glucopyranose"
  ]
  node
  [
     id 1086
     label "6-O-cis-keto-mycolyl-trehalose-6-phosphate"
  ]
  node
  [
     id 1088
     label "6-O-cis-methoxy-mycolyl-trehalose-6-phosphate"
  ]
  node
  [
     id 1090
     label "6-O-mycolyl-trehalose-6-phosphate"
  ]
  node
  [
     id 1092
     label "6-O-trans-keto-mycolyl-trehalose-6-phosphate"
  ]
  node
  [
     id 1094
     label "6-O-trans-methoxy-mycolyl-trehalose-6-phosphate"
  ]
  node
  [
     id 199
     label "6-oxocampestanol"
  ]
  node
  [
     id 1097
     label "6-phospho D-gluconate"
  ]
  node
  [
     id 1099
     label "6-phospho D-glucono-1,5-lactone"
  ]
  node
  [
     id 1100
     label "6G,6-kestotetraose"
  ]
  node
  [
     id 413
     label "6G-kestotriose"
  ]
  node
  [
     id 1071
     label "6α-hydroxy-castasterone"
  ]
  node
  [
     id 1132
     label "7',9'-cis-lycopene"
  ]
  node
  [
     id 2159
     label "7,8-diaminopelargonate"
  ]
  node
  [
     id 1102
     label "7,8-dihydro-D-neopterin"
  ]
  node
  [
     id 2318
     label "7,8-dihydrofolate"
  ]
  node
  [
     id 1103
     label "7,8-dihydromonapterin"
  ]
  node
  [
     id 1105
     label "7,8-dihydroneopterin 3'-phosphate"
  ]
  node
  [
     id 1106
     label "7,8-dihydroneopterin triphosphate"
  ]
  node
  [
     id 909
     label "7,8-dihydropteroate"
  ]
  node
  [
     id 1107
     label "7,9,9'-cis-neurosporene"
  ]
  node
  [
     id 2134
     label "7-dehydrocholesterol"
  ]
  node
  [
     id 1068
     label "7-dehydrodesmosterol"
  ]
  node
  [
     id 1667
     label "7-keto-8-aminopelargonate"
  ]
  node
  [
     id 1111
     label "7-methylsulfinylheptyl glucosinolate"
  ]
  node
  [
     id 1110
     label "7-methylthioheptyl glucosinolate"
  ]
  node
  [
     id 1112
     label "7-methylthioheptyldesulfoglucosinolate"
  ]
  node
  [
     id 1115
     label "7-O-(β-D-apiofuranosyl-(1-2)-β-D-glucosyl)-apigenin"
  ]
  node
  [
     id 1113
     label "7-O-β-D-glucosyl-apigenin"
  ]
  node
  [
     id 1119
     label "7-oxateasterone"
  ]
  node
  [
     id 1120
     label "7-oxatyphasterol"
  ]
  node
  [
     id 1121
     label "71-hydroxychlorophyll a"
  ]
  node
  [
     id 1124
     label "71-hydroxychlorophyllide a"
  ]
  node
  [
     id 660
     label "8'-hydroxyabscisate"
  ]
  node
  [
     id 47
     label "8-hydroxy-(+)-δ-cadinene"
  ]
  node
  [
     id 522
     label "8-methylnonenoate"
  ]
  node
  [
     id 1128
     label "8-methylsulfinyloctyl glucosinolate"
  ]
  node
  [
     id 1127
     label "8-methylthiooctyl glucosinolate"
  ]
  node
  [
     id 1129
     label "8-methylthiooctyldesulfoglucosinolate"
  ]
  node
  [
     id 2283
     label "8-oxo-dGTP"
  ]
  node
  [
     id 2440
     label "8-oxo-GTP"
  ]
  node
  [
     id 1130
     label "9'-cis-neoxanthin"
  ]
  node
  [
     id 1108
     label "9'-cis-neurosporene"
  ]
  node
  [
     id 201
     label "9,10,18-trihydroxystearate"
  ]
  node
  [
     id 1133
     label "9,10-epoxy-18-hydroxystearate"
  ]
  node
  [
     id 1134
     label "9,10-epoxystearate"
  ]
  node
  [
     id 1135
     label "9,12,15-cis-hexadecatrienoyl-CoA"
  ]
  node
  [
     id 1136
     label "9,12-cis-hexadecadienoyl-CoA"
  ]
  node
  [
     id 447
     label "9,15,9'-tri-cis-ζ-carotene"
  ]
  node
  [
     id 1137
     label "9,9'-di-cis-ζ-carotene"
  ]
  node
  [
     id 1138
     label "9-cis-10'-apo-β-carotenal"
  ]
  node
  [
     id 1141
     label "9-cis-violaxanthin"
  ]
  node
  [
     id 1143
     label "9-cis-β-carotene"
  ]
  node
  [
     id 203
     label "9-oxo-nonanoate"
  ]
  node
  [
     id 1144
     label "9S rRNA"
  ]
  node
  [
     id 1147
     label "9α-copalyldiphosphate"
  ]
  node
  [
     id 1151
     label "9β-pimara-7,15-diene"
  ]
  node
  [
     id 1153
     label "[(1→4)-α-D-glucosyl](n-1)"
  ]
  node
  [
     id 1152
     label "[(1→4)-α-D-glucosyl]n"
  ]
  node
  [
     id 3112
     label "[(1→4)-β-D-xylan](n)"
  ]
  node
  [
     id 3111
     label "[(1→4)-β-D-xylan](n+1)"
  ]
  node
  [
     id 1154
     label "[(2→1)-β-D-fructosyl](n)"
  ]
  node
  [
     id 1155
     label "[(2→1)-β-D-fructosyl](n+1)"
  ]
  node
  [
     id 1156
     label "[(2→1)-β-D-fructosyl](n-1)"
  ]
  node
  [
     id 1158
     label "[1-β-D-fructofuranosyl-(2→1)-](n)α-D-glucopyranoside"
  ]
  node
  [
     id 1159
     label "[1-β-D-fructofuranosyl-(2→1)-](n+1) β-D-fructofuranosyl-(2→6)-α-D-glucopyranoside"
  ]
  node
  [
     id 1157
     label "[1-β-D-fructofuranosyl-(2→1)-](n+1)α-D-glucopyranoside"
  ]
  node
  [
     id 1982
     label "[3-methylcrotonoyl-CoA:carbon-dioxide ligase(ADP-forming)]"
  ]
  node
  [
     id 2004
     label "[a DNA-directed RNA-polymerase]"
  ]
  node
  [
     id 1161
     label "[Glu(-Cys)](n+1)-Gly"
  ]
  node
  [
     id 1160
     label "[Glu(-Cys)]n-Gly"
  ]
  node
  [
     id 2843
     label "[histone]-L-arginine"
  ]
  node
  [
     id 2842
     label "[histone]-Nω-methyl-arginine"
  ]
  node
  [
     id 274
     label "[lipoamide acyltransferase] N6-S-[2-methylbutanoyl]dihydrolipoyl-L-lysine"
  ]
  node
  [
     id 1365
     label "[methylmalonyl-CoA:pyruvate carboxytransferase]"
  ]
  node
  [
     id 2845
     label "[myelin basic protein]-L-arginine"
  ]
  node
  [
     id 2844
     label "[myelin basic protein]-Nω-methyl-arginine"
  ]
  node
  [
     id 1577
     label "[phospho-α-glucan]"
  ]
  node
  [
     id 2014
     label "[propionyl-CoA:carbon-dioxide ligase (ADP-forming)]"
  ]
  node
  [
     id 507
     label "[thyroglobulin]-3,5-diiodotyrosine"
  ]
  node
  [
     id 1162
     label "[thyroglobulin]-3-iodotyrosine"
  ]
  node
  [
     id 509
     label "[thyroglobulin]-aminoacrylate"
  ]
  node
  [
     id 508
     label "[thyroglobulin]-L-thyroxine"
  ]
  node
  [
     id 1164
     label "[thyroglobulin]-L-tyrosine"
  ]
  node
  [
     id 1163
     label "[thyroglobulin]-triiodothyronine"
  ]
  node
  [
     id 1169
     label "a (1→4)-β-D-xylan"
  ]
  node
  [
     id 1165
     label "a (1→4)-β-D-xylan oligosaccharide"
  ]
  node
  [
     id 1167
     label "a (1→5)-α-L-arabinan oligosaccharide"
  ]
  node
  [
     id 102
     label "a (22R,23R)-28-homobrassinolide sulfate"
  ]
  node
  [
     id 106
     label "a (22R,23R)-28-homocastasterone sulfate"
  ]
  node
  [
     id 1170
     label "a (3R)-3-hydroxyacyl-[acyl-carrier protein]"
  ]
  node
  [
     id 1174
     label "a (3R)-3-hydroxyacyl-CoA"
  ]
  node
  [
     id 1175
     label "a (3S)-3-hydroxyacyl-CoA"
  ]
  node
  [
     id 1178
     label "a (5-L-glutamyl)-L-peptide"
  ]
  node
  [
     id 1181
     label "a (glucosyl)2(mannosyl)9-(N-acetylglucosaminyl)2-diphosphodolichol"
  ]
  node
  [
     id 1185
     label "a (mannosyl)2-(N-acetylglucosaminyl)2-diphosphodolichol"
  ]
  node
  [
     id 1191
     label "a (mannosyl)3-(N-acetylglucosaminyl)-R"
  ]
  node
  [
     id 1186
     label "a (mannosyl)3-(N-acetylglucosaminyl)2-diphosphodolichol"
  ]
  node
  [
     id 1190
     label "a (mannosyl)5-(N-acetylglucosaminyl)-R"
  ]
  node
  [
     id 1189
     label "a (mannosyl)5-(N-acetylglucosaminyl)2-diphosphodolichol"
  ]
  node
  [
     id 1193
     label "a (mannosyl)6-(N-acetylglucosaminyl)2-diphosphodolichol"
  ]
  node
  [
     id 1195
     label "a (mannosyl)7-(N-acetylglucosaminyl)2-diphosphodolichol"
  ]
  node
  [
     id 1199
     label "a (mannosyl)8-(N-acetylglucosaminyl)2"
  ]
  node
  [
     id 1196
     label "a (mannosyl)8-(N-acetylglucosaminyl)2-diphosphodolichol"
  ]
  node
  [
     id 1198
     label "a (mannosyl)9-(N-acetylglucosaminyl)2"
  ]
  node
  [
     id 1197
     label "a (mannosyl)9-(N-acetylglucosaminyl)2-diphosphodolichol"
  ]
  node
  [
     id 1201
     label "a (R)-3-hydroxy-cis-vaccenoyl-[acp]"
  ]
  node
  [
     id 1204
     label "a (R)-3-hydroxyarachidoyl-[acp]"
  ]
  node
  [
     id 1206
     label "a (R)-3-hydroxybehenoyl-[acp]"
  ]
  node
  [
     id 1209
     label "a (R)-3-hydroxybutanoyl-[acp]"
  ]
  node
  [
     id 1211
     label "a (R)-3-hydroxycerotoyl-[acp]"
  ]
  node
  [
     id 1213
     label "a (R)-3-hydroxydodecanoyl-[acp]"
  ]
  node
  [
     id 1216
     label "a (R)-3-hydroxylignoceroyl-[acp]"
  ]
  node
  [
     id 1218
     label "a (R)-3-hydroxyoctanoyl-[acp]"
  ]
  node
  [
     id 1221
     label "a (R)-3-hydroxypetroselinoyl-[acp]"
  ]
  node
  [
     id 1224
     label "a (R)-3-hydroxystearoyl-[acp]"
  ]
  node
  [
     id 510
     label "a 1,2-diacyl-3-β-D-galactosyl-sn-glycerol"
  ]
  node
  [
     id 1230
     label "a 1,2-diacyl-sn-glycerol 3-diphosphate"
  ]
  node
  [
     id 1231
     label "a 1,2-diacyl-sn-glycerol-3-phosphate"
  ]
  node
  [
     id 512
     label "a 1,2-diacylglycerol"
  ]
  node
  [
     id 1234
     label "a 1,2-diacylglycerol[out]"
  ]
  node
  [
     id 1240
     label "a 1,4-α-D-glucan"
  ]
  node
  [
     id 1246
     label "a 1,4-β-D-glucan"
  ]
  node
  [
     id 1249
     label "a 1-acyl-sn-glycerol-3-phosphate"
  ]
  node
  [
     id 1788
     label "a 1-alkyl-2-acetyl-sn-glycero-3-phosphocholine"
  ]
  node
  [
     id 1789
     label "a 1-alkyl-sn-glycero-3-phosphocholine"
  ]
  node
  [
     id 1930
     label "a 1-lyso-2-acyl-sn-glycero-3-phosphoethanolamine"
  ]
  node
  [
     id 1251
     label "a 1-lysophosphatidylcholine"
  ]
  node
  [
     id 1253
     label "a 1-monoacylglycerol"
  ]
  node
  [
     id 1256
     label "a 1-phosphatidyl-1D-myo-inositol 3,4-bisphosphate"
  ]
  node
  [
     id 430
     label "a 1-phosphatidyl-1D-myo-inositol 3-phosphate"
  ]
  node
  [
     id 428
     label "a 1-phosphatidyl-1D-myo-inositol 4,5-bisphosphate"
  ]
  node
  [
     id 1257
     label "a 1-phosphatidyl-1D-myo-inositol 4-phosphate"
  ]
  node
  [
     id 1261
     label "a 1-phosphatidyl-1D-myo-inositol 5-phosphate"
  ]
  node
  [
     id 1322
     label "a 12'-apo-carotenal"
  ]
  node
  [
     id 1262
     label "a 12-hydroxyjasmonate"
  ]
  node
  [
     id 1263
     label "a 12-hydroxyjasmonate sulfate"
  ]
  node
  [
     id 1281
     label "a 2',3'-cyclic-phosphate-terminated RNA"
  ]
  node
  [
     id 1927
     label "a 2'-hydroxyisoflavone"
  ]
  node
  [
     id 1545
     label "a 2'-O-methylguanosine18 in tRNA"
  ]
  node
  [
     id 1264
     label "a 2'-phospho-[ligated tRNA]"
  ]
  node
  [
     id 1267
     label "a 2(R)-hydroperoxy fatty acid"
  ]
  node
  [
     id 1268
     label "a 2(R)-hydroxy fatty acid"
  ]
  node
  [
     id 1270
     label "a 2,3,4-saturated 2-lysophosphatidate"
  ]
  node
  [
     id 1273
     label "a 2,3,4-saturated fatty acid"
  ]
  node
  [
     id 1274
     label "a 2,3,4-saturated fatty acyl CoA"
  ]
  node
  [
     id 1272
     label "a 2,3,4-saturated fatty acyl-[acp]"
  ]
  node
  [
     id 1271
     label "a 2,3,4-saturated L-phosphatidate"
  ]
  node
  [
     id 1904
     label "a 2-enoyl-CoA"
  ]
  node
  [
     id 2836
     label "a 2-hydroxy carboxylate"
  ]
  node
  [
     id 1931
     label "a 2-lyso-phosphatidyl-ethanolamine"
  ]
  node
  [
     id 1654
     label "a 2-lysophosphatidylcholine"
  ]
  node
  [
     id 514
     label "a 2-monoacylglycerol"
  ]
  node
  [
     id 701
     label "a 2-oxo carboxylate"
  ]
  node
  [
     id 1276
     label "a 2-trans-4-cis-dienoyl-CoA"
  ]
  node
  [
     id 742
     label "a 24-epibrassinolide sulfate"
  ]
  node
  [
     id 744
     label "a 24-epicathasterone sulfate"
  ]
  node
  [
     id 757
     label "a 28S rRNA fragments"
  ]
  node
  [
     id 1680
     label "a 3' half-tRNA molecule with a hydroxyl on its 5' end"
  ]
  node
  [
     id 1278
     label "a 3' hydroxy flavanone"
  ]
  node
  [
     id 1969
     label "a 3' phosphooligonucleotide"
  ]
  node
  [
     id 1279
     label "a 3',5'-dihydroxy isoflavanone"
  ]
  node
  [
     id 1518
     label "a 3'-hydroxy-flavonoid"
  ]
  node
  [
     id 1280
     label "a 3'-phosphate-terminated RNA"
  ]
  node
  [
     id 1282
     label "a 3'-phosphopolynucleotide"
  ]
  node
  [
     id 1489
     label "a 3'-terminal unsaturated sugar"
  ]
  node
  [
     id 1284
     label "a 3,4-dihydroxy-5-all-trans-polyprenylbenzoate"
  ]
  node
  [
     id 1320
     label "a 3-isopropenyl-6-oxoheptanoate"
  ]
  node
  [
     id 1285
     label "a 3-methoxy-4-hydroxy-5-all-trans-polyprenylbenzoate"
  ]
  node
  [
     id 1286
     label "a 3-methyl-branched 2,3,4-saturated fatty acid"
  ]
  node
  [
     id 1287
     label "a 3-methyl-branched 2,3,4-saturated fatty acyl-CoA"
  ]
  node
  [
     id 1288
     label "a 3-oxo-5-β-steroid"
  ]
  node
  [
     id 1208
     label "a 3-oxo-behenoyl-[acp]"
  ]
  node
  [
     id 1203
     label "a 3-oxo-cis-vaccenoyl-[acp]"
  ]
  node
  [
     id 1292
     label "a 3-oxo-cis-Δ5-dodecenoyl-[acp]"
  ]
  node
  [
     id 1295
     label "a 3-oxo-cis-Δ7-tetradecenoyl-[acp]"
  ]
  node
  [
     id 1298
     label "a 3-oxo-cis-Δ9-hexadecenoyl-[acp]"
  ]
  node
  [
     id 1887
     label "a 3-oxo-decanoyl-[acp]"
  ]
  node
  [
     id 874
     label "a 3-oxo-docosapentaenoyl [acp]"
  ]
  node
  [
     id 1215
     label "a 3-oxo-dodecanoyl-[acp]"
  ]
  node
  [
     id 1301
     label "a 3-oxo-glutaryl-[acp] methyl ester"
  ]
  node
  [
     id 1370
     label "a 3-oxo-hexanoyl-[acp]"
  ]
  node
  [
     id 1503
     label "a 3-oxo-myristoyl-[acp]"
  ]
  node
  [
     id 1220
     label "a 3-oxo-octanoyl-[acp]"
  ]
  node
  [
     id 1616
     label "a 3-oxo-palmitoyl-[acp]"
  ]
  node
  [
     id 1223
     label "a 3-oxo-petroslinoyl-[acp]"
  ]
  node
  [
     id 1304
     label "a 3-oxo-pimelyl-[acp] methyl ester"
  ]
  node
  [
     id 1226
     label "a 3-oxo-stearoyl-[acp]"
  ]
  node
  [
     id 1289
     label "a 3-oxo-Δ4-steroid"
  ]
  node
  [
     id 1306
     label "a 3-oxo-δ5-steroid"
  ]
  node
  [
     id 1172
     label "a 3-oxoacyl-[acp]"
  ]
  node
  [
     id 1177
     label "a 3-oxoacyl-CoA"
  ]
  node
  [
     id 1290
     label "a 3R-hydroxy cis Δ5-dodecenoyl-[acp]"
  ]
  node
  [
     id 1293
     label "a 3R-hydroxy cis Δ7-tetradecenoyl-[acp]"
  ]
  node
  [
     id 1296
     label "a 3R-hydroxy cis Δ9-hexadecenoyl-[acp]"
  ]
  node
  [
     id 1299
     label "a 3R-hydroxyglutaryl-[acp] methyl ester"
  ]
  node
  [
     id 1302
     label "a 3R-hydroxypimelyl-[acp] methyl ester"
  ]
  node
  [
     id 1305
     label "a 3β-hydroxy-δ5-steroid"
  ]
  node
  [
     id 1686
     label "a 4-hydroxy-3-polyprenylbenzoate"
  ]
  node
  [
     id 2848
     label "a 5 methylcytosine34 in tRNA precursor"
  ]
  node
  [
     id 2850
     label "a 5 methylcytosine40 in tRNA precursor"
  ]
  node
  [
     id 1679
     label "a 5' half-tRNA molecule with a 2',3' cyclic phosphate on its 3' end"
  ]
  node
  [
     id 1013
     label "a 5'-(N7-methylguanosine 5'-triphospho)-mRNA"
  ]
  node
  [
     id 1307
     label "a 5'-dephospho-DNA"
  ]
  node
  [
     id 1308
     label "a 5'-phospho-DNA"
  ]
  node
  [
     id 1687
     label "a 5'-phosphomononucleotide"
  ]
  node
  [
     id 1688
     label "a 5'-phosphooligonucleotide"
  ]
  node
  [
     id 1488
     label "a 5'-phosphopolynucleotide"
  ]
  node
  [
     id 1179
     label "a 5-L-glutamyl-L-amino acid"
  ]
  node
  [
     id 2852
     label "a 5-methylcytosine48 in tRNA"
  ]
  node
  [
     id 2854
     label "a 5-methylcytosine49 in tRNA"
  ]
  node
  [
     id 1935
     label "a 5-oxoprolyl-peptide"
  ]
  node
  [
     id 1310
     label "a 6-(N-acetyl-D-glucosaminyl)-1-phosphatidyl-1D-myo-inositol"
  ]
  node
  [
     id 1313
     label "a 6-O-(β-D-xylopyranosyl)-β-D-glucopyranoside"
  ]
  node
  [
     id 1314
     label "a 6-phosphogluco-3-phosphogluco-amylopectin"
  ]
  node
  [
     id 1316
     label "a 6-phosphogluco-amylopectin"
  ]
  node
  [
     id 1317
     label "a 6-phosphogluco-maltodextrin"
  ]
  node
  [
     id 1539
     label "a 7-aminomethyl-7-deazaguanosine34 in tRNA"
  ]
  node
  [
     id 1319
     label "a 7-hydroxy-4-isopropenyl-7-methyloxepan-2-one"
  ]
  node
  [
     id 1321
     label "a 9-cis-epoxycarotenoid"
  ]
  node
  [
     id 1323
     label "a [2-oxoglutarate dehydrogenase E2 protein] N6-dihydrolipoyl-L-lysine"
  ]
  node
  [
     id 708
     label "a [2-oxoglutarate dehydrogenase E2 protein] N6-lipoyl-L-lysine"
  ]
  node
  [
     id 707
     label "a [2-oxoglutarate dehydrogenase E2 protein] N6-S-succinyldihydrolipoyl-L-lysine"
  ]
  node
  [
     id 975
     label "a [apo BCAA dehydrogenase E2 protein] N6-S-[3-methylbutanoyl]dihydrolipoyl-L-lysine"
  ]
  node
  [
     id 1324
     label "a [biotin-carboxyl-carrier protein monomer]"
  ]
  node
  [
     id 1326
     label "a [Cys-Gly]-S-conjugate"
  ]
  node
  [
     id 1328
     label "a [glycine-cleavage complex H protein] N6-aminomethyldihydrolipoyl-L-lysine"
  ]
  node
  [
     id 1329
     label "a [glycine-cleavage complex H protein] N6-dihydrolipoyl-L-lysine"
  ]
  node
  [
     id 1330
     label "a [glycine-cleavage complex H protein] N6-lipoyl-L-lysine"
  ]
  node
  [
     id 1955
     label "a [glycine-cleavage complex H protein] N6-octanoyl-L-lysine"
  ]
  node
  [
     id 1954
     label "a [lipoyl-carrier protein]"
  ]
  node
  [
     id 1331
     label "a [lipoyl-carrier protein] N6-dihydrolipoyl-L-lysine"
  ]
  node
  [
     id 1332
     label "a [lipoyl-carrier protein] N6-lipoyl-L-lysine"
  ]
  node
  [
     id 1333
     label "a [lipoyl-carrier protein] N6-octanoyl-L-lysine"
  ]
  node
  [
     id 1336
     label "a [procollagen] trans 4-hyroxy-L-proline"
  ]
  node
  [
     id 1335
     label "a [procollagen]-L-proline"
  ]
  node
  [
     id 1695
     label "a [protein]-L-arginine"
  ]
  node
  [
     id 1337
     label "a [protein]-L-asparagine"
  ]
  node
  [
     id 1355
     label "a [protein]-L-aspartate"
  ]
  node
  [
     id 529
     label "a [protein]-L-cysteine"
  ]
  node
  [
     id 1341
     label "a [protein]-L-glutamate"
  ]
  node
  [
     id 2007
     label "a [protein]-L-histidine"
  ]
  node
  [
     id 1343
     label "a [protein]-L-lysine"
  ]
  node
  [
     id 1346
     label "a [protein]-L-methionine"
  ]
  node
  [
     id 1349
     label "a [protein]-L-tyrosine"
  ]
  node
  [
     id 2847
     label "a [protein]-L-β-isoaspartate"
  ]
  node
  [
     id 1351
     label "a [protein]-N-(4-aminobutylidene)-lysine"
  ]
  node
  [
     id 1338
     label "a [protein]-N4-(N-acetyl-D-glucosaminyl)-L-asparagine"
  ]
  node
  [
     id 1356
     label "a [pyruvate dehydrogenase E2 protein] N6-dihydrolipoyl-L-lysine"
  ]
  node
  [
     id 645
     label "a [pyruvate dehydrogenase E2 protein] N6-lipoyl-L-lysine"
  ]
  node
  [
     id 643
     label "a [pyruvate dehydrogenase E2 protein] N6-S-acetyldihydrolipoyl-L-lysine"
  ]
  node
  [
     id 1357
     label "a [ribulose-1,5-bisphosphate-carboxylase]-lysine"
  ]
  node
  [
     id 1358
     label "a [ribulose-1,5-bisphosphate-carboxylase]-N6,N6,N6-trimethyl-L-lysine"
  ]
  node
  [
     id 1359
     label "a [ThiI sulfur-carrier protein]-L-cysteine"
  ]
  node
  [
     id 1360
     label "a [ThiI sulfur-carrier protein]-S-sulfanylcysteine"
  ]
  node
  [
     id 1752
     label "a [TusE sulfur carrier protein]-L-cysteine"
  ]
  node
  [
     id 1753
     label "a [TusE sulfur carrier protein]-S-sulfanylcysteine"
  ]
  node
  [
     id 1364
     label "a apo-[methylmalonyl-CoA:pyruvate carboxytransferase]"
  ]
  node
  [
     id 1639
     label "a basic amino acid"
  ]
  node
  [
     id 880
     label "a benzenediol"
  ]
  node
  [
     id 881
     label "a benzosemiquinone"
  ]
  node
  [
     id 516
     label "a biotinylated [BCCP dimer]"
  ]
  node
  [
     id 515
     label "a biotinylated [BCCP monomer]"
  ]
  node
  [
     id 1367
     label "a bleomycin"
  ]
  node
  [
     id 2073
     label "a brassinolide sulfate"
  ]
  node
  [
     id 1369
     label "a butyryl-[acp]"
  ]
  node
  [
     id 1371
     label "a carboxy-adenylated small subunit of molybdopterin synthase"
  ]
  node
  [
     id 1363
     label "a carboxy-adenylated-[ThiS sulfur-carrier protein]"
  ]
  node
  [
     id 1227
     label "a carboxylate"
  ]
  node
  [
     id 1366
     label "a carboxylated-biotinylated [BCCP dimer]"
  ]
  node
  [
     id 1375
     label "a carboxylic ester"
  ]
  node
  [
     id 1377
     label "a cardiolipin"
  ]
  node
  [
     id 2106
     label "a castasterone-sulfate"
  ]
  node
  [
     id 2175
     label "a CDP-2,3,4-saturated-diacylglycerol"
  ]
  node
  [
     id 1376
     label "a CDP-diacylglycerol"
  ]
  node
  [
     id 2116
     label "a cellodextrin"
  ]
  node
  [
     id 1382
     label "a ceramide"
  ]
  node
  [
     id 1386
     label "a chalcone"
  ]
  node
  [
     id 1388
     label "a chitodextrin"
  ]
  node
  [
     id 1391
     label "a chlorophyll"
  ]
  node
  [
     id 1392
     label "a chlorophyllide"
  ]
  node
  [
     id 1394
     label "a cis,cis-delta11,23-3-hydroxyC42:2-[acp]"
  ]
  node
  [
     id 1395
     label "a cis,cis-delta11,23-3-oxo-C42:2-[acp]"
  ]
  node
  [
     id 1396
     label "a cis,cis-delta11,29-3-hydroxy C48:2-[acp]"
  ]
  node
  [
     id 1397
     label "a cis,cis-delta11,29-3-oxo-C48:2-[acp]"
  ]
  node
  [
     id 1398
     label "a cis,cis-delta13,25-3-hydroxyC44:2-[acp]"
  ]
  node
  [
     id 1399
     label "a cis,cis-delta13,25-3-oxo-C44:2-[acp]"
  ]
  node
  [
     id 1400
     label "a cis,cis-delta13,31-3-hydroxy C50:2-[acp]"
  ]
  node
  [
     id 1401
     label "a cis,cis-delta13,31-3-oxo-C50:2-[acp]"
  ]
  node
  [
     id 1402
     label "a cis,cis-delta15,27-3-hydroxyC46:2-[acp]"
  ]
  node
  [
     id 1403
     label "a cis,cis-delta15,27-3-oxo-C46:2-[acp]"
  ]
  node
  [
     id 1404
     label "a cis,cis-delta15,33-3-hydroxy C52:2-[acp]"
  ]
  node
  [
     id 1405
     label "a cis,cis-delta15,33-3-oxo-C52:2-[acp]"
  ]
  node
  [
     id 1406
     label "a cis,cis-delta17,29-3-hydroxyC48:2-[acp]"
  ]
  node
  [
     id 1407
     label "a cis,cis-delta17,29-3-oxo-C48:2-[acp]"
  ]
  node
  [
     id 1408
     label "a cis,cis-delta17,35-3-hydroxyC54:2-[acp]"
  ]
  node
  [
     id 1409
     label "a cis,cis-delta17,35-3-oxo-C54:2-[acp]"
  ]
  node
  [
     id 1410
     label "a cis,cis-delta19,31-3-hydroxyC50:2-[acp]"
  ]
  node
  [
     id 1411
     label "a cis,cis-delta19,31-3-oxo-C50:2-[acp]"
  ]
  node
  [
     id 1412
     label "a cis,cis-delta19,37-3-hydroxy-C56:2-[acp]"
  ]
  node
  [
     id 1413
     label "a cis,cis-delta19,37-3-oxo-C56:2-[acp]"
  ]
  node
  [
     id 1414
     label "a cis,cis-delta21,39-3-hydroxyC58:2-[acp]"
  ]
  node
  [
     id 1415
     label "a cis,cis-delta21,39-3-oxo-C58:2-[acp]"
  ]
  node
  [
     id 1416
     label "a cis,cis-delta5,17-3-hydroxyC36:2[acp]"
  ]
  node
  [
     id 1417
     label "a cis,cis-delta5,17-3-oxo-C36:2-[acp]"
  ]
  node
  [
     id 1418
     label "a cis,cis-delta5,23-3-hydroxyC42:2-[acp]"
  ]
  node
  [
     id 1419
     label "a cis,cis-delta5,23-3-oxo-C42:2-[acp]"
  ]
  node
  [
     id 1420
     label "a cis,cis-delta7,19-3-hydroxyC38:2-[acp]"
  ]
  node
  [
     id 1421
     label "a cis,cis-delta7,19-3-oxo-C38:2-[acp]"
  ]
  node
  [
     id 1422
     label "a cis,cis-delta7,25-3-hydroxyC44:2-[acp]"
  ]
  node
  [
     id 1423
     label "a cis,cis-delta7,25-3-oxo-C44:2-[acp]"
  ]
  node
  [
     id 1424
     label "a cis,cis-delta9,21-3-hydroxyC40:2-[acp]"
  ]
  node
  [
     id 1425
     label "a cis,cis-delta9,21-3-oxo-C40:2-[acp]"
  ]
  node
  [
     id 1426
     label "a cis,cis-delta9,27-3-hydroxyC46:2-[acp]"
  ]
  node
  [
     id 1427
     label "a cis,cis-delta9,27-3-oxo-C46:2-[acp]"
  ]
  node
  [
     id 1173
     label "a cis-2-enoyl-CoA"
  ]
  node
  [
     id 1428
     label "a cis-3-enoyl-CoA"
  ]
  node
  [
     id 1429
     label "a cis-5-enoyl-CoA"
  ]
  node
  [
     id 1431
     label "a cis-delta11-3-hydroxyC30:1-[acp]"
  ]
  node
  [
     id 1432
     label "a cis-delta11-3-oxo-C30:1-[acp]"
  ]
  node
  [
     id 1433
     label "a cis-delta11-C30:1-[acp]"
  ]
  node
  [
     id 1435
     label "a cis-delta13-3-hydroxyC32:1-[acp]"
  ]
  node
  [
     id 1434
     label "a cis-delta13-3-oxo-C32:1-[acp]"
  ]
  node
  [
     id 1436
     label "a cis-delta13-C32:1-[acp]"
  ]
  node
  [
     id 1438
     label "a cis-delta15-3-hydroxyC34:1-[acp]"
  ]
  node
  [
     id 1437
     label "a cis-delta15-3-oxo-C34:1-[acp]"
  ]
  node
  [
     id 1439
     label "a cis-delta15-C34:1-[acp]"
  ]
  node
  [
     id 1441
     label "a cis-delta17-3-hydroxyC36:1-[acp]"
  ]
  node
  [
     id 1440
     label "a cis-delta17-3-oxo-C36:1-[acp]"
  ]
  node
  [
     id 1442
     label "a cis-delta17-C36:1-[acp]"
  ]
  node
  [
     id 1444
     label "a cis-delta19-3-hydroxyC38:1-[acp]"
  ]
  node
  [
     id 1443
     label "a cis-delta19-3-oxo-C38:1-[acp]"
  ]
  node
  [
     id 1445
     label "a cis-delta19-C38:1-[acp]"
  ]
  node
  [
     id 1447
     label "a cis-delta21-3-hydroxyC40:1-[acp]"
  ]
  node
  [
     id 1446
     label "a cis-delta21-3-oxo-C40:1-[acp]"
  ]
  node
  [
     id 1448
     label "a cis-delta5-3-hydroxyC24:1-[acp]"
  ]
  node
  [
     id 1449
     label "a cis-delta5-3-oxo-C24:1-[acp]"
  ]
  node
  [
     id 1450
     label "a cis-delta5-C24:1-[acp]"
  ]
  node
  [
     id 1452
     label "a cis-delta7-3-hydroxyC26:1-[acp]"
  ]
  node
  [
     id 1451
     label "a cis-delta7-3-oxo-C26:1-[acp]"
  ]
  node
  [
     id 1453
     label "a cis-delta7-C26:1-[acp]"
  ]
  node
  [
     id 1455
     label "a cis-delta9-3-hydroxyC28:1-[acp]"
  ]
  node
  [
     id 1454
     label "a cis-delta9-3-oxo-C28:1-[acp]"
  ]
  node
  [
     id 1456
     label "a cis-delta9-C28:1-[acp]"
  ]
  node
  [
     id 1457
     label "a cis-docos-3-enoyl-[acp]"
  ]
  node
  [
     id 1202
     label "a cis-vaccen-2-enoyl-[acp]"
  ]
  node
  [
     id 1458
     label "a cis-vaccenoyl-[acp]"
  ]
  node
  [
     id 1460
     label "a cis-Δ5-dodecenoyl-[acp]"
  ]
  node
  [
     id 1461
     label "a cis-Δ7-tetradecenoyl-[acp]"
  ]
  node
  [
     id 1210
     label "a crotonyl-[acp]"
  ]
  node
  [
     id 2849
     label "a cytosine34 in tRNA precursor"
  ]
  node
  [
     id 2851
     label "a cytosine40 in tRNA precursor"
  ]
  node
  [
     id 2853
     label "a cytosine48 in tRNA"
  ]
  node
  [
     id 2855
     label "a cytosine49 in tRNA"
  ]
  node
  [
     id 488
     label "a D myo-inositol penta kis phosphate"
  ]
  node
  [
     id 1462
     label "a D-glucosyl-N-acylsphingosine"
  ]
  node
  [
     id 1463
     label "a D-hexose"
  ]
  node
  [
     id 1465
     label "a damaged DNA (purine or pyrimidine)"
  ]
  node
  [
     id 1467
     label "a damaged DNA pyrimidine"
  ]
  node
  [
     id 1900
     label "a deacetylated histone"
  ]
  node
  [
     id 1368
     label "a deamido-bleomycin"
  ]
  node
  [
     id 3131
     label "a deaminated amine donor"
  ]
  node
  [
     id 1469
     label "a debranched limit dextrin"
  ]
  node
  [
     id 1470
     label "a decanoyl-[acp]"
  ]
  node
  [
     id 2857
     label "a demethylated methyl acceptor"
  ]
  node
  [
     id 1472
     label "a deoxyribonucleoside diphosphate"
  ]
  node
  [
     id 1474
     label "a deoxyribonucleoside triphosphate"
  ]
  node
  [
     id 1719
     label "a DNA"
  ]
  node
  [
     id 1495
     label "a DNA 5-methylcytosine"
  ]
  node
  [
     id 1468
     label "a DNA containing a apyrimidinic site"
  ]
  node
  [
     id 1497
     label "a DNA containing a purinic site"
  ]
  node
  [
     id 1487
     label "a DNA containing abasic site"
  ]
  node
  [
     id 1490
     label "a DNA containing ring-opened 7-methylguanine"
  ]
  node
  [
     id 1493
     label "a DNA cyclobutadipyrimidine"
  ]
  node
  [
     id 1494
     label "a DNA cytosine"
  ]
  node
  [
     id 190
     label "a DNA pair of adjacent pyrimidines"
  ]
  node
  [
     id 1496
     label "a DNA with alkylated adenine"
  ]
  node
  [
     id 1499
     label "a DNA with uracil"
  ]
  node
  [
     id 1500
     label "a docosapentaenoyl [acp]"
  ]
  node
  [
     id 1502
     label "a dodecanoyl-[acp]"
  ]
  node
  [
     id 1505
     label "a dolichol"
  ]
  node
  [
     id 1183
     label "a dolichyl phosphate"
  ]
  node
  [
     id 1184
     label "a dolichyl β-D-glucosyl phosphate"
  ]
  node
  [
     id 1194
     label "a dolichyl β-D-mannosyl phosphate"
  ]
  node
  [
     id 1509
     label "a donor xyloglucan"
  ]
  node
  [
     id 1510
     label "a donor Xyloglucan with cleaved xyloglucanyl segment"
  ]
  node
  [
     id 1513
     label "a double stranded DNA"
  ]
  node
  [
     id 2021
     label "a double stranded DNA with 5'-terminal phosphate"
  ]
  node
  [
     id 1340
     label "a farnesylated protein"
  ]
  node
  [
     id 1254
     label "a fatty acid"
  ]
  node
  [
     id 1587
     label "a fatty acid-ethyl ester"
  ]
  node
  [
     id 1269
     label "a fatty aldehyde"
  ]
  node
  [
     id 517
     label "a ferricytochrome b5"
  ]
  node
  [
     id 519
     label "a ferrihemoglobin"
  ]
  node
  [
     id 518
     label "a ferrocytochrome b5"
  ]
  node
  [
     id 520
     label "a ferrohemoglobin"
  ]
  node
  [
     id 1515
     label "a flavan-3-ol"
  ]
  node
  [
     id 1387
     label "a flavanone"
  ]
  node
  [
     id 3091
     label "a flavanone 7-O-(β-L-rhamnosyl-(1,2)-β-D-glucoside"
  ]
  node
  [
     id 3092
     label "a flavanone-7-O-β-D-glucoside"
  ]
  node
  [
     id 1517
     label "a flavonoid"
  ]
  node
  [
     id 1483
     label "a flavonol"
  ]
  node
  [
     id 3009
     label "a flavonol 3-O β-D-glucosyl-(1→2)-β-D-glucoside"
  ]
  node
  [
     id 3008
     label "a flavonol-3-O-β-D-glucoside"
  ]
  node
  [
     id 1519
     label "a flavonol-7-O-β-D-glucosides"
  ]
  node
  [
     id 1521
     label "a folylpolyglutamate(n)"
  ]
  node
  [
     id 1520
     label "a folylpolyglutamate(n+1)"
  ]
  node
  [
     id 1522
     label "a fructan(n)"
  ]
  node
  [
     id 1524
     label "a fructan(n-1)"
  ]
  node
  [
     id 2651
     label "a glucan"
  ]
  node
  [
     id 1200
     label "a glucosyl-(mannosyl)9-(N-acetylglucosaminyl)2-diphosphodolichol"
  ]
  node
  [
     id 3011
     label "a glucosyl-glycogenin"
  ]
  node
  [
     id 2474
     label "a glucosylated glucose acceptor"
  ]
  node
  [
     id 1525
     label "a glucosylated glycogenin"
  ]
  node
  [
     id 3085
     label "a glucuronoxylan"
  ]
  node
  [
     id 1526
     label "a glutaryl-[acp] methyl ester"
  ]
  node
  [
     id 1527
     label "a glutathione-toxin conjugate"
  ]
  node
  [
     id 1941
     label "a glycan"
  ]
  node
  [
     id 1528
     label "a glycerophosphodiester"
  ]
  node
  [
     id 1241
     label "a glycogen"
  ]
  node
  [
     id 3012
     label "a glycogenin"
  ]
  node
  [
     id 1920
     label "a glycol"
  ]
  node
  [
     id 1532
     label "a glycopeptide-D-mannosyl-N4-(N-acetyl-D-glucosaminyl)2-asparagine"
  ]
  node
  [
     id 1534
     label "a glycopeptide-D-mannosyl-N4-N-acetyl-D-glucosamine"
  ]
  node
  [
     id 2306
     label "a glycoprotein with the oligosaccharide chain attached by N-glycosyl linkage to protein L-asparagine"
  ]
  node
  [
     id 1535
     label "a guanine10 in tRNA"
  ]
  node
  [
     id 1538
     label "a guanine34 in tRNA"
  ]
  node
  [
     id 1544
     label "a guanosine18 in tRNA"
  ]
  node
  [
     id 1247
     label "a GXGG xylogulcan"
  ]
  node
  [
     id 1547
     label "a hexanoyl-[acp]"
  ]
  node
  [
     id 1549
     label "a histone"
  ]
  node
  [
     id 423
     label "a holo-[acp]"
  ]
  node
  [
     id 1552
     label "a homogalacturonan"
  ]
  node
  [
     id 1555
     label "a jasmonic acid"
  ]
  node
  [
     id 1556
     label "a jasmonoyl-1-aminocyclopropane-1 carboxylate"
  ]
  node
  [
     id 1558
     label "a jasmonoyl-glutamine"
  ]
  node
  [
     id 1559
     label "a jasmonoyl-isoleucine"
  ]
  node
  [
     id 1560
     label "a jasmonoyl-leucine"
  ]
  node
  [
     id 1562
     label "a jasmonoyl-phenylalanine"
  ]
  node
  [
     id 1563
     label "a jasmonoyl-valine"
  ]
  node
  [
     id 1721
     label "a ketone"
  ]
  node
  [
     id 1566
     label "a L-prolyl peptide"
  ]
  node
  [
     id 1567
     label "a large peptide (>20 AA)"
  ]
  node
  [
     id 1569
     label "a large-branched glucan"
  ]
  node
  [
     id 1641
     label "a leader sequence"
  ]
  node
  [
     id 1571
     label "a levan"
  ]
  node
  [
     id 1530
     label "a limit dextrin"
  ]
  node
  [
     id 1572
     label "a limit dextrin with short branches"
  ]
  node
  [
     id 1922
     label "a linear malto-oligosaccharide"
  ]
  node
  [
     id 1575
     label "a linear malto-oligosaccharide [(glucose)n-1]"
  ]
  node
  [
     id 1573
     label "a linear malto-oligosaccharide [(glucose)n-2]"
  ]
  node
  [
     id 1574
     label "a linear malto-oligosaccharide [(glucose)n]"
  ]
  node
  [
     id 1576
     label "a linear α-D-glucan"
  ]
  node
  [
     id 1579
     label "a lipid"
  ]
  node
  [
     id 1578
     label "a lipid hydroperoxide"
  ]
  node
  [
     id 1581
     label "a lipid linoleoyl group"
  ]
  node
  [
     id 1583
     label "a lipid oleoyl-group"
  ]
  node
  [
     id 1582
     label "a lipid α-linolenoyl group"
  ]
  node
  [
     id 1584
     label "a long-chain acyl-CoA"
  ]
  node
  [
     id 1591
     label "a long-chain acyl-CoA[in]"
  ]
  node
  [
     id 1590
     label "a long-chain acyl-CoA[out]"
  ]
  node
  [
     id 1585
     label "a long-chain alcohol"
  ]
  node
  [
     id 1592
     label "a long-chain aldehyde"
  ]
  node
  [
     id 1586
     label "a long-chain ester"
  ]
  node
  [
     id 1479
     label "a long-chain fatty acid"
  ]
  node
  [
     id 1570
     label "a long-linear glucan"
  ]
  node
  [
     id 1232
     label "a lysophospholipid"
  ]
  node
  [
     id 521
     label "a malonyl-[acp]"
  ]
  node
  [
     id 1529
     label "a maltodextrin"
  ]
  node
  [
     id 1595
     label "a maltodextrin(n)"
  ]
  node
  [
     id 1597
     label "a maltodextrin(n+1)"
  ]
  node
  [
     id 1596
     label "a maltodextrin(n-1)"
  ]
  node
  [
     id 1598
     label "a mannan"
  ]
  node
  [
     id 1599
     label "a mannan oligosaccharide"
  ]
  node
  [
     id 1600
     label "a mannosyl-(N-acetylglucosaminyl)2-diphosphodolichol"
  ]
  node
  [
     id 2668
     label "a mature protein"
  ]
  node
  [
     id 1724
     label "a mature small ubiquitin-like modifier (SUMO) peptide"
  ]
  node
  [
     id 1601
     label "a medium-chain 2,3,4-saturated fatty acyl CoA"
  ]
  node
  [
     id 1602
     label "a medium-chain trans-2,3-dehydroacyl-CoA"
  ]
  node
  [
     id 287
     label "a menaquinol"
  ]
  node
  [
     id 288
     label "a menaquinone"
  ]
  node
  [
     id 1565
     label "a methyl jasmonate"
  ]
  node
  [
     id 1914
     label "a methylated amine"
  ]
  node
  [
     id 2856
     label "a methylated methyl acceptor"
  ]
  node
  [
     id 2858
     label "a methylated protein"
  ]
  node
  [
     id 1622
     label "a methylated ribosomal protein L11"
  ]
  node
  [
     id 1605
     label "a mismatched DNA base pair"
  ]
  node
  [
     id 1607
     label "a mitochondrial preprotein including a mitochondrial targeting sequence"
  ]
  node
  [
     id 1609
     label "a monoamide of a dicarboxylate"
  ]
  node
  [
     id 1611
     label "a mRNA with poly(A) tail"
  ]
  node
  [
     id 1612
     label "a myo-inositol monophosphate"
  ]
  node
  [
     id 1613
     label "a myosin heavy chain"
  ]
  node
  [
     id 1614
     label "a myosin-heavy chain-phosphate"
  ]
  node
  [
     id 1615
     label "a myristoyl-[acp]"
  ]
  node
  [
     id 1514
     label "a negatively supercoiled DNA"
  ]
  node
  [
     id 1620
     label "a nitrile"
  ]
  node
  [
     id 1776
     label "a non galactosylated galactose acceptor"
  ]
  node
  [
     id 1774
     label "a non glucosylated glucose acceptor"
  ]
  node
  [
     id 1621
     label "a non-methylated ribosomal protein L11"
  ]
  node
  [
     id 1689
     label "a nucleoside 3'-phosphate"
  ]
  node
  [
     id 219
     label "a nucleoside monophosphate"
  ]
  node
  [
     id 1625
     label "a nucleoside triphosphate"
  ]
  node
  [
     id 1624
     label "a nucleosidediphosphate"
  ]
  node
  [
     id 1623
     label "a nucleosidediphosphate-glucose"
  ]
  node
  [
     id 1972
     label "a nucleotidediphosphate-aldose"
  ]
  node
  [
     id 1628
     label "a O-sialoglycoprotein"
  ]
  node
  [
     id 1629
     label "a palmitoleoyl-[acp]"
  ]
  node
  [
     id 424
     label "a palmitoyl-[acp]"
  ]
  node
  [
     id 1633
     label "a palmitoylated protein"
  ]
  node
  [
     id 1683
     label "a partially processed polycistronic tRNA precursor"
  ]
  node
  [
     id 1635
     label "a pectate"
  ]
  node
  [
     id 1636
     label "a pectate oligosaccharide with 4-(4-deoxy-α-D-galact-4-enuronosyl)-D-galacturonate end"
  ]
  node
  [
     id 1637
     label "a pectin"
  ]
  node
  [
     id 1180
     label "a peptide"
  ]
  node
  [
     id 1640
     label "a peptide with a leader sequence"
  ]
  node
  [
     id 1642
     label "a peptidoglycan"
  ]
  node
  [
     id 1643
     label "a peptidoglycan with cleaved N-acetyl-glucosamine"
  ]
  node
  [
     id 1222
     label "a petrosel-2-enoyl-[acp]"
  ]
  node
  [
     id 1645
     label "a petroselinoyl-[acp]"
  ]
  node
  [
     id 1647
     label "a phenolic donor"
  ]
  node
  [
     id 1649
     label "a phenolic steroid"
  ]
  node
  [
     id 1648
     label "a phenoxyl radical of a phenolic donor"
  ]
  node
  [
     id 1651
     label "a phosphate monoester"
  ]
  node
  [
     id 1652
     label "a phosphatidyl-N-dimethylethanolamine"
  ]
  node
  [
     id 1653
     label "a phosphatidyl-N-methylethanolamine"
  ]
  node
  [
     id 1235
     label "a phosphatidylcholine"
  ]
  node
  [
     id 1657
     label "a phosphatidylcholine[out]"
  ]
  node
  [
     id 1233
     label "a phospholipid"
  ]
  node
  [
     id 1659
     label "a phospholipid cyclopropane fatty acid"
  ]
  node
  [
     id 1658
     label "a phospholipid olefinic fatty acid"
  ]
  node
  [
     id 1660
     label "a phospholipid[in]"
  ]
  node
  [
     id 1661
     label "a phospholipid[out]"
  ]
  node
  [
     id 1662
     label "a phosphoprotein"
  ]
  node
  [
     id 1664
     label "a phosphorylase a"
  ]
  node
  [
     id 1663
     label "a phosphorylase b"
  ]
  node
  [
     id 2008
     label "a phosphorylated pyruvate dehydrogenase"
  ]
  node
  [
     id 1665
     label "a phytoceramide"
  ]
  node
  [
     id 1666
     label "a pimelyl-[acp]"
  ]
  node
  [
     id 1668
     label "a plant ceramide (I)"
  ]
  node
  [
     id 1669
     label "a plant ceramide (II)"
  ]
  node
  [
     id 1673
     label "a plant ceramide (III)"
  ]
  node
  [
     id 1674
     label "a plant ceramide (IV)"
  ]
  node
  [
     id 1672
     label "a plant ceramide 1-phosphate"
  ]
  node
  [
     id 448
     label "a plastoquinol"
  ]
  node
  [
     id 449
     label "a plastoquinone"
  ]
  node
  [
     id 1675
     label "a poly(ADP-ribose)"
  ]
  node
  [
     id 1318
     label "a poly-6-phosphogluco-maltodextrin"
  ]
  node
  [
     id 1678
     label "a polycistronic tRNA precursor"
  ]
  node
  [
     id 1685
     label "a polyisoprenyldiphosphate"
  ]
  node
  [
     id 1283
     label "a polynucleotide"
  ]
  node
  [
     id 1690
     label "a polypeptide"
  ]
  node
  [
     id 1692
     label "a primary alcohol"
  ]
  node
  [
     id 1693
     label "a primary amine"
  ]
  node
  [
     id 1608
     label "a processed mitochondrial protein"
  ]
  node
  [
     id 1606
     label "a properly matched DNA base pair"
  ]
  node
  [
     id 1634
     label "a protein"
  ]
  node
  [
     id 1698
     label "a protein c-terminal S-farnesyl-L-cysteine"
  ]
  node
  [
     id 1699
     label "a protein c-terminal s-farnesyl-l-cysteine methyl ester"
  ]
  node
  [
     id 1350
     label "a protein L-tyrosine-O-sulfate"
  ]
  node
  [
     id 2846
     label "a protein L-β-isoaspartate α-methyl ester"
  ]
  node
  [
     id 2006
     label "a protein N-phospho-L-histidine"
  ]
  node
  [
     id 1701
     label "a protein S-farnesyl-L-cysteine"
  ]
  node
  [
     id 1703
     label "a protein with correct disulfide bonds"
  ]
  node
  [
     id 1702
     label "a protein with incorrect disulfide bonds"
  ]
  node
  [
     id 1704
     label "a protein with N-terminal methionine"
  ]
  node
  [
     id 1342
     label "a protein-L-glutamate--O5-methyl-ester"
  ]
  node
  [
     id 1347
     label "a protein-L-methionine-(R)-S-oxide"
  ]
  node
  [
     id 1348
     label "a protein-L-methionine-(S)-S-oxide"
  ]
  node
  [
     id 1705
     label "a protein-L-tyrosine phosphate"
  ]
  node
  [
     id 1344
     label "a protein-N-ubiquityl-lysine"
  ]
  node
  [
     id 1706
     label "a protein-γ-glutamate"
  ]
  node
  [
     id 569
     label "a proteindisulfide"
  ]
  node
  [
     id 1700
     label "a proteindithiol"
  ]
  node
  [
     id 2009
     label "a pyruvate dehydrogenase"
  ]
  node
  [
     id 1708
     label "a quinol"
  ]
  node
  [
     id 1707
     label "a quinone"
  ]
  node
  [
     id 1710
     label "a RAD21 cohesin subunit"
  ]
  node
  [
     id 2132
     label "a reduced adrenodoxin"
  ]
  node
  [
     id 231
     label "a reduced c-type cytochrome"
  ]
  node
  [
     id 254
     label "a reduced electron acceptor"
  ]
  node
  [
     id 685
     label "a reduced electron-transfer flavoprotein"
  ]
  node
  [
     id 180
     label "a reduced ferredoxin"
  ]
  node
  [
     id 1711
     label "a reduced ferroprotein (Fe II)"
  ]
  node
  [
     id 1963
     label "a reduced flavodoxin"
  ]
  node
  [
     id 307
     label "a reduced flavoprotein"
  ]
  node
  [
     id 1965
     label "a reduced flavoprotein (FADH2)"
  ]
  node
  [
     id 1967
     label "a reduced flavoprotein (FMNH2)"
  ]
  node
  [
     id 554
     label "a reduced glutaredoxin"
  ]
  node
  [
     id 1819
     label "a reduced NrdH glutaredoxin-like protein"
  ]
  node
  [
     id 1713
     label "a reduced plastocyanin"
  ]
  node
  [
     id 533
     label "a reduced plastocyanin[in]"
  ]
  node
  [
     id 524
     label "a reduced thioredoxin"
  ]
  node
  [
     id 1619
     label "a relaxed DNA"
  ]
  node
  [
     id 1858
     label "a retinol"
  ]
  node
  [
     id 1717
     label "a ribonucleoside"
  ]
  node
  [
     id 1716
     label "a ribonucleoside monophosphate"
  ]
  node
  [
     id 1715
     label "a ribonucleoside triphosphate"
  ]
  node
  [
     id 1473
     label "a ribonucleosidediphosphate"
  ]
  node
  [
     id 1718
     label "a RNA-DNA hybrid"
  ]
  node
  [
     id 1839
     label "a S-geranylgeranyl protein"
  ]
  node
  [
     id 1720
     label "a secondary alcohol"
  ]
  node
  [
     id 1709
     label "a semiquinone"
  ]
  node
  [
     id 1594
     label "a short glucan"
  ]
  node
  [
     id 1747
     label "a single-stranded oligoribonucleotide"
  ]
  node
  [
     id 1146
     label "a single-stranded RNA"
  ]
  node
  [
     id 1568
     label "a small peptide"
  ]
  node
  [
     id 1722
     label "a small subunit of molybdopterin synthase"
  ]
  node
  [
     id 1723
     label "a small ubiquitin-like modifier (SUMO) propeptide"
  ]
  node
  [
     id 1725
     label "a sphingoid 1-phosphate"
  ]
  node
  [
     id 1385
     label "a sphingoid base"
  ]
  node
  [
     id 702
     label "a standard α amino acid"
  ]
  node
  [
     id 1727
     label "a stearoyl-[acp]"
  ]
  node
  [
     id 1670
     label "a sterol"
  ]
  node
  [
     id 1730
     label "a steryl-ester"
  ]
  node
  [
     id 1734
     label "a sugar"
  ]
  node
  [
     id 1731
     label "a sugar alcohol"
  ]
  node
  [
     id 1733
     label "a sugar phosphate"
  ]
  node
  [
     id 3126
     label "a sugar-1-phosphate"
  ]
  node
  [
     id 3110
     label "a sulfoquinovosyldiacylglycerol"
  ]
  node
  [
     id 1898
     label "a sulfur acceptor"
  ]
  node
  [
     id 2012
     label "a tau protein"
  ]
  node
  [
     id 2929
     label "a thalian-diol"
  ]
  node
  [
     id 1362
     label "a ThiI sulfur-carrier protein"
  ]
  node
  [
     id 1361
     label "a thiocarboxy-adenylated-[ThiS-Protein]"
  ]
  node
  [
     id 1372
     label "a thiocarboxylated small subunit of molybdopterin synthase"
  ]
  node
  [
     id 1735
     label "a thiohydroximate-O-sulfate with a terminal alkene"
  ]
  node
  [
     id 1738
     label "a thiohydroximate-O-sulfate without a terminal alkene"
  ]
  node
  [
     id 1759
     label "a thiol"
  ]
  node
  [
     id 1739
     label "a ThiS sulfur-carrier protein"
  ]
  node
  [
     id 1214
     label "a trans dodec-2-enoyl-[acp]"
  ]
  node
  [
     id 1548
     label "a trans hex-2-enoyl-[acp]"
  ]
  node
  [
     id 1632
     label "a trans hexadecenoyl-[acp]"
  ]
  node
  [
     id 1219
     label "a trans oct-2-enoyl-[acp]"
  ]
  node
  [
     id 1618
     label "a trans tetradec-2-enoyl-[acp]"
  ]
  node
  [
     id 1740
     label "a trans-2,trans-4-dienoyl-CoA"
  ]
  node
  [
     id 1171
     label "a trans-2-enoyl-[acyl-carrier protein]"
  ]
  node
  [
     id 1176
     label "a trans-2-enoyl-CoA"
  ]
  node
  [
     id 1277
     label "a trans-3-enoyl-CoA"
  ]
  node
  [
     id 1207
     label "a trans-docos-2-enoyl-[acp]"
  ]
  node
  [
     id 1205
     label "a trans-eicos-2-enoyl-[acp]"
  ]
  node
  [
     id 1212
     label "a trans-hexacos-2-enoyl-[acp]"
  ]
  node
  [
     id 1225
     label "a trans-octadec-2-enoyl-[acp]"
  ]
  node
  [
     id 1217
     label "a trans-tetracos-2-enoyl-[acp]"
  ]
  node
  [
     id 1471
     label "a trans-Δ2-decenoyl-[acp]"
  ]
  node
  [
     id 1291
     label "a trans-Δ3-cis-Δ5-dodecenoyl-[acp]"
  ]
  node
  [
     id 1294
     label "a trans-Δ3-cis-Δ7-tetradecenoyl-[acp]"
  ]
  node
  [
     id 1297
     label "a trans-Δ3-cis-Δ9-hexadecenoyl-[acp]"
  ]
  node
  [
     id 1430
     label "a trans2,cis-5-dienoyl-CoA"
  ]
  node
  [
     id 1741
     label "a trans3,cis-5-dienoyl-CoA"
  ]
  node
  [
     id 513
     label "a triacylglycerol"
  ]
  node
  [
     id 1229
     label "a trigalactosyldiacylglycerol"
  ]
  node
  [
     id 1691
     label "a tripeptide"
  ]
  node
  [
     id 2300
     label "a tRNA"
  ]
  node
  [
     id 1751
     label "a tRNA 2-thiouridine34"
  ]
  node
  [
     id 1757
     label "a tRNA containing 5-methyluridine54"
  ]
  node
  [
     id 1745
     label "a tRNA containing a 3' CCA end"
  ]
  node
  [
     id 1742
     label "a tRNA containing N6-dimethylallyladenosine"
  ]
  node
  [
     id 1681
     label "a tRNA intron"
  ]
  node
  [
     id 1744
     label "a tRNA precursor"
  ]
  node
  [
     id 1748
     label "a tRNA precursor with a 5' extension"
  ]
  node
  [
     id 1682
     label "a tRNA precursor with a 5' extension and a long 3' trailer"
  ]
  node
  [
     id 1684
     label "a tRNA precursor with a 5' extension and a short 3' extension"
  ]
  node
  [
     id 1749
     label "a tRNA precursor with a short 3' extension"
  ]
  node
  [
     id 1755
     label "a tRNA pseudouridine38-40"
  ]
  node
  [
     id 1750
     label "a tRNA uridine34"
  ]
  node
  [
     id 1754
     label "a tRNA uridine38-40"
  ]
  node
  [
     id 1756
     label "a tRNA uridine54"
  ]
  node
  [
     id 1345
     label "a ubiquitin"
  ]
  node
  [
     id 1758
     label "a ubiquitin C-terminal thioester"
  ]
  node
  [
     id 3125
     label "a UDP-sugar"
  ]
  node
  [
     id 1760
     label "a very long chain alcohol"
  ]
  node
  [
     id 1589
     label "a very long chain fatty acyl-CoA"
  ]
  node
  [
     id 1762
     label "a very-long-chain (3R)-3-hydroxyacyl-CoA"
  ]
  node
  [
     id 1765
     label "a very-long-chain 2,3,4-saturated fatty acyl CoA"
  ]
  node
  [
     id 1766
     label "a very-long-chain aldehyde"
  ]
  node
  [
     id 1764
     label "a very-long-chain oxoacyl-CoA"
  ]
  node
  [
     id 1763
     label "a very-long-chain trans-2,3-dehydroacyl-CoA"
  ]
  node
  [
     id 1761
     label "a wax ester"
  ]
  node
  [
     id 1768
     label "a xenobiotic[in]"
  ]
  node
  [
     id 1769
     label "a xenobiotic[out]"
  ]
  node
  [
     id 1554
     label "a xylogalacturonan"
  ]
  node
  [
     id 1770
     label "a α-D-mannosyl-(1→6)-β-D-mannosyl-(1→4)-N-acetyl-β-D-glucosaminyl-(1→4)-N-acetyl-β-D-glucosaminyl-[glycoprotein]"
  ]
  node
  [
     id 511
     label "a β,βdigalactosyldiacylglycerol"
  ]
  node
  [
     id 1778
     label "a β-D glucan"
  ]
  node
  [
     id 1773
     label "a β-D glucoside"
  ]
  node
  [
     id 1775
     label "a β-D-galactoside"
  ]
  node
  [
     id 3105
     label "a β-D-galactosyl-(1→4)-β-D-glucosyl-(1↔1)-ceramide"
  ]
  node
  [
     id 1777
     label "a β-D-glucan with a C3-substituted glucose"
  ]
  node
  [
     id 1779
     label "a β-D-glucuronoside"
  ]
  node
  [
     id 1781
     label "a Δ4-hexadecenoyl-[acp]"
  ]
  node
  [
     id 1631
     label "a Δ6-hexadecenoyl-[acp]"
  ]
  node
  [
     id 1782
     label "abieta-7,13-dien-18-ol"
  ]
  node
  [
     id 1783
     label "abieta-7,13-diene-18-al"
  ]
  node
  [
     id 1784
     label "abietadiene-diol"
  ]
  node
  [
     id 1785
     label "acetaldehyde"
  ]
  node
  [
     id 1311
     label "acetate"
  ]
  node
  [
     id 260
     label "acetoacetate"
  ]
  node
  [
     id 267
     label "acetoacetyl-CoA"
  ]
  node
  [
     id 311
     label "acetol"
  ]
  node
  [
     id 21
     label "acetone"
  ]
  node
  [
     id 2623
     label "acetone cyanohydrin"
  ]
  node
  [
     id 261
     label "acetyl-CoA"
  ]
  node
  [
     id 1797
     label "acetylajmaline"
  ]
  node
  [
     id 1799
     label "acrolein"
  ]
  node
  [
     id 840
     label "acrylyl-CoA"
  ]
  node
  [
     id 1808
     label "adenine"
  ]
  node
  [
     id 1801
     label "adenine1618 in 23S rRNA"
  ]
  node
  [
     id 1803
     label "adenine22 in tRNA"
  ]
  node
  [
     id 579
     label "adenine2503 in 23S rRNA"
  ]
  node
  [
     id 1806
     label "adenine[in]"
  ]
  node
  [
     id 1805
     label "adenine[out]"
  ]
  node
  [
     id 1807
     label "adenosine"
  ]
  node
  [
     id 103
     label "adenosine 3',5'-bisphosphate"
  ]
  node
  [
     id 2884
     label "adenosine 5'-phosphoselenate"
  ]
  node
  [
     id 1809
     label "adenosine 5'-phosphosulfate"
  ]
  node
  [
     id 1811
     label "adenosine[in]"
  ]
  node
  [
     id 1810
     label "adenosine[out]"
  ]
  node
  [
     id 1812
     label "adenylo-succinate"
  ]
  node
  [
     id 1813
     label "adenylyl-molybdopterin"
  ]
  node
  [
     id 1476
     label "adiacylglycerol"
  ]
  node
  [
     id 1610
     label "adicarboxylate"
  ]
  node
  [
     id 1477
     label "adietary all-trans-retinyl ester"
  ]
  node
  [
     id 1480
     label "adihomo γ linolenoyl [acp]"
  ]
  node
  [
     id 1482
     label "adihydroflavonol"
  ]
  node
  [
     id 2611
     label "adihydroquercetin"
  ]
  node
  [
     id 1484
     label "adinucleotide (nucleic acid)"
  ]
  node
  [
     id 1638
     label "adipeptide"
  ]
  node
  [
     id 1485
     label "adipeptide with proline at carboxy terminal"
  ]
  node
  [
     id 2236
     label "adiphospho-1D-myo-inositol tetrakisphosphate"
  ]
  node
  [
     id 238
     label "ADP"
  ]
  node
  [
     id 1266
     label "ADP ribose 1'',2''-cyclic phosphate"
  ]
  node
  [
     id 1820
     label "ADP-D-ribosyl(n)-acceptor"
  ]
  node
  [
     id 1821
     label "ADP-D-ribosyl(n+1)-acceptor"
  ]
  node
  [
     id 1677
     label "ADP-ribose"
  ]
  node
  [
     id 1823
     label "ADP-α-D-glucose"
  ]
  node
  [
     id 1826
     label "afzelechin"
  ]
  node
  [
     id 930
     label "agmatine"
  ]
  node
  [
     id 1798
     label "ajmaline"
  ]
  node
  [
     id 588
     label "ajugose"
  ]
  node
  [
     id 2396
     label "alginate"
  ]
  node
  [
     id 1501
     label "all-cis-7,10,13,16,19-docosapentaenoate"
  ]
  node
  [
     id 1828
     label "all-trans neurosporene"
  ]
  node
  [
     id 1831
     label "all-trans-10'-apo-β-carotenal"
  ]
  node
  [
     id 1834
     label "all-trans-3,4-didehydrolycopene"
  ]
  node
  [
     id 1836
     label "all-trans-decaprenyldiphosphate"
  ]
  node
  [
     id 147
     label "all-trans-geranyl-geranyl diphosphate"
  ]
  node
  [
     id 1841
     label "all-trans-heptaprenyldiphosphate"
  ]
  node
  [
     id 1843
     label "all-trans-hexaprenyl diphosphate"
  ]
  node
  [
     id 1845
     label "all-trans-lycopene"
  ]
  node
  [
     id 964
     label "all-trans-nonaprenyl diphosphate"
  ]
  node
  [
     id 1854
     label "all-trans-octaprenyl diphosphate"
  ]
  node
  [
     id 526
     label "all-trans-phytoene"
  ]
  node
  [
     id 445
     label "all-trans-retinal"
  ]
  node
  [
     id 1856
     label "all-trans-retinoate"
  ]
  node
  [
     id 1478
     label "all-trans-retinol"
  ]
  node
  [
     id 1857
     label "all-trans-retinyl palmitate"
  ]
  node
  [
     id 1859
     label "all-trans-β-carotene"
  ]
  node
  [
     id 1863
     label "allantoate"
  ]
  node
  [
     id 531
     label "allicin"
  ]
  node
  [
     id 1867
     label "alliin"
  ]
  node
  [
     id 2605
     label "allolactose"
  ]
  node
  [
     id 1868
     label "allyl alcohol"
  ]
  node
  [
     id 530
     label "allylsulfenate"
  ]
  node
  [
     id 1869
     label "amino acids(n)"
  ]
  node
  [
     id 1870
     label "amino acids(n-1)"
  ]
  node
  [
     id 1871
     label "aminoacetone"
  ]
  node
  [
     id 837
     label "aminocarboxymuconate semialdehyde"
  ]
  node
  [
     id 1015
     label "aminoimidazole carboxamide ribonucleotide"
  ]
  node
  [
     id 318
     label "ammonia"
  ]
  node
  [
     id 651
     label "ammonium"
  ]
  node
  [
     id 1878
     label "ammonium[in]"
  ]
  node
  [
     id 1877
     label "ammonium[out]"
  ]
  node
  [
     id 1879
     label "amorpha-4,11-diene"
  ]
  node
  [
     id 49
     label "AMP"
  ]
  node
  [
     id 1923
     label "amylopectin"
  ]
  node
  [
     id 1882
     label "an (3R)-3-hydroxymyristoyl-[acp]"
  ]
  node
  [
     id 1885
     label "an (N-acetylglucosaminyl)2-diphosphodolichol"
  ]
  node
  [
     id 1886
     label "an (R)-3-hydroxydecanoyl-[acp]"
  ]
  node
  [
     id 1888
     label "an (R)-3-hydroxyhexanoyl-[acp]"
  ]
  node
  [
     id 1889
     label "an (R)-3-hydroxypalmitoyl-[acp]"
  ]
  node
  [
     id 1890
     label "an (S)-2-hydroxyacid"
  ]
  node
  [
     id 1891
     label "an 11-hydroxyjasmonate"
  ]
  node
  [
     id 1892
     label "an 11-hydroxyjasmonate sulfate"
  ]
  node
  [
     id 1894
     label "an 11-oxosteroid"
  ]
  node
  [
     id 1893
     label "an 11-β-hydroxysteroid"
  ]
  node
  [
     id 684
     label "an [apo BCAA dehydrogenase E2 protein] N6-dihydrolipoyl-L-lysine"
  ]
  node
  [
     id 275
     label "an [apo BCAA dehydrogenase E2 protein] N6-lipoyl-L-lysine"
  ]
  node
  [
     id 847
     label "an [apo BCAA dehydrogenase E2 protein] N6-S-[2-methylpropanoyl]dihydrolipoyl-L-lysine"
  ]
  node
  [
     id 1895
     label "an [eIF5A-precursor]-deoxyhypusine"
  ]
  node
  [
     id 1353
     label "an [eIF5A-precursor]-lysine"
  ]
  node
  [
     id 1352
     label "an [eIF5A-precursor]-N-(4-aminobutylidene)-lysine"
  ]
  node
  [
     id 1374
     label "an [L-cysteine desulfurase]-S-sulfanyl-L-cysteine"
  ]
  node
  [
     id 1512
     label "an acceptor Xyloglucan"
  ]
  node
  [
     id 1511
     label "an acceptor xyloglucan with xyloglucanyl segment"
  ]
  node
  [
     id 1907
     label "an acetic ester"
  ]
  node
  [
     id 1790
     label "an acetoacetyl-[acp]"
  ]
  node
  [
     id 1899
     label "an acetyl-[acp]"
  ]
  node
  [
     id 1550
     label "an acetylated histone"
  ]
  node
  [
     id 1902
     label "an acyl phosphate"
  ]
  node
  [
     id 1250
     label "an acyl-[acp]"
  ]
  node
  [
     id 1903
     label "an acyl-CoA"
  ]
  node
  [
     id 1905
     label "an ADP-sugar"
  ]
  node
  [
     id 570
     label "an alcohol"
  ]
  node
  [
     id 1275
     label "an aldehyde"
  ]
  node
  [
     id 1732
     label "an aldose"
  ]
  node
  [
     id 1908
     label "an aliphatic amine"
  ]
  node
  [
     id 1946
     label "an aliphatic L-amino acid"
  ]
  node
  [
     id 1767
     label "an alkane"
  ]
  node
  [
     id 1909
     label "an alkylated DNA"
  ]
  node
  [
     id 1910
     label "an alkylated nucleobase"
  ]
  node
  [
     id 1911
     label "an all-trans-retinyl ester"
  ]
  node
  [
     id 3132
     label "an aminated amine donor"
  ]
  node
  [
     id 1913
     label "an amine"
  ]
  node
  [
     id 1516
     label "an anthocyanidin"
  ]
  node
  [
     id 2647
     label "an anthocyanidin-3-O-(6-O-malonyl-β-D-glucoside)"
  ]
  node
  [
     id 3013
     label "an anthocyanidin-3-O-D-glucoside"
  ]
  node
  [
     id 2648
     label "an anthocyanidin-3-O-β-D-glucoside"
  ]
  node
  [
     id 1915
     label "an anthocyanin"
  ]
  node
  [
     id 1916
     label "an anthocyanin 3'-O-β-D glucoside"
  ]
  node
  [
     id 1466
     label "an AP(apurinic or apyrimidinic) site created by glycosylic bond cleavage"
  ]
  node
  [
     id 1551
     label "an apo-[acp]"
  ]
  node
  [
     id 3090
     label "an arabinoxylan"
  ]
  node
  [
     id 1918
     label "an aromatic carboxylate"
  ]
  node
  [
     id 1917
     label "an aryl aldehyde"
  ]
  node
  [
     id 1896
     label "an eIF5A-hypusine"
  ]
  node
  [
     id 289
     label "an electron-transfer-related quinol"
  ]
  node
  [
     id 290
     label "an electron-transfer-related quinone"
  ]
  node
  [
     id 1300
     label "an enoylglutaryl-[acp] methyl ester"
  ]
  node
  [
     id 1303
     label "an enoylpimelyl-[acp] methyl ester"
  ]
  node
  [
     id 1736
     label "an epithionitrile"
  ]
  node
  [
     id 1919
     label "an epoxide"
  ]
  node
  [
     id 1921
     label "an exposed unphosphorylated, (α-1,6)-branched malto-oligosaccharide tail on amylopectin"
  ]
  node
  [
     id 1315
     label "an exposed unphosphorylated, unbranched malto-oligosaccharide tail on amylopectin"
  ]
  node
  [
     id 1925
     label "an Fe(III)-siderophore[in]"
  ]
  node
  [
     id 1924
     label "an Fe(III)-siderophore[out]"
  ]
  node
  [
     id 1933
     label "an inositolphosphorylceramide"
  ]
  node
  [
     id 586
     label "an inulin"
  ]
  node
  [
     id 1926
     label "an isoflavone"
  ]
  node
  [
     id 1928
     label "an isoflavone-7-O-β-D-glucoside"
  ]
  node
  [
     id 1929
     label "an L-1-phosphatidyl-ethanolamine"
  ]
  node
  [
     id 1237
     label "an L-1-phosphatidyl-ethanolamine[out]"
  ]
  node
  [
     id 1378
     label "an L-1-phosphatidyl-glycerol"
  ]
  node
  [
     id 1258
     label "an L-1-phosphatidyl-inositol"
  ]
  node
  [
     id 1380
     label "an L-1-phosphatidylglycerol-phosphate"
  ]
  node
  [
     id 1379
     label "an L-1-phosphatidylserine"
  ]
  node
  [
     id 1309
     label "an L-2-amino-acid"
  ]
  node
  [
     id 1373
     label "an L-cysteine desulfurase"
  ]
  node
  [
     id 1327
     label "an L-cysteine-S-conjugate"
  ]
  node
  [
     id 1934
     label "an L-glutaminyl-peptide"
  ]
  node
  [
     id 1936
     label "an L-histidine in eEF-2"
  ]
  node
  [
     id 2013
     label "an mRNA"
  ]
  node
  [
     id 1937
     label "an N-acetyl-α-D-glucosaminide"
  ]
  node
  [
     id 1940
     label "an N-acetyl-β-D-galactosalaminyl-[glycan]"
  ]
  node
  [
     id 1771
     label "an N-acetyl-β-D-glucosaminyl-(1→4)-N-acetyl-β-D-glucosaminyl-[glycoprotein]"
  ]
  node
  [
     id 1944
     label "an N-acetyl-β-D-hexosamine"
  ]
  node
  [
     id 1943
     label "an N-acetyl-β-D-hexosaminide"
  ]
  node
  [
     id 1507
     label "an N-acetylglucosaminyl-diphosphodolichol"
  ]
  node
  [
     id 1945
     label "an N-acylated aliphatic-L-amino acid"
  ]
  node
  [
     id 1948
     label "an N-acylated amino acid"
  ]
  node
  [
     id 1947
     label "an N-acylated peptide"
  ]
  node
  [
     id 2712
     label "an N-substituted amino acid"
  ]
  node
  [
     id 1537
     label "an N2-methylguanine10 in tRNA"
  ]
  node
  [
     id 3015
     label "an N6-alkylaminopurine"
  ]
  node
  [
     id 3014
     label "an N6-alkylaminopurine-7-β-D-glucoside"
  ]
  node
  [
     id 1791
     label "an Nα-acetyl-peptide"
  ]
  node
  [
     id 1950
     label "an O-acyl-L-carnitine[in]"
  ]
  node
  [
     id 1949
     label "an O-acyl-L-carnitine[out]"
  ]
  node
  [
     id 1671
     label "an O-glucosylsterol"
  ]
  node
  [
     id 2011
     label "an O-phospho-tau protein"
  ]
  node
  [
     id 1953
     label "an octanoyl-[acp]"
  ]
  node
  [
     id 2667
     label "an octapeptide"
  ]
  node
  [
     id 1728
     label "an oleoyl-[acp]"
  ]
  node
  [
     id 1676
     label "an oligo-ADP-ribose"
  ]
  node
  [
     id 1957
     label "an oligonucleotide"
  ]
  node
  [
     id 1958
     label "an oligopeptide"
  ]
  node
  [
     id 1959
     label "an oligosaccharide with-β-1,3-linked-galactose(n)"
  ]
  node
  [
     id 1960
     label "an oligosaccharide with-β-1,3-linked-galactose(n-1)"
  ]
  node
  [
     id 571
     label "an organic hydroperoxide"
  ]
  node
  [
     id 1939
     label "an organic molecule"
  ]
  node
  [
     id 2131
     label "an oxidized adrenodoxin"
  ]
  node
  [
     id 232
     label "an oxidized cytochrome c"
  ]
  node
  [
     id 255
     label "an oxidized electron acceptor"
  ]
  node
  [
     id 686
     label "an oxidized electron-transfer flavoprotein"
  ]
  node
  [
     id 181
     label "an oxidized ferredoxin"
  ]
  node
  [
     id 1712
     label "an oxidized ferroprotein (Fe III)"
  ]
  node
  [
     id 1962
     label "an oxidized flavodoxin"
  ]
  node
  [
     id 306
     label "an oxidized flavoprotein"
  ]
  node
  [
     id 1964
     label "an oxidized flavoprotein (FAD)"
  ]
  node
  [
     id 1966
     label "an oxidized flavoprotein (FMN)"
  ]
  node
  [
     id 555
     label "an oxidized glutaredoxin"
  ]
  node
  [
     id 1818
     label "an oxidized NrdH glutaredoxin-like protein"
  ]
  node
  [
     id 1714
     label "an oxidized plastocyanin"
  ]
  node
  [
     id 532
     label "an oxidized plastocyanin[in]"
  ]
  node
  [
     id 525
     label "an oxidized thioredoxin"
  ]
  node
  [
     id 1968
     label "an RNA"
  ]
  node
  [
     id 1970
     label "an S-alkyl-L-cysteine S-oxide"
  ]
  node
  [
     id 1971
     label "an S-alkylsulfenate"
  ]
  node
  [
     id 291
     label "an ubiquinol"
  ]
  node
  [
     id 292
     label "an ubiquinone"
  ]
  node
  [
     id 1265
     label "an uncharged tRNA"
  ]
  node
  [
     id 2688
     label "an unsulfurated sulfur acceptor"
  ]
  node
  [
     id 2386
     label "an XLFG xylogulcan"
  ]
  node
  [
     id 2387
     label "an XLLG xylogulcan"
  ]
  node
  [
     id 3106
     label "an XXLG xylogulcan"
  ]
  node
  [
     id 1546
     label "an XXXG xylogulcan"
  ]
  node
  [
     id 3103
     label "an α,β-digalactosyldiacylglycerol"
  ]
  node
  [
     id 1906
     label "an α-D-aldose-1-phosphate"
  ]
  node
  [
     id 1973
     label "an α-D-galactoside"
  ]
  node
  [
     id 1975
     label "an α-D-mannoside"
  ]
  node
  [
     id 1976
     label "androst-4-en-3,17-dione"
  ]
  node
  [
     id 20
     label "angelicin"
  ]
  node
  [
     id 1977
     label "antheraxanthin"
  ]
  node
  [
     id 827
     label "anthocyanidin 3-glucoside-5-hydroxycinnamoylglucoside"
  ]
  node
  [
     id 828
     label "anthocyanidin-3,5-diglucoside"
  ]
  node
  [
     id 2137
     label "anthranilate"
  ]
  node
  [
     id 1979
     label "apigenin"
  ]
  node
  [
     id 1114
     label "apigenin 7-O(6-malonyl-β-D-glucoside)"
  ]
  node
  [
     id 1117
     label "apigenin 7-O-neohesperidoside"
  ]
  node
  [
     id 1981
     label "APO-[3-methylcrotonoyl-CoA:carbon-dioxide ligase (ADP-forming)]"
  ]
  node
  [
     id 2015
     label "apo-[propionyl-CoA:carbon-dioxide ligase (ADP-forming)]"
  ]
  node
  [
     id 1983
     label "arabidiol"
  ]
  node
  [
     id 1990
     label "arachidate"
  ]
  node
  [
     id 1984
     label "arachidonate"
  ]
  node
  [
     id 1985
     label "arachidonyl-CoA"
  ]
  node
  [
     id 1988
     label "arachidoyl dodecanoate"
  ]
  node
  [
     id 1987
     label "arachidoyl-CoA"
  ]
  node
  [
     id 1991
     label "arsenate"
  ]
  node
  [
     id 1992
     label "arsenite"
  ]
  node
  [
     id 1993
     label "arsenite[in]"
  ]
  node
  [
     id 1994
     label "arsenite[out]"
  ]
  node
  [
     id 1880
     label "artemisinic alcohol"
  ]
  node
  [
     id 1995
     label "artemisinic aldehyde"
  ]
  node
  [
     id 52
     label "ATP"
  ]
  node
  [
     id 499
     label "aureusidin 6-O-glucoside"
  ]
  node
  [
     id 993
     label "avenastenone"
  ]
  node
  [
     id 2046
     label "avenasterol"
  ]
  node
  [
     id 432
     label "baccatin III"
  ]
  node
  [
     id 167
     label "baruol"
  ]
  node
  [
     id 2047
     label "behenate"
  ]
  node
  [
     id 235
     label "benzaldehyde"
  ]
  node
  [
     id 3017
     label "benzene-1,4-diol"
  ]
  node
  [
     id 2048
     label "benzoate"
  ]
  node
  [
     id 859
     label "benzoyl-CoA"
  ]
  node
  [
     id 2052
     label "benzyl 6-O-β-D-apiofuranosyl-β-D-glucopyranoside"
  ]
  node
  [
     id 1076
     label "benzyl alcohol"
  ]
  node
  [
     id 2056
     label "benzyl alcohol 6-O-β-D-xylopyranosyl-β-D-glucopyranoside"
  ]
  node
  [
     id 1075
     label "benzyl-6-hydroxy-2-cyclohexene-on-oyl"
  ]
  node
  [
     id 2057
     label "benzyl-desulfoglucosinolate"
  ]
  node
  [
     id 2054
     label "benzylacetate"
  ]
  node
  [
     id 3019
     label "benzyladenine"
  ]
  node
  [
     id 3018
     label "benzyladenine-7-N-glucoside"
  ]
  node
  [
     id 3020
     label "benzyladenine-9-N-glucoside"
  ]
  node
  [
     id 2699
     label "benzylamine"
  ]
  node
  [
     id 2055
     label "benzylbenzoate"
  ]
  node
  [
     id 2058
     label "benzylglucosinolate"
  ]
  node
  [
     id 2060
     label "bergapten"
  ]
  node
  [
     id 2059
     label "bergaptol"
  ]
  node
  [
     id 2061
     label "betaine aldehyde"
  ]
  node
  [
     id 2063
     label "betaine aldehyde hydrate"
  ]
  node
  [
     id 900
     label "betalamate"
  ]
  node
  [
     id 537
     label "betanidin"
  ]
  node
  [
     id 538
     label "betanidin quinone"
  ]
  node
  [
     id 2186
     label "betanin"
  ]
  node
  [
     id 301
     label "bicarbonate"
  ]
  node
  [
     id 2064
     label "big endothelin"
  ]
  node
  [
     id 539
     label "bilirubin"
  ]
  node
  [
     id 179
     label "biliverdin-IX-α"
  ]
  node
  [
     id 3022
     label "biochanin A-7-O-glucoside"
  ]
  node
  [
     id 616
     label "biochanin-A"
  ]
  node
  [
     id 1325
     label "biotin"
  ]
  node
  [
     id 2143
     label "biphenyl-2, 3-diol"
  ]
  node
  [
     id 3084
     label "bis(β-D-glucosyl) crocetin"
  ]
  node
  [
     id 922
     label "bis-noryangonin"
  ]
  node
  [
     id 2066
     label "bisdemalonylsalvianin"
  ]
  node
  [
     id 583
     label "bisorganyltrisulfane"
  ]
  node
  [
     id 2917
     label "bisulfite"
  ]
  node
  [
     id 2068
     label "bixin"
  ]
  node
  [
     id 1849
     label "bixin aldehyde"
  ]
  node
  [
     id 2069
     label "bixindimethyl ester"
  ]
  node
  [
     id 2860
     label "Br-"
  ]
  node
  [
     id 589
     label "bracteatin 6-O-glucoside"
  ]
  node
  [
     id 740
     label "brassicasterol"
  ]
  node
  [
     id 2071
     label "brassinolide"
  ]
  node
  [
     id 2074
     label "brassinolide-23-O-glucoside"
  ]
  node
  [
     id 2075
     label "bupropion"
  ]
  node
  [
     id 165
     label "but-1-en-3-one"
  ]
  node
  [
     id 2077
     label "butan-2-one"
  ]
  node
  [
     id 216
     label "butanal"
  ]
  node
  [
     id 1792
     label "butanoyl-CoA"
  ]
  node
  [
     id 2079
     label "butein 4'-β-D-glucoside"
  ]
  node
  [
     id 2700
     label "butyl acetate"
  ]
  node
  [
     id 2081
     label "C-glucosyl-2-hydroxyflavanone"
  ]
  node
  [
     id 2082
     label "C-hexosyl-luteolin"
  ]
  node
  [
     id 2083
     label "Ca2+[in]"
  ]
  node
  [
     id 2084
     label "Ca2+[out]"
  ]
  node
  [
     id 2085
     label "cadaverine"
  ]
  node
  [
     id 2088
     label "caffeine"
  ]
  node
  [
     id 2091
     label "caffeine[in]"
  ]
  node
  [
     id 2090
     label "caffeine[out]"
  ]
  node
  [
     id 921
     label "caffeoyl-4'-hydroxyphenyllactate"
  ]
  node
  [
     id 760
     label "caffeoyl-CoA"
  ]
  node
  [
     id 2890
     label "caffeoylserotonin"
  ]
  node
  [
     id 951
     label "caffeoylshikimate"
  ]
  node
  [
     id 188
     label "campest-4-en-3-one"
  ]
  node
  [
     id 2093
     label "campest-4-en-3β-ol"
  ]
  node
  [
     id 187
     label "campestanol"
  ]
  node
  [
     id 750
     label "campesterol"
  ]
  node
  [
     id 2095
     label "canavaninosuccinate"
  ]
  node
  [
     id 2097
     label "cannabigerolate"
  ]
  node
  [
     id 402
     label "capsidiol"
  ]
  node
  [
     id 319
     label "carbamate"
  ]
  node
  [
     id 535
     label "carbamoyl-phosphate"
  ]
  node
  [
     id 335
     label "carbon monoxide"
  ]
  node
  [
     id 2099
     label "carbonic acid"
  ]
  node
  [
     id 2100
     label "carboxyphosphinopyruvate"
  ]
  node
  [
     id 2102
     label "carboxyphosphonoenolpyruvate"
  ]
  node
  [
     id 1139
     label "carlactone"
  ]
  node
  [
     id 2103
     label "carlactone carboxylate"
  ]
  node
  [
     id 1101
     label "castasterone"
  ]
  node
  [
     id 2107
     label "castasterone-23-O-glucoside"
  ]
  node
  [
     id 540
     label "catechol"
  ]
  node
  [
     id 1096
     label "cathasterone"
  ]
  node
  [
     id 2108
     label "Cd2+[in]"
  ]
  node
  [
     id 2109
     label "Cd2+[out]"
  ]
  node
  [
     id 126
     label "CDP"
  ]
  node
  [
     id 2110
     label "CDP-choline"
  ]
  node
  [
     id 1236
     label "CDP-choline[out]"
  ]
  node
  [
     id 2793
     label "CDP-ethanolamine"
  ]
  node
  [
     id 1239
     label "CDP-ethanolamine[out]"
  ]
  node
  [
     id 2111
     label "CDP-glycerol"
  ]
  node
  [
     id 2112
     label "CDP-N-dimethylethanolamine"
  ]
  node
  [
     id 2113
     label "CDP-N-methylethanolamine"
  ]
  node
  [
     id 2114
     label "cellobiose"
  ]
  node
  [
     id 2115
     label "cellulose"
  ]
  node
  [
     id 3025
     label "cellulose(n)"
  ]
  node
  [
     id 3024
     label "cellulose(n+1)"
  ]
  node
  [
     id 1383
     label "ceramide 1-phosphate"
  ]
  node
  [
     id 2117
     label "chitin"
  ]
  node
  [
     id 1389
     label "chitotriose"
  ]
  node
  [
     id 400
     label "chloride"
  ]
  node
  [
     id 1122
     label "chlorophyll a"
  ]
  node
  [
     id 1123
     label "chlorophyll b"
  ]
  node
  [
     id 2119
     label "chlorophyllide a"
  ]
  node
  [
     id 1125
     label "chlorophyllide b"
  ]
  node
  [
     id 2125
     label "cholate"
  ]
  node
  [
     id 2133
     label "cholest-5-en-3-one"
  ]
  node
  [
     id 2127
     label "cholestanol"
  ]
  node
  [
     id 2129
     label "cholesterol"
  ]
  node
  [
     id 3026
     label "cholesteryl-β-D-glucoside"
  ]
  node
  [
     id 417
     label "choline"
  ]
  node
  [
     id 1037
     label "chorismate"
  ]
  node
  [
     id 2138
     label "cinnamaldehyde"
  ]
  node
  [
     id 2889
     label "cinnamoylserotonin"
  ]
  node
  [
     id 2990
     label "cinnamoyltyramine"
  ]
  node
  [
     id 2140
     label "cinnamyl alcohol"
  ]
  node
  [
     id 152
     label "cis-2-methylaconitate"
  ]
  node
  [
     id 176
     label "cis-3-hexenal"
  ]
  node
  [
     id 2142
     label "cis-3-phenylcyclohexa-3,5-diene-1,2-diol"
  ]
  node
  [
     id 2144
     label "cis-aconitate"
  ]
  node
  [
     id 542
     label "cis-caffeate"
  ]
  node
  [
     id 2146
     label "cis-coumarinic acid-β-D-glucoside"
  ]
  node
  [
     id 1743
     label "cis-prenyl-tRNA"
  ]
  node
  [
     id 1459
     label "cis-vaccenate"
  ]
  node
  [
     id 2149
     label "cis-zeatin"
  ]
  node
  [
     id 2151
     label "cis-zeatin riboside"
  ]
  node
  [
     id 2148
     label "cis-zeatin riboside monophosphate"
  ]
  node
  [
     id 2153
     label "cis-zeatin riboside[in]"
  ]
  node
  [
     id 2152
     label "cis-zeatin riboside[out]"
  ]
  node
  [
     id 3027
     label "cis-zeatin-7-N-glucoside"
  ]
  node
  [
     id 3028
     label "cis-zeatin-9-N-glucoside"
  ]
  node
  [
     id 3029
     label "cis-zeatin-O-glucoside"
  ]
  node
  [
     id 2155
     label "cis-zeatin[in]"
  ]
  node
  [
     id 2154
     label "cis-zeatin[out]"
  ]
  node
  [
     id 2156
     label "citrate"
  ]
  node
  [
     id 2989
     label "cleaved type-1 transmembrane domains"
  ]
  node
  [
     id 724
     label "CMP"
  ]
  node
  [
     id 821
     label "CMP-3-deoxy-D-manno-octulosonate"
  ]
  node
  [
     id 1238
     label "CMP[out]"
  ]
  node
  [
     id 26
     label "CO2"
  ]
  node
  [
     id 2160
     label "codeine"
  ]
  node
  [
     id 2733
     label "codeinone"
  ]
  node
  [
     id 91
     label "coenzyme A"
  ]
  node
  [
     id 2163
     label "coniferaldehyde"
  ]
  node
  [
     id 2164
     label "coniferyl acetate"
  ]
  node
  [
     id 544
     label "coniferyl alcohol"
  ]
  node
  [
     id 3124
     label "coproporphyrinogen I"
  ]
  node
  [
     id 2166
     label "coproporphyrinogen III"
  ]
  node
  [
     id 587
     label "cornusiin E"
  ]
  node
  [
     id 2168
     label "cotinine"
  ]
  node
  [
     id 940
     label "coumaraldehyde"
  ]
  node
  [
     id 2172
     label "coumarin"
  ]
  node
  [
     id 2147
     label "coumarinate"
  ]
  node
  [
     id 953
     label "coumaryl acetate"
  ]
  node
  [
     id 2174
     label "creatine"
  ]
  node
  [
     id 2173
     label "creatinine"
  ]
  node
  [
     id 2094
     label "crinosterol"
  ]
  node
  [
     id 3031
     label "crocetin"
  ]
  node
  [
     id 3141
     label "crocetindialdehyde"
  ]
  node
  [
     id 226
     label "crotonyl-CoA"
  ]
  node
  [
     id 127
     label "CTP"
  ]
  node
  [
     id 2177
     label "Cu2+[in]"
  ]
  node
  [
     id 2178
     label "Cu2+[out]"
  ]
  node
  [
     id 3033
     label "curcumin"
  ]
  node
  [
     id 3036
     label "curcumin 4',4''-O-β-D-digentiobioside"
  ]
  node
  [
     id 3035
     label "curcumin 4'-O-β-D-gentiobioside"
  ]
  node
  [
     id 3034
     label "curcumin 4'-O-β-D-gentiobiosyl 4''-O-β-D-glucoside"
  ]
  node
  [
     id 3032
     label "curcumin monoglucoside"
  ]
  node
  [
     id 3037
     label "curcumindiglucoside"
  ]
  node
  [
     id 2179
     label "cyanate"
  ]
  node
  [
     id 2180
     label "cyanidin"
  ]
  node
  [
     id 933
     label "cyanidin 3-(p-coumaroyl)-glucoside"
  ]
  node
  [
     id 3039
     label "cyanidin 3-O-sophoroside"
  ]
  node
  [
     id 3038
     label "cyanidin 5-O-β-D-glucoside"
  ]
  node
  [
     id 932
     label "cyanidin-3,5-diglucoside"
  ]
  node
  [
     id 934
     label "cyanidin-3-O-β-D-glucoside"
  ]
  node
  [
     id 2182
     label "cyclic pyranopterin monophosphate"
  ]
  node
  [
     id 2184
     label "cyclic- 3,4-O-oxalyl-L-threonate"
  ]
  node
  [
     id 2183
     label "cyclic-2,3-O-oxalyl-L-threonate"
  ]
  node
  [
     id 1996
     label "cyclic-AMP"
  ]
  node
  [
     id 2438
     label "cyclic-GMP"
  ]
  node
  [
     id 2185
     label "cyclo-dopa 5-O-glucoside"
  ]
  node
  [
     id 172
     label "cycloartenol"
  ]
  node
  [
     id 2187
     label "cycloeucalenol"
  ]
  node
  [
     id 983
     label "cycloeucalenone"
  ]
  node
  [
     id 2189
     label "cyclohex-1-ene-1-carboxyl-CoA"
  ]
  node
  [
     id 2191
     label "cyclopentanol"
  ]
  node
  [
     id 2192
     label "cyclopentanone"
  ]
  node
  [
     id 2193
     label "cysteamine"
  ]
  node
  [
     id 2195
     label "cysteinylglycine"
  ]
  node
  [
     id 2196
     label "cytidine"
  ]
  node
  [
     id 2863
     label "cytidine1402 in 16S rRNA"
  ]
  node
  [
     id 2199
     label "cytosine"
  ]
  node
  [
     id 2866
     label "cytosine1407 in 16S rRNA"
  ]
  node
  [
     id 2200
     label "cytosine1962 in 23S rRNA"
  ]
  node
  [
     id 2203
     label "cytosine[in]"
  ]
  node
  [
     id 2202
     label "cytosine[out]"
  ]
  node
  [
     id 243
     label "D-4'-phosphopantothenate"
  ]
  node
  [
     id 2205
     label "D-arabinose 5-phosphate"
  ]
  node
  [
     id 2206
     label "D-cysteine"
  ]
  node
  [
     id 2207
     label "D-erythro-imidazole-glycerol-phosphate"
  ]
  node
  [
     id 2209
     label "D-erythrose 4-phosphate"
  ]
  node
  [
     id 410
     label "D-fructose"
  ]
  node
  [
     id 2017
     label "D-fructose 6-phosphate"
  ]
  node
  [
     id 2213
     label "D-galactitol"
  ]
  node
  [
     id 2243
     label "D-galactosylononitol"
  ]
  node
  [
     id 75
     label "D-galacturonate"
  ]
  node
  [
     id 3165
     label "D-glucono-1,5-lactone"
  ]
  node
  [
     id 2212
     label "D-glucosamine-6-phosphate"
  ]
  node
  [
     id 2215
     label "D-glucose"
  ]
  node
  [
     id 2216
     label "D-glucose-6-phosphate"
  ]
  node
  [
     id 1780
     label "D-glucuronate"
  ]
  node
  [
     id 2218
     label "D-glyceraldehyde"
  ]
  node
  [
     id 96
     label "D-glyceraldehyde 3-phosphate"
  ]
  node
  [
     id 2219
     label "D-glycerate"
  ]
  node
  [
     id 1464
     label "D-hexose 6-phosphate"
  ]
  node
  [
     id 245
     label "D-lactaldehyde"
  ]
  node
  [
     id 2224
     label "D-mannitol"
  ]
  node
  [
     id 345
     label "D-mannose"
  ]
  node
  [
     id 2225
     label "D-mannose 6-phosphate"
  ]
  node
  [
     id 2226
     label "D-myo-inositol (1,2) bisphosphate"
  ]
  node
  [
     id 2227
     label "D-myo-inositol (1,2,3) trisphosphate"
  ]
  node
  [
     id 2228
     label "D-myo-inositol (1,2,3,4) tetrakisphosphate"
  ]
  node
  [
     id 492
     label "D-myo-inositol (1,2,3,4,5)-pentakisphosphate"
  ]
  node
  [
     id 489
     label "D-myo-inositol (1,2,3,5,6) pentakisphosphate"
  ]
  node
  [
     id 2230
     label "D-myo-inositol (1,2,3,6) tetrakisphosphate"
  ]
  node
  [
     id 490
     label "D-myo-inositol (1,2,4,5,6)-pentakisphosphate"
  ]
  node
  [
     id 2231
     label "D-myo-inositol (1,2,5,6) tetrakisphosphate"
  ]
  node
  [
     id 2232
     label "D-myo-inositol (1,2,6) trisphosphate"
  ]
  node
  [
     id 2233
     label "D-myo-inositol (1,3,4)-trisphosphate"
  ]
  node
  [
     id 2234
     label "D-myo-inositol (1,3,4,5)-tetrakisphosphate"
  ]
  node
  [
     id 491
     label "D-myo-inositol (1,3,4,5,6)-pentakisphosphate"
  ]
  node
  [
     id 2235
     label "D-myo-inositol (1,3,4,6)-tetrakisphosphate"
  ]
  node
  [
     id 1260
     label "D-myo-inositol (1,4)-bisphosphate"
  ]
  node
  [
     id 1259
     label "D-myo-inositol (1,4,5)-trisphosphate"
  ]
  node
  [
     id 2237
     label "D-myo-inositol (1,4,5,6)-tetrakisphosphate"
  ]
  node
  [
     id 2229
     label "D-myo-inositol (2,3,4) trisphosphate"
  ]
  node
  [
     id 2238
     label "D-myo-inositol (2,4) bisphosphate"
  ]
  node
  [
     id 482
     label "D-myo-inositol (3,4)-bisphosphate"
  ]
  node
  [
     id 2240
     label "D-myo-inositol (3,4,5,6)-tetrakisphosphate"
  ]
  node
  [
     id 2239
     label "D-myo-inositol (3,4,6)-trisphosphate"
  ]
  node
  [
     id 2241
     label "D-myo-inositol (4,5)-bisphosphate"
  ]
  node
  [
     id 2242
     label "D-ononitol"
  ]
  node
  [
     id 354
     label "D-ribose"
  ]
  node
  [
     id 1822
     label "D-ribose 5-phosphate"
  ]
  node
  [
     id 2018
     label "D-ribulose"
  ]
  node
  [
     id 1098
     label "D-ribulose 5-phosphate"
  ]
  node
  [
     id 500
     label "D-ribulose-1,5-bisphosphate"
  ]
  node
  [
     id 2736
     label "D-ribulose-1-phosphate"
  ]
  node
  [
     id 2221
     label "D-sedoheptulose 7-phosphate"
  ]
  node
  [
     id 2246
     label "D-sedoheptulose-1,7-bisphosphate"
  ]
  node
  [
     id 2247
     label "D-serine"
  ]
  node
  [
     id 2248
     label "D-sorbitol"
  ]
  node
  [
     id 2145
     label "D-threo-isocitrate"
  ]
  node
  [
     id 2250
     label "D-xylitol"
  ]
  node
  [
     id 2252
     label "D-xylose"
  ]
  node
  [
     id 2251
     label "D-xylulose"
  ]
  node
  [
     id 2210
     label "D-xylulose 5-phosphate"
  ]
  node
  [
     id 1817
     label "dADP"
  ]
  node
  [
     id 624
     label "daidzein"
  ]
  node
  [
     id 3040
     label "daidzin"
  ]
  node
  [
     id 2254
     label "dammarenediol II"
  ]
  node
  [
     id 3042
     label "daphnetin"
  ]
  node
  [
     id 2010
     label "dATP"
  ]
  node
  [
     id 2019
     label "dCDP"
  ]
  node
  [
     id 2020
     label "dCMP"
  ]
  node
  [
     id 2176
     label "dCTP"
  ]
  node
  [
     id 2257
     label "decanoate"
  ]
  node
  [
     id 2258
     label "decanoyl-CoA"
  ]
  node
  [
     id 2259
     label "dehydroascorbate (bicyclic form)"
  ]
  node
  [
     id 2262
     label "dehydroepiandrosterone"
  ]
  node
  [
     id 2264
     label "dehydrospermidine"
  ]
  node
  [
     id 2266
     label "delphinidin"
  ]
  node
  [
     id 2268
     label "delphinidin 3,5,3'-triglucoside"
  ]
  node
  [
     id 2274
     label "delphinidin 3-O-(6''-O-malonyl)-β-glucoside"
  ]
  node
  [
     id 2272
     label "delphinidin 3-O-glucosyl-5-O-caffeoylglucoside"
  ]
  node
  [
     id 2269
     label "delphinidin 3-O-glucosyl-5-O-caffeoylglucoside-3'-O-glucoside"
  ]
  node
  [
     id 2271
     label "delphinidin-3,5-diglucoside"
  ]
  node
  [
     id 2273
     label "delphinidin-3-O-β-D-glucoside"
  ]
  node
  [
     id 341
     label "demethylphylloquinol"
  ]
  node
  [
     id 2275
     label "demethylsuberosin"
  ]
  node
  [
     id 2276
     label "deoxycytidine"
  ]
  node
  [
     id 2277
     label "deoxyuridine"
  ]
  node
  [
     id 889
     label "dephospho-CoA"
  ]
  node
  [
     id 2278
     label "desacetoxyvindoline"
  ]
  node
  [
     id 2280
     label "desmosterol"
  ]
  node
  [
     id 2158
     label "dethiobiotin"
  ]
  node
  [
     id 2281
     label "dGDP"
  ]
  node
  [
     id 2282
     label "dGTP"
  ]
  node
  [
     id 2998
     label "dhurrin"
  ]
  node
  [
     id 1481
     label "di-homo-γ-linolenate"
  ]
  node
  [
     id 142
     label "di-trans, poly-cis-polyprenyl diphosphate (C80)"
  ]
  node
  [
     id 253
     label "diacetyl"
  ]
  node
  [
     id 665
     label "dibenzoylmethane"
  ]
  node
  [
     id 2447
     label "DIBOA"
  ]
  node
  [
     id 3043
     label "DIBOA-β-D-glucoside"
  ]
  node
  [
     id 2285
     label "dihomo γ-linolenoyl-CoA"
  ]
  node
  [
     id 704
     label "dihomomethionine"
  ]
  node
  [
     id 2286
     label "dihydrogeranylgeranyl-chlorophyll a"
  ]
  node
  [
     id 1840
     label "dihydrogeranylgeranyl-PP"
  ]
  node
  [
     id 1794
     label "dihydrolipoamide"
  ]
  node
  [
     id 2825
     label "dihydrolipoate"
  ]
  node
  [
     id 23
     label "dihydromyricetin"
  ]
  node
  [
     id 2291
     label "dihydrosphingosine"
  ]
  node
  [
     id 2294
     label "dihydrosterculate"
  ]
  node
  [
     id 2296
     label "dihydroxyacetone"
  ]
  node
  [
     id 2220
     label "dihydroxyacetone phosphate"
  ]
  node
  [
     id 2297
     label "dihydroxyacetone phosphate[in]"
  ]
  node
  [
     id 2954
     label "dihydroxyferuloyl-sinapoyl spermidine"
  ]
  node
  [
     id 2299
     label "dihydroxyphaseic acid"
  ]
  node
  [
     id 3045
     label "dihydrozeatin"
  ]
  node
  [
     id 3044
     label "dihydrozeatin-7-N-glucose"
  ]
  node
  [
     id 3046
     label "dihydrozeatin-9-N-glucoside"
  ]
  node
  [
     id 3048
     label "dihydrozeatin-9-N-glucoside-O-glucoside"
  ]
  node
  [
     id 3047
     label "dihydrozeatin-O-glucoside"
  ]
  node
  [
     id 3050
     label "DIMBOA"
  ]
  node
  [
     id 3049
     label "DIMBOA-β-D-glucoside"
  ]
  node
  [
     id 2882
     label "dimethyl selenide"
  ]
  node
  [
     id 193
     label "dimethylallyldiphosphate"
  ]
  node
  [
     id 824
     label "dimethylsulfoniopropionate"
  ]
  node
  [
     id 422
     label "dipalmitoyl phosphatidate"
  ]
  node
  [
     id 50
     label "diphosphate"
  ]
  node
  [
     id 2305
     label "diphthamide in eEF-2"
  ]
  node
  [
     id 648
     label "diphthine in eEF-2"
  ]
  node
  [
     id 440
     label "divinyl protochlorophyllide a"
  ]
  node
  [
     id 2122
     label "divinylchlorophyllide a"
  ]
  node
  [
     id 1492
     label "DNAn"
  ]
  node
  [
     id 735
     label "docosanedioate"
  ]
  node
  [
     id 2307
     label "dolichyldiphosphate"
  ]
  node
  [
     id 1182
     label "dolichyldiphosphooligosaccharide"
  ]
  node
  [
     id 2308
     label "dopamine"
  ]
  node
  [
     id 2548
     label "dopaxanthin"
  ]
  node
  [
     id 2022
     label "dTDP"
  ]
  node
  [
     id 2315
     label "dTDP-4-dehydro-6-deoxy-α-D-glucose"
  ]
  node
  [
     id 2314
     label "dTDP-4-dehydro-6-deoxy-β-L-mannose"
  ]
  node
  [
     id 2313
     label "dTDP-6-deoxy-β-L-mannose"
  ]
  node
  [
     id 2316
     label "dTDP-α-D-glucose"
  ]
  node
  [
     id 2023
     label "dTMP"
  ]
  node
  [
     id 2312
     label "dTTP"
  ]
  node
  [
     id 2317
     label "dUDP"
  ]
  node
  [
     id 2255
     label "dUMP"
  ]
  node
  [
     id 2256
     label "dUTP"
  ]
  node
  [
     id 1603
     label "e-"
  ]
  node
  [
     id 185
     label "eicosapentaenoyl-CoA"
  ]
  node
  [
     id 3160
     label "eicosatrienoyl-CoA"
  ]
  node
  [
     id 2065
     label "endothelin 1"
  ]
  node
  [
     id 692
     label "enol-phenylpyruvate"
  ]
  node
  [
     id 2319
     label "ent-7α-hydroxykaur-16-en-19-oate"
  ]
  node
  [
     id 2322
     label "ent-cassa-12,15-diene"
  ]
  node
  [
     id 1837
     label "ent-copalyldiphosphate"
  ]
  node
  [
     id 2325
     label "ent-kaur-16-en-19-oate"
  ]
  node
  [
     id 2327
     label "ent-kaurenal"
  ]
  node
  [
     id 2323
     label "ent-kaurene"
  ]
  node
  [
     id 2328
     label "ent-kaurenol"
  ]
  node
  [
     id 2321
     label "ent-pimara-8(14),15-diene"
  ]
  node
  [
     id 2324
     label "ent-sandaracopimaradiene"
  ]
  node
  [
     id 2329
     label "ent-sandaracopimaradiene-3α-ol"
  ]
  node
  [
     id 2774
     label "epiafzelechin"
  ]
  node
  [
     id 2267
     label "epigallocatechin"
  ]
  node
  [
     id 2333
     label "episterol"
  ]
  node
  [
     id 991
     label "episterone"
  ]
  node
  [
     id 2334
     label "eriodictyol"
  ]
  node
  [
     id 468
     label "estrone"
  ]
  node
  [
     id 1588
     label "ethanol"
  ]
  node
  [
     id 1932
     label "ethanolamine"
  ]
  node
  [
     id 2337
     label "ethiin"
  ]
  node
  [
     id 2335
     label "ethylacetate"
  ]
  node
  [
     id 696
     label "ethylene"
  ]
  node
  [
     id 2338
     label "ethylsulfenate"
  ]
  node
  [
     id 2339
     label "eugenol"
  ]
  node
  [
     id 2340
     label "eugenyl 6-O-β-D-xylopyranosyl-β-D-glucopyranoside"
  ]
  node
  [
     id 2676
     label "eumelanin"
  ]
  node
  [
     id 938
     label "FAD"
  ]
  node
  [
     id 939
     label "FADH2"
  ]
  node
  [
     id 3101
     label "fagopyritol B1"
  ]
  node
  [
     id 2342
     label "Fe(II)-nicotianamine"
  ]
  node
  [
     id 545
     label "Fe2+"
  ]
  node
  [
     id 549
     label "Fe2+[in]"
  ]
  node
  [
     id 548
     label "Fe2+[out]"
  ]
  node
  [
     id 547
     label "Fe3+"
  ]
  node
  [
     id 2344
     label "Fe3+[in]"
  ]
  node
  [
     id 2343
     label "Fe3+[out]"
  ]
  node
  [
     id 2872
     label "fecosterol"
  ]
  node
  [
     id 2562
     label "ferribactin"
  ]
  node
  [
     id 550
     label "ferrileghemoglobin"
  ]
  node
  [
     id 551
     label "ferroleghemoglobin"
  ]
  node
  [
     id 2345
     label "ferulate"
  ]
  node
  [
     id 762
     label "feruloyl-CoA"
  ]
  node
  [
     id 2348
     label "feruloylserotonin"
  ]
  node
  [
     id 2024
     label "FMN"
  ]
  node
  [
     id 2162
     label "formaldehyde"
  ]
  node
  [
     id 2350
     label "formamide"
  ]
  node
  [
     id 333
     label "formate"
  ]
  node
  [
     id 626
     label "formononetin"
  ]
  node
  [
     id 2769
     label "formyl-CoA"
  ]
  node
  [
     id 2352
     label "formyl-L-methionyl peptide"
  ]
  node
  [
     id 2016
     label "fructose-1,6-bisphosphate"
  ]
  node
  [
     id 2355
     label "fructose-1-phosphate"
  ]
  node
  [
     id 294
     label "fumarate"
  ]
  node
  [
     id 2356
     label "fumarate[in]"
  ]
  node
  [
     id 959
     label "furaneol (keto form)"
  ]
  node
  [
     id 2415
     label "GA110"
  ]
  node
  [
     id 2320
     label "GA12-aldehyde"
  ]
  node
  [
     id 2368
     label "GA13"
  ]
  node
  [
     id 2358
     label "GA14"
  ]
  node
  [
     id 2360
     label "GA15 (open lactone form)"
  ]
  node
  [
     id 2363
     label "GA17"
  ]
  node
  [
     id 2362
     label "GA19"
  ]
  node
  [
     id 2361
     label "GA24"
  ]
  node
  [
     id 2365
     label "GA25"
  ]
  node
  [
     id 2369
     label "GA29"
  ]
  node
  [
     id 2370
     label "GA29-catabolite"
  ]
  node
  [
     id 2371
     label "GA34"
  ]
  node
  [
     id 2372
     label "GA34-catabolite"
  ]
  node
  [
     id 2366
     label "GA36"
  ]
  node
  [
     id 2359
     label "GA37"
  ]
  node
  [
     id 2376
     label "GA38"
  ]
  node
  [
     id 2377
     label "GA44"
  ]
  node
  [
     id 2375
     label "GA44 (open lactone form)"
  ]
  node
  [
     id 2379
     label "GA51"
  ]
  node
  [
     id 2380
     label "GA51-catabolite"
  ]
  node
  [
     id 2381
     label "GA53"
  ]
  node
  [
     id 2418
     label "GA8-catabolite"
  ]
  node
  [
     id 2382
     label "GA97"
  ]
  node
  [
     id 2378
     label "GA98"
  ]
  node
  [
     id 2244
     label "galactinol"
  ]
  node
  [
     id 2384
     label "gallocatechin"
  ]
  node
  [
     id 1187
     label "GDP"
  ]
  node
  [
     id 2390
     label "GDP-4-dehydro-6-deoxy-D-mannose"
  ]
  node
  [
     id 2397
     label "GDP-guluronate"
  ]
  node
  [
     id 2385
     label "GDP-L-fucose"
  ]
  node
  [
     id 2391
     label "GDP-L-galactose"
  ]
  node
  [
     id 2393
     label "GDP-L-gulose"
  ]
  node
  [
     id 2395
     label "GDP-mannuronate"
  ]
  node
  [
     id 3149
     label "GDP-α-D-glucose"
  ]
  node
  [
     id 1188
     label "GDP-α-D-mannose"
  ]
  node
  [
     id 2400
     label "GDP-β-L-fucose"
  ]
  node
  [
     id 664
     label "genistein"
  ]
  node
  [
     id 3053
     label "genistin"
  ]
  node
  [
     id 2270
     label "gentiodelphin"
  ]
  node
  [
     id 2405
     label "geranate"
  ]
  node
  [
     id 1852
     label "geranial"
  ]
  node
  [
     id 2406
     label "geraniol"
  ]
  node
  [
     id 2409
     label "geranyl 6-O-β-D-xylopyranosyl-β-D-glucopyranoside"
  ]
  node
  [
     id 2407
     label "geranyl acetate"
  ]
  node
  [
     id 2304
     label "geranyl diphosphate"
  ]
  node
  [
     id 552
     label "geranylgeranyl diphosphate"
  ]
  node
  [
     id 2121
     label "geranylgeranyl-chlorophyll a"
  ]
  node
  [
     id 2124
     label "geranylgeranyl-chlorophyll b"
  ]
  node
  [
     id 2410
     label "germacra-1(10),4,11(13)-trien-12-al"
  ]
  node
  [
     id 2411
     label "germacra-1(10),4,11(13)-trien-12-oate"
  ]
  node
  [
     id 30
     label "germacra-1(10),4,11(13)-trien-12-ol"
  ]
  node
  [
     id 139
     label "germacrene C"
  ]
  node
  [
     id 168
     label "germanicol"
  ]
  node
  [
     id 2413
     label "gibberellin A1"
  ]
  node
  [
     id 2326
     label "gibberellin A12"
  ]
  node
  [
     id 2364
     label "gibberellin A20"
  ]
  node
  [
     id 2416
     label "gibberellin A20 methyl ester"
  ]
  node
  [
     id 2373
     label "gibberellin A34 methyl ester"
  ]
  node
  [
     id 2374
     label "gibberellin A4"
  ]
  node
  [
     id 2417
     label "gibberellin A4 methyl ester"
  ]
  node
  [
     id 2414
     label "gibberellin A8"
  ]
  node
  [
     id 2367
     label "gibberellin A9"
  ]
  node
  [
     id 2419
     label "gibberellin A9 methyl ester"
  ]
  node
  [
     id 2421
     label "Glc2Man9GlcNAc2"
  ]
  node
  [
     id 2420
     label "Glc3Man9GlcNAc2"
  ]
  node
  [
     id 2399
     label "glucamannan(n)"
  ]
  node
  [
     id 2398
     label "glucomannan(n+1)"
  ]
  node
  [
     id 2284
     label "glucose"
  ]
  node
  [
     id 3051
     label "glucose-1-phosphate"
  ]
  node
  [
     id 3061
     label "glucosyl-limonin"
  ]
  node
  [
     id 2422
     label "glutamate-1-semialdehyde"
  ]
  node
  [
     id 401
     label "glutathione"
  ]
  node
  [
     id 553
     label "glutathione disulfide"
  ]
  node
  [
     id 2428
     label "glutathioselenol"
  ]
  node
  [
     id 1255
     label "glycerol"
  ]
  node
  [
     id 710
     label "glycine"
  ]
  node
  [
     id 2062
     label "glycine betaine"
  ]
  node
  [
     id 1956
     label "glycine cleavage system lipoyl carrier"
  ]
  node
  [
     id 1104
     label "glycolaldehyde"
  ]
  node
  [
     id 728
     label "glycolate"
  ]
  node
  [
     id 2431
     label "glycyl-peptide"
  ]
  node
  [
     id 2963
     label "glycyl-tRNAgly"
  ]
  node
  [
     id 711
     label "glyoxylate"
  ]
  node
  [
     id 2434
     label "GMP"
  ]
  node
  [
     id 2436
     label "GMP-N-ε-(N-α-acetyl lysine methyl ester) 5'-phosphoramidate"
  ]
  node
  [
     id 3021
     label "gomphrenin I"
  ]
  node
  [
     id 2197
     label "GTP"
  ]
  node
  [
     id 1540
     label "guanine"
  ]
  node
  [
     id 2869
     label "guanine2445 in 23S rRNA"
  ]
  node
  [
     id 2442
     label "guanine46 in tRNA"
  ]
  node
  [
     id 2444
     label "guanine9 in tRNA"
  ]
  node
  [
     id 2435
     label "guanosine"
  ]
  node
  [
     id 10
     label "H+"
  ]
  node
  [
     id 534
     label "H+[in]"
  ]
  node
  [
     id 556
     label "H+[out]"
  ]
  node
  [
     id 1961
     label "H2"
  ]
  node
  [
     id 882
     label "H2 oxidized cytochrome c"
  ]
  node
  [
     id 7
     label "H2O"
  ]
  node
  [
     id 2739
     label "H2O[out]"
  ]
  node
  [
     id 839
     label "HBOA"
  ]
  node
  [
     id 2448
     label "heptanal"
  ]
  node
  [
     id 2449
     label "heptanoate"
  ]
  node
  [
     id 3093
     label "hesperidin"
  ]
  node
  [
     id 3094
     label "hesperitin-7-O-β-D-glucoside"
  ]
  node
  [
     id 456
     label "hexadecanedioate"
  ]
  node
  [
     id 2938
     label "hexan-3-one"
  ]
  node
  [
     id 210
     label "hexanal"
  ]
  node
  [
     id 2572
     label "histamine"
  ]
  node
  [
     id 2450
     label "histidinal"
  ]
  node
  [
     id 2452
     label "histidinol"
  ]
  node
  [
     id 2454
     label "histone N6-methyl-L-lysine"
  ]
  node
  [
     id 2453
     label "histone-L-lysine"
  ]
  node
  [
     id 119
     label "homofuraneol"
  ]
  node
  [
     id 971
     label "homogentisate"
  ]
  node
  [
     id 3161
     label "homoglutathione"
  ]
  node
  [
     id 700
     label "homomethionine"
  ]
  node
  [
     id 2426
     label "HX"
  ]
  node
  [
     id 2456
     label "hydantoin"
  ]
  node
  [
     id 234
     label "hydrogen cyanide"
  ]
  node
  [
     id 18
     label "hydrogen peroxide"
  ]
  node
  [
     id 2429
     label "hydrogen selenide"
  ]
  node
  [
     id 584
     label "hydrogen sulfide"
  ]
  node
  [
     id 3016
     label "hydroquinone-O-β-D-glucopyranoside"
  ]
  node
  [
     id 2076
     label "hydroxybupropion"
  ]
  node
  [
     id 698
     label "hydroxyl radical"
  ]
  node
  [
     id 884
     label "hydroxymethylbilane"
  ]
  node
  [
     id 2026
     label "hydroxymethylpyrimidine"
  ]
  node
  [
     id 2223
     label "hydroxypyruvate"
  ]
  node
  [
     id 2460
     label "hypoglycin A"
  ]
  node
  [
     id 2461
     label "hypoglycin B"
  ]
  node
  [
     id 2194
     label "hypotaurine"
  ]
  node
  [
     id 2462
     label "hypoxanthine"
  ]
  node
  [
     id 883
     label "hν"
  ]
  node
  [
     id 558
     label "I2"
  ]
  node
  [
     id 2388
     label "III2-α-fucosyllactotetraosylceramide"
  ]
  node
  [
     id 2463
     label "imidazole acetaldehyde"
  ]
  node
  [
     id 2208
     label "imidazole acetol-phosphate"
  ]
  node
  [
     id 1881
     label "IMP"
  ]
  node
  [
     id 1058
     label "indol-3-yl-acetyl-myo-inositol"
  ]
  node
  [
     id 95
     label "indole"
  ]
  node
  [
     id 2470
     label "indole acetaldehyde"
  ]
  node
  [
     id 2472
     label "indole-3-acetamide"
  ]
  node
  [
     id 2468
     label "indole-3-acetate"
  ]
  node
  [
     id 323
     label "indole-3-acetonitrile"
  ]
  node
  [
     id 324
     label "indole-3-acetonitrile oxide"
  ]
  node
  [
     id 2476
     label "indole-3-acetyl-alanine"
  ]
  node
  [
     id 2477
     label "indole-3-acetyl-aspartate"
  ]
  node
  [
     id 2490
     label "indole-3-acetyl-aspartate-N-beta-D-glucose"
  ]
  node
  [
     id 2478
     label "indole-3-acetyl-glutamate"
  ]
  node
  [
     id 2491
     label "indole-3-acetyl-glutamate-N-beta-D-glucose"
  ]
  node
  [
     id 2479
     label "indole-3-acetyl-glutamine"
  ]
  node
  [
     id 2475
     label "indole-3-acetyl-glycine"
  ]
  node
  [
     id 2480
     label "indole-3-acetyl-isoleucine"
  ]
  node
  [
     id 2481
     label "indole-3-acetyl-leucine"
  ]
  node
  [
     id 2482
     label "indole-3-acetyl-methionine"
  ]
  node
  [
     id 2473
     label "indole-3-acetyl-N-beta-D-glucose"
  ]
  node
  [
     id 2483
     label "indole-3-acetyl-phenylalanine"
  ]
  node
  [
     id 2484
     label "indole-3-acetyl-proline"
  ]
  node
  [
     id 2485
     label "indole-3-acetyl-tryptophan"
  ]
  node
  [
     id 2486
     label "indole-3-acetyl-tyrosine"
  ]
  node
  [
     id 2488
     label "indole-3-acetyl-valine"
  ]
  node
  [
     id 2492
     label "indole-3-acetyl-β-1-D-glucose"
  ]
  node
  [
     id 2493
     label "indole-3-acetyl-β-4-D-glucose"
  ]
  node
  [
     id 2494
     label "indole-3-acetyl-β-6-D-glucose"
  ]
  node
  [
     id 2471
     label "indole-3-ethanol"
  ]
  node
  [
     id 2495
     label "indole-3-glycol"
  ]
  node
  [
     id 2496
     label "indole-3-glycol aldehyde"
  ]
  node
  [
     id 714
     label "indole-3-pyruvate"
  ]
  node
  [
     id 1025
     label "indole-5,6-quinone"
  ]
  node
  [
     id 1027
     label "indole-5,6-quinone-2-carboxylate"
  ]
  node
  [
     id 2469
     label "indolin-2-one"
  ]
  node
  [
     id 2498
     label "indolylmethyl-desulfoglucosinolate"
  ]
  node
  [
     id 2499
     label "indolylmethyl-glucosinolate"
  ]
  node
  [
     id 2466
     label "inosine"
  ]
  node
  [
     id 557
     label "iodide"
  ]
  node
  [
     id 2500
     label "isoalliin"
  ]
  node
  [
     id 2502
     label "isobutanal"
  ]
  node
  [
     id 2501
     label "isobutanol"
  ]
  node
  [
     id 523
     label "isobutanoyl-CoA"
  ]
  node
  [
     id 2135
     label "isochorismate"
  ]
  node
  [
     id 2503
     label "isoeugenol"
  ]
  node
  [
     id 1035
     label "isofucosterol"
  ]
  node
  [
     id 926
     label "isoliquiritigenin"
  ]
  node
  [
     id 2507
     label "isopenicillin N"
  ]
  node
  [
     id 2509
     label "isopentenyl adenosine"
  ]
  node
  [
     id 3063
     label "isopentenyladenine-7-N-glucoside"
  ]
  node
  [
     id 3064
     label "isopentenyladenine-9-N-glucoside"
  ]
  node
  [
     id 143
     label "isopentenyldiphosphate"
  ]
  node
  [
     id 2819
     label "isorhamnetin"
  ]
  node
  [
     id 976
     label "isovaleryl-CoA"
  ]
  node
  [
     id 2514
     label "itaconate"
  ]
  node
  [
     id 2515
     label "itaconyl-CoA"
  ]
  node
  [
     id 2516
     label "jasmonoyl-CoA"
  ]
  node
  [
     id 2517
     label "K+[in]"
  ]
  node
  [
     id 2518
     label "K+[out]"
  ]
  node
  [
     id 24
     label "kaempferol"
  ]
  node
  [
     id 3056
     label "kaempferol 3,7-O-diglucoside"
  ]
  node
  [
     id 3057
     label "kaempferol 3-O-β-D-glucosyl-(1→2)-glucoside"
  ]
  node
  [
     id 3054
     label "kaempferol 7-O-glucoside"
  ]
  node
  [
     id 3055
     label "kaempferol-3-glucoside"
  ]
  node
  [
     id 3059
     label "kinetin"
  ]
  node
  [
     id 3058
     label "kinetin-7-N-glucoside"
  ]
  node
  [
     id 3060
     label "kinetin-9-N-glucoside"
  ]
  node
  [
     id 2522
     label "kissper"
  ]
  node
  [
     id 2523
     label "kith"
  ]
  node
  [
     id 2521
     label "kiwellin"
  ]
  node
  [
     id 903
     label "kynurenate"
  ]
  node
  [
     id 2524
     label "L(or D)-O-phosphoserine"
  ]
  node
  [
     id 2028
     label "L(or D)-ribulose"
  ]
  node
  [
     id 2027
     label "L(or D)-ribulose 5-phosphate"
  ]
  node
  [
     id 2526
     label "L,L-diaminopimelate"
  ]
  node
  [
     id 1252
     label "L-1-glycero-3-phosphocholine"
  ]
  node
  [
     id 2563
     label "L-2,4-diaminobutanoate"
  ]
  node
  [
     id 713
     label "L-alanine"
  ]
  node
  [
     id 2956
     label "L-alanyl-tRNAala"
  ]
  node
  [
     id 2528
     label "L-arabinose"
  ]
  node
  [
     id 2530
     label "L-arabitol"
  ]
  node
  [
     id 559
     label "L-arginine"
  ]
  node
  [
     id 2533
     label "L-arginino-succinate"
  ]
  node
  [
     id 1697
     label "L-arginyl-tRNAarg"
  ]
  node
  [
     id 2534
     label "L-arogenate"
  ]
  node
  [
     id 563
     label "L-ascorbate"
  ]
  node
  [
     id 2536
     label "L-ascorbate[in]"
  ]
  node
  [
     id 2535
     label "L-ascorbate[out]"
  ]
  node
  [
     id 2537
     label "L-asparagine"
  ]
  node
  [
     id 2538
     label "L-asparaginyl-tRNAasn"
  ]
  node
  [
     id 813
     label "L-aspartate"
  ]
  node
  [
     id 2542
     label "L-aspartate-semialdehyde"
  ]
  node
  [
     id 2540
     label "L-aspartyl-4-phosphate"
  ]
  node
  [
     id 2958
     label "L-aspartyl-tRNAasp"
  ]
  node
  [
     id 2543
     label "L-canaline"
  ]
  node
  [
     id 2096
     label "L-canavanine"
  ]
  node
  [
     id 1952
     label "L-carnitine[in]"
  ]
  node
  [
     id 1951
     label "L-carnitine[out]"
  ]
  node
  [
     id 561
     label "L-citrulline"
  ]
  node
  [
     id 2544
     label "L-cystathionine"
  ]
  node
  [
     id 3
     label "L-cysteine"
  ]
  node
  [
     id 2960
     label "L-cysteinyl-tRNAcys"
  ]
  node
  [
     id 565
     label "L-dehydro-ascorbate"
  ]
  node
  [
     id 2547
     label "L-dopa"
  ]
  node
  [
     id 2549
     label "L-dopachrome"
  ]
  node
  [
     id 2550
     label "L-erythro-5,6,7,8-tetrahydrobiopterin"
  ]
  node
  [
     id 2552
     label "L-fucose"
  ]
  node
  [
     id 2554
     label "L-galactono-1,4-lactone"
  ]
  node
  [
     id 229
     label "L-glutamate"
  ]
  node
  [
     id 2560
     label "L-glutamate γ-semialdehyde"
  ]
  node
  [
     id 2556
     label "L-glutamate-5-phosphate"
  ]
  node
  [
     id 536
     label "L-glutamine"
  ]
  node
  [
     id 2568
     label "L-glutaminyl-tRNAgln"
  ]
  node
  [
     id 2569
     label "L-glutamyl-tRNAGln"
  ]
  node
  [
     id 2423
     label "L-glutamyl-tRNAGlu"
  ]
  node
  [
     id 2899
     label "L-glyceraldehyde 3-phosphate"
  ]
  node
  [
     id 2570
     label "L-gulono-1,4-lactone"
  ]
  node
  [
     id 2571
     label "L-gulose"
  ]
  node
  [
     id 2394
     label "L-gulose-1-P"
  ]
  node
  [
     id 2451
     label "L-histidine"
  ]
  node
  [
     id 2465
     label "L-histidinol-phosphate"
  ]
  node
  [
     id 2965
     label "L-histidyl-tRNAhis"
  ]
  node
  [
     id 2545
     label "L-homocysteine"
  ]
  node
  [
     id 2575
     label "L-homoserine"
  ]
  node
  [
     id 2576
     label "L-iditol"
  ]
  node
  [
     id 51
     label "L-isoleucine"
  ]
  node
  [
     id 2967
     label "L-isoleucyl-tRNAile"
  ]
  node
  [
     id 2578
     label "L-kynurenine"
  ]
  node
  [
     id 670
     label "L-lactaldehyde"
  ]
  node
  [
     id 1561
     label "L-leucine"
  ]
  node
  [
     id 2969
     label "L-leucyl-tRNAleu"
  ]
  node
  [
     id 2565
     label "L-lysine"
  ]
  node
  [
     id 2579
     label "L-lysyl-tRNAlys"
  ]
  node
  [
     id 576
     label "L-methionine"
  ]
  node
  [
     id 2582
     label "L-methionyl-tRNAfmet"
  ]
  node
  [
     id 2971
     label "L-methionyl-tRNAmet"
  ]
  node
  [
     id 2531
     label "L-ornithine"
  ]
  node
  [
     id 693
     label "L-phenylalanine"
  ]
  node
  [
     id 2973
     label "L-phenylalanyl-tRNAphe"
  ]
  node
  [
     id 2585
     label "L-pipecolate"
  ]
  node
  [
     id 1486
     label "L-proline"
  ]
  node
  [
     id 2975
     label "L-prolyl-tRNApro"
  ]
  node
  [
     id 936
     label "L-quinate"
  ]
  node
  [
     id 2587
     label "L-rhamnofuranose"
  ]
  node
  [
     id 2586
     label "L-rhamnose"
  ]
  node
  [
     id 2588
     label "L-ribulose"
  ]
  node
  [
     id 2589
     label "L-ribulose-5-phosphate"
  ]
  node
  [
     id 2590
     label "L-saccharopine"
  ]
  node
  [
     id 2591
     label "L-selenocystathionine"
  ]
  node
  [
     id 1
     label "L-serine"
  ]
  node
  [
     id 2977
     label "L-seryl-tRNAsec"
  ]
  node
  [
     id 2979
     label "L-seryl-tRNAser"
  ]
  node
  [
     id 2577
     label "L-sorbose"
  ]
  node
  [
     id 2595
     label "L-threo-sphinganine"
  ]
  node
  [
     id 2260
     label "L-threonate"
  ]
  node
  [
     id 2566
     label "L-threonine"
  ]
  node
  [
     id 2981
     label "L-threonyl-tRNAthr"
  ]
  node
  [
     id 97
     label "L-tryptophan"
  ]
  node
  [
     id 2598
     label "L-tryptophanyl-tRNAtrp"
  ]
  node
  [
     id 2487
     label "L-tyrosine"
  ]
  node
  [
     id 2983
     label "L-tyrosyl-tRNAtyr"
  ]
  node
  [
     id 1564
     label "L-valine"
  ]
  node
  [
     id 2985
     label "L-valyl-tRNAval"
  ]
  node
  [
     id 251
     label "L-α-amino-ε-keto-pimelate"
  ]
  node
  [
     id 2430
     label "L-γ-glutamylcysteine"
  ]
  node
  [
     id 2604
     label "lactose"
  ]
  node
  [
     id 2389
     label "lactotetraosylceramide"
  ]
  node
  [
     id 3177
     label "lactucaxanthin"
  ]
  node
  [
     id 169
     label "lanosterol"
  ]
  node
  [
     id 2606
     label "laricitrin"
  ]
  node
  [
     id 1069
     label "lathosterol"
  ]
  node
  [
     id 1504
     label "laurate"
  ]
  node
  [
     id 2610
     label "lauroyl-CoA"
  ]
  node
  [
     id 14
     label "leucocyanidin"
  ]
  node
  [
     id 2383
     label "leucodelphinidin"
  ]
  node
  [
     id 2612
     label "leucodopachrome"
  ]
  node
  [
     id 1825
     label "leucopelargonidin"
  ]
  node
  [
     id 2614
     label "leukotriene A4"
  ]
  node
  [
     id 2615
     label "leukotriene B4"
  ]
  node
  [
     id 2616
     label "leukotriene-C4"
  ]
  node
  [
     id 2617
     label "leukotriene-D4"
  ]
  node
  [
     id 3062
     label "limonoate D-ring-lactone"
  ]
  node
  [
     id 2619
     label "linalool"
  ]
  node
  [
     id 2618
     label "linalyl 6-O-α-L-arabinopyranosyl- β-D-glucopyranoside"
  ]
  node
  [
     id 2621
     label "linalyl 6-O-β-D-xylopyranosyl-β-D-glucopyranoside"
  ]
  node
  [
     id 2622
     label "linamarin"
  ]
  node
  [
     id 2624
     label "linoleate"
  ]
  node
  [
     id 2625
     label "linoleoyl-CoA"
  ]
  node
  [
     id 2627
     label "linustatin"
  ]
  node
  [
     id 600
     label "lipid A disaccharide"
  ]
  node
  [
     id 2628
     label "lipid IVA"
  ]
  node
  [
     id 2289
     label "lipoamide"
  ]
  node
  [
     id 2506
     label "liquiritigenin"
  ]
  node
  [
     id 2630
     label "loganate"
  ]
  node
  [
     id 2632
     label "loganin"
  ]
  node
  [
     id 2634
     label "lotaustralin"
  ]
  node
  [
     id 173
     label "lupeol"
  ]
  node
  [
     id 2636
     label "lutein"
  ]
  node
  [
     id 1980
     label "luteolin"
  ]
  node
  [
     id 3086
     label "luteolin 7-O-[β-D-glucuronosyl-(1,2)-β-D-glucuronide]-4'-O-β-D-glucuronide"
  ]
  node
  [
     id 2641
     label "luteolin 7-O-glucoside"
  ]
  node
  [
     id 2642
     label "luteolin 7-O-neohesperidoside"
  ]
  node
  [
     id 2643
     label "luteolin 7-O-β-D-diglucuronide"
  ]
  node
  [
     id 2639
     label "luteolin 7-O-β-D-glucuronide"
  ]
  node
  [
     id 2644
     label "m7G(5')pppAm"
  ]
  node
  [
     id 2645
     label "m7G(5')pppm6Am"
  ]
  node
  [
     id 2646
     label "magnesium-protoporphyrin IX 13-monomethyl ester"
  ]
  node
  [
     id 280
     label "magnoflorine"
  ]
  node
  [
     id 715
     label "malonate semialdehyde"
  ]
  node
  [
     id 764
     label "malonyl-CoA"
  ]
  node
  [
     id 2649
     label "malonyl-CoA methyl ester"
  ]
  node
  [
     id 2892
     label "malonylshisonin"
  ]
  node
  [
     id 1245
     label "maltohexaose"
  ]
  node
  [
     id 1243
     label "maltopentaose"
  ]
  node
  [
     id 1531
     label "maltotetraose"
  ]
  node
  [
     id 2650
     label "maltotriose"
  ]
  node
  [
     id 2652
     label "mannitol-1-phosphate"
  ]
  node
  [
     id 170
     label "marneral"
  ]
  node
  [
     id 1746
     label "mature tRNA"
  ]
  node
  [
     id 2497
     label "melanochrome"
  ]
  node
  [
     id 2653
     label "melatonin"
  ]
  node
  [
     id 2657
     label "melibiose"
  ]
  node
  [
     id 2659
     label "menadiol"
  ]
  node
  [
     id 2658
     label "menadione"
  ]
  node
  [
     id 2527
     label "meso-diaminopimelate"
  ]
  node
  [
     id 697
     label "methanethiol"
  ]
  node
  [
     id 1604
     label "methanol"
  ]
  node
  [
     id 2660
     label "methionol"
  ]
  node
  [
     id 2353
     label "methionyl peptide"
  ]
  node
  [
     id 2859
     label "methyl bromide"
  ]
  node
  [
     id 2861
     label "methyl chloride"
  ]
  node
  [
     id 2489
     label "methyl indole-3-acetate"
  ]
  node
  [
     id 2870
     label "methyl iodide"
  ]
  node
  [
     id 264
     label "methylacrylyl-CoA"
  ]
  node
  [
     id 2050
     label "methylbenzoate"
  ]
  node
  [
     id 2559
     label "methylene-tetrahydropteroyl-[γ-Glu](n)"
  ]
  node
  [
     id 2558
     label "methylene-tetrahydropteroyl-[γ-Glu](n+1)"
  ]
  node
  [
     id 1553
     label "methylesterified 1,4-α-D-galacturonosyl"
  ]
  node
  [
     id 1786
     label "methylglyoxal"
  ]
  node
  [
     id 2662
     label "methylmalonate semialdehyde"
  ]
  node
  [
     id 2663
     label "methylsalicylate"
  ]
  node
  [
     id 237
     label "mevalonate-5-phosphate"
  ]
  node
  [
     id 2665
     label "mevalonate-diphosphate"
  ]
  node
  [
     id 2034
     label "Mg-protoporphyrin"
  ]
  node
  [
     id 2036
     label "Mg2+"
  ]
  node
  [
     id 2311
     label "miraxanthin V"
  ]
  node
  [
     id 2666
     label "mitochondrial intermediate protein"
  ]
  node
  [
     id 2030
     label "mitogen-activated protein kinase kinase"
  ]
  node
  [
     id 1815
     label "molybdate"
  ]
  node
  [
     id 1814
     label "molybdenum cofactor"
  ]
  node
  [
     id 2031
     label "molybdopterin"
  ]
  node
  [
     id 879
     label "momilactone A"
  ]
  node
  [
     id 2670
     label "momilactone B"
  ]
  node
  [
     id 564
     label "monodehydroascorbate"
  ]
  node
  [
     id 2067
     label "monodemalonylsalvianin"
  ]
  node
  [
     id 2123
     label "monovinyl protochlorophyllide a"
  ]
  node
  [
     id 2161
     label "morphine"
  ]
  node
  [
     id 2762
     label "morphinone"
  ]
  node
  [
     id 595
     label "mugineate"
  ]
  node
  [
     id 2673
     label "mutated tRNA"
  ]
  node
  [
     id 477
     label "myo-inositol"
  ]
  node
  [
     id 2675
     label "myosin light-chain"
  ]
  node
  [
     id 2674
     label "myosin light-chain phosphate"
  ]
  node
  [
     id 2290
     label "myricetin"
  ]
  node
  [
     id 1617
     label "myristate"
  ]
  node
  [
     id 2433
     label "myristoyl-CoA"
  ]
  node
  [
     id 2170
     label "N'-hydroxymethyl-norcotinine"
  ]
  node
  [
     id 2401
     label "N(4)-{N-acetyl-β-D-glucosaminyl-(1,2)-α-D-mannosyl-(1,3)-[N-acetyl-β-D-glucosaminyl-(1,2)-α-D-mannosyl-(1,6)]-β-D-mannosyl-(1,4)-N-acetyl-β-D-glucosaminyl-(1,4)-[α-L-fucosyl-(1,3)]-N-acetyl-β-D-glucosaminyl}asparagine"
  ]
  node
  [
     id 1390
     label "N,N'-diacetylchitobiose"
  ]
  node
  [
     id 2679
     label "N,N-dihydroxy-L-tryptophan"
  ]
  node
  [
     id 2680
     label "N,N-dihydroxy-L-tyrosine"
  ]
  node
  [
     id 2681
     label "N,N-dimethyl-β-alanine"
  ]
  node
  [
     id 2683
     label "N,N-dimethylaniline"
  ]
  node
  [
     id 2716
     label "N-(3-acetamidopropyl)-4-aminobutanal"
  ]
  node
  [
     id 965
     label "N-(4-hydroxybenzoyl)-L-glutamate"
  ]
  node
  [
     id 2685
     label "N-(5'-phosphoribosyl)-anthranilate"
  ]
  node
  [
     id 2686
     label "N-6-isopentyl adenosine-37 tRNA"
  ]
  node
  [
     id 1644
     label "N-acetyl-D-glucosamine"
  ]
  node
  [
     id 2214
     label "N-acetyl-D-glucosamine-6-phosphate"
  ]
  node
  [
     id 1533
     label "N-acetyl-D-glucosamine-asparagine"
  ]
  node
  [
     id 2689
     label "N-acetyl-L-citrulline"
  ]
  node
  [
     id 2555
     label "N-acetyl-L-glutamate"
  ]
  node
  [
     id 2691
     label "N-acetyl-L-glutamate 5-semialdehyde"
  ]
  node
  [
     id 2567
     label "N-acetyl-L-ornithine"
  ]
  node
  [
     id 2655
     label "N-acetyl-serotonin"
  ]
  node
  [
     id 1938
     label "N-acetyl-α-D-glucosamine"
  ]
  node
  [
     id 2692
     label "N-acetyl-α-D-glucosamine 1-phosphate"
  ]
  node
  [
     id 2693
     label "N-acetyl-α-D-glucosaminide-[heparan sulfate]"
  ]
  node
  [
     id 1942
     label "N-acetyl-β-D-galactosamine"
  ]
  node
  [
     id 3168
     label "N-acetyl-β-D-galactosaminide-[chondroitin/dermatan]"
  ]
  node
  [
     id 2696
     label "N-acetyl-β-D-glucosamine"
  ]
  node
  [
     id 2695
     label "N-acetyl-β-D-glucosamine(anhydrous)-N-acetylmuramate"
  ]
  node
  [
     id 3152
     label "N-acetyl-β-D-glucosaminyl-1,2-α-D-mannosyl-1,3-(R1)-β-D-mannosyl-R2"
  ]
  node
  [
     id 3154
     label "N-acetyl-β-D-glucosaminyl-1,2-α-D-mannosyl-1,6-(N-acetyl-β-D-glucosaminyl-1,2-α-D-mannosyl-1,3)-β-D-mannosyl-[glycoprotein]"
  ]
  node
  [
     id 1354
     label "N-acetyl-β-glucosaminylamine"
  ]
  node
  [
     id 2690
     label "N-acetylglutamyl-phosphate"
  ]
  node
  [
     id 2049
     label "N-benzoyl-L-glutamate"
  ]
  node
  [
     id 2698
     label "N-benzylformamide"
  ]
  node
  [
     id 2952
     label "n-butanoate"
  ]
  node
  [
     id 2078
     label "n-butanol"
  ]
  node
  [
     id 283
     label "N-carbamoyl-L-aspartate"
  ]
  node
  [
     id 2457
     label "N-carbamoylglycine"
  ]
  node
  [
     id 1827
     label "N-carbamoylputrescine"
  ]
  node
  [
     id 2701
     label "N-debenzoyl-(3'-RS)-taxol"
  ]
  node
  [
     id 2703
     label "N-dimethylethanolamine"
  ]
  node
  [
     id 2704
     label "N-dimethylethanolamine phosphate"
  ]
  node
  [
     id 2349
     label "N-feruloyltyramine"
  ]
  node
  [
     id 2583
     label "N-formyl-L-methionyl-tRNAfmet"
  ]
  node
  [
     id 2597
     label "N-hydroxy-L-tryptophan"
  ]
  node
  [
     id 2601
     label "N-hydroxy-L-tyrosine"
  ]
  node
  [
     id 2087
     label "N-hydroxycadaverine"
  ]
  node
  [
     id 2705
     label "N-hydroxyl-tryptamine"
  ]
  node
  [
     id 2706
     label "N-methyl-β-alanine"
  ]
  node
  [
     id 2707
     label "N-methylanthraniloyl-CoA"
  ]
  node
  [
     id 2709
     label "N-methylethanolamine phosphate"
  ]
  node
  [
     id 2336
     label "N-monomethylethanolamine"
  ]
  node
  [
     id 2710
     label "n-propanol"
  ]
  node
  [
     id 2711
     label "N-substituted aminoacyl-tRNA"
  ]
  node
  [
     id 2432
     label "N-tetradecanoylglycyl-peptide"
  ]
  node
  [
     id 3128
     label "N-vanillate-L-glutamate"
  ]
  node
  [
     id 2437
     label "N-α-acetyl lysine methyl ester"
  ]
  node
  [
     id 2656
     label "N1-acetyl-N2-formyl-5-methoxykynuramine"
  ]
  node
  [
     id 2713
     label "N1-acetylspermidine"
  ]
  node
  [
     id 2715
     label "N1-acetylspermine"
  ]
  node
  [
     id 1804
     label "N1-methyladenine22 in tRNA"
  ]
  node
  [
     id 2445
     label "N1-methylguanine9 in tRNA"
  ]
  node
  [
     id 1536
     label "N2-dimethylguanine10 in tRNA"
  ]
  node
  [
     id 2868
     label "N2-methylguanine2445 in 23S rRNA"
  ]
  node
  [
     id 2717
     label "N4-(β-N-acetyl-D-glucosaminyl)-L-asparagine"
  ]
  node
  [
     id 2864
     label "N4-methylcytidine1402 in 16S rRNA"
  ]
  node
  [
     id 3113
     label "N4-{N-acetyl-β-D-glucosaminyl-(1,2)-α-D-mannosyl-(1,3)-[N-acetyl-β-D-glucosaminyl-(1,2)-α-D-mannosyl-(1,6)]-[β-D-xylosyl-(1,2)]-β-D-mannosyl-(1,4)-N-acetyl-β-D-glucosaminyl-(1,4)-N-acetyl-β-D-glucosaminyl}asparagine"
  ]
  node
  [
     id 2402
     label "N4-{N-acetyl-β-D-glucosaminyl-(1,2)-α-D-mannosyl-(1,3)-[N-acetyl-β-D-glucosaminyl-(1,2)-α-D-mannosyl-(1,6)]-β-D-mannosyl-(1,4)-N-acetyl-β-D-glucosaminyl-(1,4)-N-acetyl-β-D-glucosaminyl}asparagine"
  ]
  node
  [
     id 2718
     label "N5-carboxyaminoimidazole ribonucleotide"
  ]
  node
  [
     id 2564
     label "N5-formyl-N5-hydroxy-L-ornithine"
  ]
  node
  [
     id 2301
     label "N6-(Δ2-isopentenyl)-adenosine 5'-diphosphate"
  ]
  node
  [
     id 2302
     label "N6-(Δ2-isopentenyl)-adenosine 5'-monophosphate"
  ]
  node
  [
     id 2303
     label "N6-(Δ2-isopentenyl)-adenosine 5'-triphosphate"
  ]
  node
  [
     id 1901
     label "N6-acetyl-L-lysine"
  ]
  node
  [
     id 2720
     label "N6-dimethylallyladenine"
  ]
  node
  [
     id 1802
     label "N6-methyladenine1618 in 23S rRNA"
  ]
  node
  [
     id 2443
     label "N7-methylguanine46 in tRNA"
  ]
  node
  [
     id 2724
     label "N8-acetylspermidine"
  ]
  node
  [
     id 2520
     label "Na+[in]"
  ]
  node
  [
     id 2519
     label "Na+[out]"
  ]
  node
  [
     id 60
     label "NAD+"
  ]
  node
  [
     id 2726
     label "NAD+[in]"
  ]
  node
  [
     id 59
     label "NADH"
  ]
  node
  [
     id 2727
     label "NADH[in]"
  ]
  node
  [
     id 6
     label "NADP+"
  ]
  node
  [
     id 8
     label "NADPH"
  ]
  node
  [
     id 591
     label "naringenin"
  ]
  node
  [
     id 3095
     label "naringin"
  ]
  node
  [
     id 2731
     label "neolinustatin"
  ]
  node
  [
     id 2732
     label "neopinone"
  ]
  node
  [
     id 2404
     label "neral"
  ]
  node
  [
     id 768
     label "nicotianamine"
  ]
  node
  [
     id 355
     label "nicotinamide"
  ]
  node
  [
     id 2734
     label "nicotinate"
  ]
  node
  [
     id 1876
     label "nicotinate adeninedinucleotide"
  ]
  node
  [
     id 310
     label "nicotine isomethonium ion"
  ]
  node
  [
     id 309
     label "nicotine-1'-N-oxide"
  ]
  node
  [
     id 305
     label "nicotine-Δ1'5'-iminium ion"
  ]
  node
  [
     id 2740
     label "nitrate"
  ]
  node
  [
     id 2737
     label "nitrate[out]"
  ]
  node
  [
     id 562
     label "nitric oxide"
  ]
  node
  [
     id 1875
     label "nitrite"
  ]
  node
  [
     id 2738
     label "nitrite[out]"
  ]
  node
  [
     id 2728
     label "NMNH"
  ]
  node
  [
     id 2684
     label "nn-dimethylaniline-n-oxide"
  ]
  node
  [
     id 963
     label "nonaprenyl-4-hydroxybenzoate"
  ]
  node
  [
     id 464
     label "norajmaline"
  ]
  node
  [
     id 2070
     label "norbixin"
  ]
  node
  [
     id 2742
     label "norspermidine"
  ]
  node
  [
     id 2741
     label "norspermine"
  ]
  node
  [
     id 560
     label "Nω-hydroxy-L-arginine"
  ]
  node
  [
     id 2593
     label "O-acetyl-L-serine"
  ]
  node
  [
     id 2157
     label "O-citryl-L-serine"
  ]
  node
  [
     id 2347
     label "O-feruloylquinate"
  ]
  node
  [
     id 2005
     label "O-phospho-[phospho-α-glucan]"
  ]
  node
  [
     id 2546
     label "O-phospho-L-homoserine"
  ]
  node
  [
     id 416
     label "O-sinapoylcholine"
  ]
  node
  [
     id 1874
     label "O-succinyl-L-homoserine"
  ]
  node
  [
     id 2745
     label "O-ureidohomoserine"
  ]
  node
  [
     id 2188
     label "obtusifoliol"
  ]
  node
  [
     id 471
     label "octadecenedioate"
  ]
  node
  [
     id 2746
     label "octanal"
  ]
  node
  [
     id 2747
     label "octanoate"
  ]
  node
  [
     id 1795
     label "octanoyl-CoA"
  ]
  node
  [
     id 666
     label "OH-"
  ]
  node
  [
     id 1580
     label "oleate"
  ]
  node
  [
     id 2749
     label "oleoyl-CoA"
  ]
  node
  [
     id 3052
     label "ononin"
  ]
  node
  [
     id 2751
     label "OPC4-3-hydroxyacyl-CoA"
  ]
  node
  [
     id 2752
     label "OPC4-3-ketoacyl-CoA"
  ]
  node
  [
     id 2753
     label "OPC4-CoA"
  ]
  node
  [
     id 2750
     label "OPC4-trans-2-enoyl-CoA"
  ]
  node
  [
     id 2755
     label "OPC6-3-hydroxyacyl-CoA"
  ]
  node
  [
     id 2756
     label "OPC6-3-ketoacyl-CoA"
  ]
  node
  [
     id 2757
     label "OPC6-CoA"
  ]
  node
  [
     id 2754
     label "OPC6-trans-2-enoyl-CoA"
  ]
  node
  [
     id 2759
     label "OPC8-3-hydroxyacyl-CoA"
  ]
  node
  [
     id 2760
     label "OPC8-3-ketoacyl-CoA"
  ]
  node
  [
     id 857
     label "OPC8-CoA"
  ]
  node
  [
     id 2758
     label "OPC8-trans-2-enoyl-CoA"
  ]
  node
  [
     id 2761
     label "oripavine"
  ]
  node
  [
     id 2764
     label "orotate"
  ]
  node
  [
     id 286
     label "orotate[in]"
  ]
  node
  [
     id 2763
     label "orotidine-5'-phosphate"
  ]
  node
  [
     id 2765
     label "oryzalexin A"
  ]
  node
  [
     id 2767
     label "oryzalexin B"
  ]
  node
  [
     id 2766
     label "oryzalexin C"
  ]
  node
  [
     id 2330
     label "oryzalexin D"
  ]
  node
  [
     id 2331
     label "oryzalexin E"
  ]
  node
  [
     id 2332
     label "oryzalexin F"
  ]
  node
  [
     id 2908
     label "oryzalexin S"
  ]
  node
  [
     id 2261
     label "oxalate"
  ]
  node
  [
     id 299
     label "oxaloacetate"
  ]
  node
  [
     id 2249
     label "oxalosuccinate"
  ]
  node
  [
     id 2768
     label "oxalyl-CoA"
  ]
  node
  [
     id 2677
     label "oxidized hemoproteins"
  ]
  node
  [
     id 9
     label "oxygen"
  ]
  node
  [
     id 911
     label "p-aminobenzoyl glutamate"
  ]
  node
  [
     id 927
     label "p-coumaroylhexanoylmethane"
  ]
  node
  [
     id 945
     label "p-coumaroylserotonin"
  ]
  node
  [
     id 925
     label "p-coumaroyltriacetate"
  ]
  node
  [
     id 923
     label "p-coumaroyltriacetic acid lactone"
  ]
  node
  [
     id 949
     label "p-coumaroyltyramine"
  ]
  node
  [
     id 937
     label "p-dihydrocoumaroyl-CoA"
  ]
  node
  [
     id 2771
     label "P1,P4-bis(5'-guanosyl) tetraphosphate"
  ]
  node
  [
     id 2905
     label "palmitaldehyde"
  ]
  node
  [
     id 420
     label "palmitate"
  ]
  node
  [
     id 1630
     label "palmitoleate"
  ]
  node
  [
     id 2772
     label "palmitoleyl-CoA"
  ]
  node
  [
     id 2594
     label "palmitoyl-CoA"
  ]
  node
  [
     id 2773
     label "paraxanthine"
  ]
  node
  [
     id 2613
     label "pelargonidin"
  ]
  node
  [
     id 3066
     label "pelargonidin 3-O-sophoroside"
  ]
  node
  [
     id 2776
     label "pelargonidin 3-O-β-D-caffeoylglucoside"
  ]
  node
  [
     id 943
     label "pelargonidin 3-O-β-D-p-coumaroylglucoside"
  ]
  node
  [
     id 942
     label "pelargonidin-3,5-diglucoside"
  ]
  node
  [
     id 2775
     label "pelargonidin-3,5-diglucoside-5-O-caffeoylglucoside"
  ]
  node
  [
     id 941
     label "pelargonidin-3,5-diglucoside-5-O-p-coumaroylglucoside"
  ]
  node
  [
     id 2777
     label "pelargonidin-3-O-(6-O-malonyl-β-D-glucoside)"
  ]
  node
  [
     id 2778
     label "pelargonidin-3-O-rutinoside"
  ]
  node
  [
     id 3065
     label "pelargonidin-3-O-rutinoside-5-O-β-D-glucoside"
  ]
  node
  [
     id 944
     label "pelargonidin-3-O-β-D-glucoside"
  ]
  node
  [
     id 2508
     label "penicillin N"
  ]
  node
  [
     id 2780
     label "peptidylproline (ω=0)"
  ]
  node
  [
     id 2779
     label "peptidylproline (ω=180)"
  ]
  node
  [
     id 2781
     label "peroxiredoxin-(S-hydroxy-S-oxocysteine)"
  ]
  node
  [
     id 2782
     label "peroxiredoxin-(S-hydroxycysteine)"
  ]
  node
  [
     id 1646
     label "petroselinate"
  ]
  node
  [
     id 1126
     label "phaseic acid"
  ]
  node
  [
     id 2092
     label "phaselate"
  ]
  node
  [
     id 719
     label "phenylacetaldehyde"
  ]
  node
  [
     id 2783
     label "phenylacetate"
  ]
  node
  [
     id 2785
     label "phenylacetohydroximoyl-cysteinylglycine"
  ]
  node
  [
     id 2784
     label "phenylacetohydroximoyl-glutathione"
  ]
  node
  [
     id 326
     label "phenylacetonitrile oxide"
  ]
  node
  [
     id 718
     label "phenylethyl acetate"
  ]
  node
  [
     id 2051
     label "phenylethylbenzoate"
  ]
  node
  [
     id 2120
     label "pheophorbide a"
  ]
  node
  [
     id 2789
     label "pheophorbide b"
  ]
  node
  [
     id 2118
     label "pheophytin a"
  ]
  node
  [
     id 2788
     label "pheophytin b"
  ]
  node
  [
     id 2770
     label "phloretin"
  ]
  node
  [
     id 767
     label "phlorisobutyrophenone"
  ]
  node
  [
     id 2513
     label "phlorisovalerophenone"
  ]
  node
  [
     id 3067
     label "phlorizin"
  ]
  node
  [
     id 85
     label "phosphate"
  ]
  node
  [
     id 2032
     label "phosphate[in]"
  ]
  node
  [
     id 2033
     label "phosphate[out]"
  ]
  node
  [
     id 2791
     label "phosphinomethylisomalate"
  ]
  node
  [
     id 2790
     label "phosphinomethylmalate"
  ]
  node
  [
     id 2101
     label "phosphinopyruvate"
  ]
  node
  [
     id 2003
     label "phospho-[DNA-directed RNA-polymerase]"
  ]
  node
  [
     id 104
     label "phosphoadenosine-5'-phosphosulfate"
  ]
  node
  [
     id 1656
     label "phosphocholine"
  ]
  node
  [
     id 726
     label "phosphoenolpyruvate"
  ]
  node
  [
     id 2792
     label "phosphoribosyl-ATP"
  ]
  node
  [
     id 1873
     label "phosphoribosyl-formamido-carboxamide"
  ]
  node
  [
     id 351
     label "phosphoribulosylformimino-AICAR-P"
  ]
  node
  [
     id 1726
     label "phosphoryl-ethanolamine"
  ]
  node
  [
     id 2029
     label "phosphorylated mitogen-activated protein kinase kinase"
  ]
  node
  [
     id 2867
     label "phylloquinol"
  ]
  node
  [
     id 1393
     label "phytol"
  ]
  node
  [
     id 974
     label "phytosphingosine-1-P"
  ]
  node
  [
     id 2794
     label "phytyl monophosphate"
  ]
  node
  [
     id 342
     label "phytyldiphosphate"
  ]
  node
  [
     id 2795
     label "pimeloyl-CoA"
  ]
  node
  [
     id 765
     label "pinocembrin chalcone"
  ]
  node
  [
     id 161
     label "pinostrobin"
  ]
  node
  [
     id 681
     label "plastoquinol-9"
  ]
  node
  [
     id 2796
     label "polyneuridine aldehyde"
  ]
  node
  [
     id 503
     label "porphobilinogen"
  ]
  node
  [
     id 2600
     label "portulacaxanthin II"
  ]
  node
  [
     id 2025
     label "ppGpp"
  ]
  node
  [
     id 2439
     label "pppGpp"
  ]
  node
  [
     id 2871
     label "precorrin-1"
  ]
  node
  [
     id 580
     label "precorrin-2"
  ]
  node
  [
     id 2798
     label "pregn-5-ene-3,20-dione"
  ]
  node
  [
     id 466
     label "pregn-5-ene-3,20-dione-17-ol"
  ]
  node
  [
     id 2797
     label "pregnenolone"
  ]
  node
  [
     id 2136
     label "prephenate"
  ]
  node
  [
     id 527
     label "prephytoenediphosphate"
  ]
  node
  [
     id 1541
     label "preQ1"
  ]
  node
  [
     id 493
     label "presqualenediphosphate"
  ]
  node
  [
     id 2799
     label "primary fluorescent chlorophyll catabolite"
  ]
  node
  [
     id 2800
     label "progesterone"
  ]
  node
  [
     id 1109
     label "prolycopene"
  ]
  node
  [
     id 1800
     label "propanal"
  ]
  node
  [
     id 2265
     label "propane-1,3-diamine"
  ]
  node
  [
     id 149
     label "propanoate"
  ]
  node
  [
     id 300
     label "propanoyl-CoA"
  ]
  node
  [
     id 2802
     label "prostaglandin E2"
  ]
  node
  [
     id 2804
     label "prostaglandin-H2"
  ]
  node
  [
     id 568
     label "protein cysteines"
  ]
  node
  [
     id 2806
     label "protein N6,N6-dimethyl-L-lysine"
  ]
  node
  [
     id 2807
     label "protein N6-methyl-L-lysine"
  ]
  node
  [
     id 961
     label "protocatechualdehyde"
  ]
  node
  [
     id 2808
     label "protocatechuate"
  ]
  node
  [
     id 2811
     label "protoheme IX"
  ]
  node
  [
     id 2809
     label "protoheme IX[in]"
  ]
  node
  [
     id 2810
     label "protoheme IX[out]"
  ]
  node
  [
     id 2035
     label "protoporphyrin IX"
  ]
  node
  [
     id 2167
     label "protoporphyrinogen IX"
  ]
  node
  [
     id 3096
     label "prunin"
  ]
  node
  [
     id 2812
     label "pseudobaptigenin"
  ]
  node
  [
     id 1851
     label "pseudoionone"
  ]
  node
  [
     id 2813
     label "pseudotropine"
  ]
  node
  [
     id 2815
     label "pseudouridine"
  ]
  node
  [
     id 2245
     label "pseudouridine 5'-phosphate"
  ]
  node
  [
     id 35
     label "psoralen"
  ]
  node
  [
     id 2817
     label "purine[in]"
  ]
  node
  [
     id 2816
     label "purine[out]"
  ]
  node
  [
     id 2584
     label "putrescine"
  ]
  node
  [
     id 2038
     label "pyridoxal"
  ]
  node
  [
     id 2037
     label "pyridoxal 5'-phosphate"
  ]
  node
  [
     id 2040
     label "pyridoxamine"
  ]
  node
  [
     id 2039
     label "pyridoxamine 5'-phosphate"
  ]
  node
  [
     id 2042
     label "pyridoxine"
  ]
  node
  [
     id 2041
     label "pyridoxine-5'-phosphate"
  ]
  node
  [
     id 2786
     label "pyropheophorbide a"
  ]
  node
  [
     id 150
     label "pyruvate"
  ]
  node
  [
     id 45
     label "quercetin"
  ]
  node
  [
     id 3070
     label "quercetin 3,7-O-diglucoside"
  ]
  node
  [
     id 3068
     label "quercetin 7-O-glucoside"
  ]
  node
  [
     id 3069
     label "quercetin-3-glucoside"
  ]
  node
  [
     id 1543
     label "queuine"
  ]
  node
  [
     id 1542
     label "queuosine at position 34 of a tRNA"
  ]
  node
  [
     id 1872
     label "quinolinate"
  ]
  node
  [
     id 573
     label "R'C(R)S-S(R)CR'"
  ]
  node
  [
     id 572
     label "R'C(R)SH"
  ]
  node
  [
     id 789
     label "R(+)-3,4-dihydroxyphenyllactate"
  ]
  node
  [
     id 2204
     label "R-4'-phosphopantothenoyl-L-cysteine"
  ]
  node
  [
     id 574
     label "raffinose"
  ]
  node
  [
     id 2787
     label "red chlorophyll catabolite"
  ]
  node
  [
     id 2678
     label "reduced hemoproteins"
  ]
  node
  [
     id 2820
     label "RH"
  ]
  node
  [
     id 506
     label "riboflavin"
  ]
  node
  [
     id 2341
     label "riboflavin cyclic-4',5'-phosphate"
  ]
  node
  [
     id 2822
     label "ribose-1,5-bisphosphate"
  ]
  node
  [
     id 2823
     label "ribose-1-arsenate"
  ]
  node
  [
     id 1627
     label "RNA(n)"
  ]
  node
  [
     id 1626
     label "RNA(n+1)"
  ]
  node
  [
     id 2826
     label "RNase E degradation substrate mRNA"
  ]
  node
  [
     id 2827
     label "RNase E mRNA processing substrate"
  ]
  node
  [
     id 2828
     label "RNase E processing product mRNA"
  ]
  node
  [
     id 2829
     label "RNase G degradation substrate mRNA"
  ]
  node
  [
     id 2830
     label "RNase II degradation substrate mRNA"
  ]
  node
  [
     id 2831
     label "RNase II poly-A substrate mRNA"
  ]
  node
  [
     id 2832
     label "RNase II substrate with no poly-A tail"
  ]
  node
  [
     id 2833
     label "RNase III mRNA processing substrate"
  ]
  node
  [
     id 2834
     label "RNase III processing product mRNA"
  ]
  node
  [
     id 2821
     label "ROH"
  ]
  node
  [
     id 920
     label "rosmarinic acid"
  ]
  node
  [
     id 2427
     label "RX"
  ]
  node
  [
     id 1864
     label "S-(-)-ureidoglycolate"
  ]
  node
  [
     id 2835
     label "S-(2-hydroxyacyl)glutathione"
  ]
  node
  [
     id 2837
     label "S-(2E,6E)-farnesyl-L-cysteine"
  ]
  node
  [
     id 1793
     label "S-acetyldihydrolipoamide"
  ]
  node
  [
     id 2841
     label "S-adenosyl-4-methylthio-2-oxobutanoate"
  ]
  node
  [
     id 53
     label "S-adenosyl-L-homocysteine"
  ]
  node
  [
     id 2818
     label "S-adenosyl-L-methioninamine"
  ]
  node
  [
     id 55
     label "S-adenosyl-L-methionine"
  ]
  node
  [
     id 1039
     label "S-allantoin"
  ]
  node
  [
     id 2874
     label "S-formylglutathione"
  ]
  node
  [
     id 528
     label "s-geranylgeranyl protein"
  ]
  node
  [
     id 2875
     label "S-hydroxymethylglutathione"
  ]
  node
  [
     id 2838
     label "S-Inosyl-L-homocysteine"
  ]
  node
  [
     id 2876
     label "S-lactoyl-glutathione"
  ]
  node
  [
     id 769
     label "S-methyl-5'-thioadenosine"
  ]
  node
  [
     id 2044
     label "S-methyl-5-thio-D-ribose"
  ]
  node
  [
     id 2043
     label "S-methyl-5-thio-α-D-ribose 1-phosphate"
  ]
  node
  [
     id 2581
     label "S-methyl-L-methionine"
  ]
  node
  [
     id 2877
     label "S-prenyl-L-cysteine"
  ]
  node
  [
     id 1897
     label "S-sulfanyl-[acceptor]"
  ]
  node
  [
     id 582
     label "s-sulfanylglutathione"
  ]
  node
  [
     id 2744
     label "S-sulfo-L-cysteine"
  ]
  node
  [
     id 315
     label "S-tetrahydrocolumbamine"
  ]
  node
  [
     id 1866
     label "S-ureidoglycine"
  ]
  node
  [
     id 1008
     label "S0"
  ]
  node
  [
     id 1334
     label "S2-"
  ]
  node
  [
     id 1078
     label "salicyl alcohol"
  ]
  node
  [
     id 1077
     label "salicyl-6-hydroxy-2-cyclohexene-on-oyl"
  ]
  node
  [
     id 2664
     label "salicylate"
  ]
  node
  [
     id 2879
     label "salutaridine"
  ]
  node
  [
     id 2878
     label "salutaridinol"
  ]
  node
  [
     id 2671
     label "salvianin"
  ]
  node
  [
     id 2880
     label "sarcosine"
  ]
  node
  [
     id 2881
     label "Se-methyl-Se-methionine"
  ]
  node
  [
     id 2631
     label "secologanate"
  ]
  node
  [
     id 2633
     label "secologanin"
  ]
  node
  [
     id 2883
     label "selenate"
  ]
  node
  [
     id 2887
     label "selenide"
  ]
  node
  [
     id 2885
     label "selenite"
  ]
  node
  [
     id 2743
     label "selenocysteine"
  ]
  node
  [
     id 2886
     label "selenodiglutathione"
  ]
  node
  [
     id 2592
     label "selenohomocysteine"
  ]
  node
  [
     id 2888
     label "selenomethionine"
  ]
  node
  [
     id 946
     label "serotonin"
  ]
  node
  [
     id 132
     label "sesquisabinene"
  ]
  node
  [
     id 948
     label "shikimate"
  ]
  node
  [
     id 2891
     label "shikimate-3-phosphate"
  ]
  node
  [
     id 931
     label "shisonin"
  ]
  node
  [
     id 1593
     label "short glucans"
  ]
  node
  [
     id 1042
     label "sinapaldehyde"
  ]
  node
  [
     id 1046
     label "sinapate"
  ]
  node
  [
     id 296
     label "sinapoyl-(S)-malate"
  ]
  node
  [
     id 2893
     label "sinapoyl-CoA"
  ]
  node
  [
     id 2991
     label "sinapoyltyramine"
  ]
  node
  [
     id 2894
     label "sinapyl-alcohol"
  ]
  node
  [
     id 2895
     label "sitosterol"
  ]
  node
  [
     id 1381
     label "sn-glycerol-3-phosphate"
  ]
  node
  [
     id 2298
     label "sn-glycerol-3-phosphate[in]"
  ]
  node
  [
     id 3073
     label "solasodine"
  ]
  node
  [
     id 3072
     label "solasodine 3-O-β-D-glucopyranoside"
  ]
  node
  [
     id 759
     label "spermidine"
  ]
  node
  [
     id 2902
     label "spermine"
  ]
  node
  [
     id 2903
     label "sphinganine (C20)"
  ]
  node
  [
     id 2292
     label "sphinganine 1-phosphate"
  ]
  node
  [
     id 1384
     label "sphingosine"
  ]
  node
  [
     id 2906
     label "sphingosine-1-phosphate"
  ]
  node
  [
     id 494
     label "squalene"
  ]
  node
  [
     id 575
     label "stachyose"
  ]
  node
  [
     id 1242
     label "starch"
  ]
  node
  [
     id 1729
     label "stearate"
  ]
  node
  [
     id 2907
     label "stearoyl-CoA"
  ]
  node
  [
     id 1149
     label "stemar-13-ene"
  ]
  node
  [
     id 1150
     label "stemod-13(17)-ene"
  ]
  node
  [
     id 2295
     label "sterculate"
  ]
  node
  [
     id 1650
     label "steroid O sulfate"
  ]
  node
  [
     id 2898
     label "stigmasterol"
  ]
  node
  [
     id 3074
     label "stigmasterol 3-O-β-D-glucoside"
  ]
  node
  [
     id 2987
     label "strictosidine"
  ]
  node
  [
     id 25
     label "succinate"
  ]
  node
  [
     id 712
     label "succinate semialdehyde"
  ]
  node
  [
     id 2357
     label "succinate[in]"
  ]
  node
  [
     id 709
     label "succinyl-CoA"
  ]
  node
  [
     id 411
     label "sucrose"
  ]
  node
  [
     id 2913
     label "sucrose-6-phosphate"
  ]
  node
  [
     id 1737
     label "sulfate"
  ]
  node
  [
     id 2916
     label "sulfate[in]"
  ]
  node
  [
     id 2915
     label "sulfate[out]"
  ]
  node
  [
     id 1009
     label "sulfite"
  ]
  node
  [
     id 2080
     label "sulfuretin 6-glucoside"
  ]
  node
  [
     id 546
     label "superoxide"
  ]
  node
  [
     id 1838
     label "syn-copalyldiphosphate"
  ]
  node
  [
     id 2607
     label "syringetin"
  ]
  node
  [
     id 2918
     label "tabersonine"
  ]
  node
  [
     id 2920
     label "tagatose-1,6-bisphosphate"
  ]
  node
  [
     id 174
     label "taraxerol"
  ]
  node
  [
     id 2222
     label "tartronate semialdehyde"
  ]
  node
  [
     id 2921
     label "taxa-4(20),11-dien-5-α-yl acetate"
  ]
  node
  [
     id 2923
     label "taxa-4(20),11-dien-5α-ol"
  ]
  node
  [
     id 2924
     label "taxa-4,11-diene"
  ]
  node
  [
     id 2925
     label "taxiphyllin"
  ]
  node
  [
     id 2702
     label "taxol"
  ]
  node
  [
     id 1073
     label "teasterone"
  ]
  node
  [
     id 330
     label "tellimagrandin II"
  ]
  node
  [
     id 2926
     label "testosterone"
  ]
  node
  [
     id 2927
     label "tetrachlorohydroquinone"
  ]
  node
  [
     id 2603
     label "tetrahydrobiopterin"
  ]
  node
  [
     id 434
     label "tetrahydrofolate"
  ]
  node
  [
     id 2287
     label "tetrahydrogeranylgeranyl-chlorophyll a"
  ]
  node
  [
     id 2288
     label "tetrahydrogeranylgeranyl-PP"
  ]
  node
  [
     id 2573
     label "tetrahydropteroyl tri-L-glutamate"
  ]
  node
  [
     id 1816
     label "tetrahydropteroyl-[γ-Glu](n)"
  ]
  node
  [
     id 2561
     label "tetrahydropteroyl-[γ-Glu](n+1)"
  ]
  node
  [
     id 2928
     label "thalianol"
  ]
  node
  [
     id 2930
     label "thebaine"
  ]
  node
  [
     id 2931
     label "theobromine"
  ]
  node
  [
     id 2839
     label "thermospermine"
  ]
  node
  [
     id 2932
     label "thiamin"
  ]
  node
  [
     id 628
     label "thiamin phosphate"
  ]
  node
  [
     id 644
     label "thiamindiphosphate"
  ]
  node
  [
     id 2669
     label "thio-molybdenum cofactor"
  ]
  node
  [
     id 885
     label "thioacrolein"
  ]
  node
  [
     id 2458
     label "thiocyanate"
  ]
  node
  [
     id 1010
     label "thiosulfate"
  ]
  node
  [
     id 497
     label "thiosulfinate"
  ]
  node
  [
     id 2805
     label "thromboxane A2"
  ]
  node
  [
     id 2933
     label "thymidine"
  ]
  node
  [
     id 1021
     label "thymine"
  ]
  node
  [
     id 1835
     label "torulene"
  ]
  node
  [
     id 2141
     label "trans-2-hexenal"
  ]
  node
  [
     id 2934
     label "trans-2-hexenol"
  ]
  node
  [
     id 2935
     label "trans-2-pentenal"
  ]
  node
  [
     id 2936
     label "trans-2-pentenol"
  ]
  node
  [
     id 2171
     label "trans-3'-hydroxycotinine"
  ]
  node
  [
     id 2937
     label "trans-4-hexen-3-one"
  ]
  node
  [
     id 935
     label "trans-5-O-(4-coumaroyl)-D-quinate"
  ]
  node
  [
     id 2939
     label "trans-5-O-caffeoyl-D-quinate"
  ]
  node
  [
     id 918
     label "trans-caffeate"
  ]
  node
  [
     id 2139
     label "trans-cinnamate"
  ]
  node
  [
     id 3075
     label "trans-cinnamoyl-β-D-glucoside"
  ]
  node
  [
     id 2940
     label "trans-neoxanthin"
  ]
  node
  [
     id 2748
     label "trans-oct-2-enoyl-CoA"
  ]
  node
  [
     id 163
     label "trans-octadec-2-enoyl-CoA"
  ]
  node
  [
     id 924
     label "trans-resveratrol"
  ]
  node
  [
     id 2723
     label "trans-zeatin"
  ]
  node
  [
     id 2942
     label "trans-zeatin riboside"
  ]
  node
  [
     id 2721
     label "trans-zeatin riboside monophosphate"
  ]
  node
  [
     id 2722
     label "trans-zeatin riboside triphosphate"
  ]
  node
  [
     id 2944
     label "trans-zeatin riboside[in]"
  ]
  node
  [
     id 2943
     label "trans-zeatin riboside[out]"
  ]
  node
  [
     id 2719
     label "trans-zeatin ribosidediphosphate"
  ]
  node
  [
     id 3076
     label "trans-zeatin-7-N-glucoside"
  ]
  node
  [
     id 3077
     label "trans-zeatin-9-N-glucoside"
  ]
  node
  [
     id 3078
     label "trans-zeatin-O-glucoside"
  ]
  node
  [
     id 3079
     label "trans-zeatin-O-glucoside-7-N-glucoside"
  ]
  node
  [
     id 2946
     label "trans-zeatin[in]"
  ]
  node
  [
     id 2945
     label "trans-zeatin[out]"
  ]
  node
  [
     id 2947
     label "trans-Δ2, cis-Δ4-decadienoyl-CoA"
  ]
  node
  [
     id 268
     label "trans-Δ2-decenoyl-CoA"
  ]
  node
  [
     id 208
     label "traumatin"
  ]
  node
  [
     id 2948
     label "trehalose"
  ]
  node
  [
     id 2949
     label "trehalose 6-phosphate"
  ]
  node
  [
     id 1087
     label "trehalose-cis-keto-mono-mycolate"
  ]
  node
  [
     id 1089
     label "trehalose-cis-methoxy-mono-mycolate"
  ]
  node
  [
     id 1091
     label "trehalose-mono-mycolate"
  ]
  node
  [
     id 1093
     label "trehalose-trans-keto-mono-mycolate"
  ]
  node
  [
     id 1095
     label "trehalose-trans-methoxy-mono-mycolate"
  ]
  node
  [
     id 2950
     label "tributyrin"
  ]
  node
  [
     id 761
     label "tricaffeoyl spermidine"
  ]
  node
  [
     id 758
     label "tricoumaroyl spermidine"
  ]
  node
  [
     id 763
     label "triferuloyl spermidine"
  ]
  node
  [
     id 2953
     label "trihydroxyferuloyl spermidine"
  ]
  node
  [
     id 2
     label "tRNA containing a thionucleotide"
  ]
  node
  [
     id 2955
     label "tRNAala"
  ]
  node
  [
     id 1696
     label "tRNAarg"
  ]
  node
  [
     id 2539
     label "tRNAasn"
  ]
  node
  [
     id 2957
     label "tRNAasp"
  ]
  node
  [
     id 2959
     label "tRNAcys"
  ]
  node
  [
     id 2961
     label "tRNAgln"
  ]
  node
  [
     id 2424
     label "tRNAGlu"
  ]
  node
  [
     id 2962
     label "tRNAgly"
  ]
  node
  [
     id 2964
     label "tRNAhis"
  ]
  node
  [
     id 2966
     label "tRNAile"
  ]
  node
  [
     id 2968
     label "tRNAleu"
  ]
  node
  [
     id 2580
     label "tRNAlys"
  ]
  node
  [
     id 2970
     label "tRNAmet"
  ]
  node
  [
     id 2972
     label "tRNAphe"
  ]
  node
  [
     id 2974
     label "tRNApro"
  ]
  node
  [
     id 2976
     label "tRNAsec"
  ]
  node
  [
     id 2978
     label "tRNAser"
  ]
  node
  [
     id 2980
     label "tRNAthr"
  ]
  node
  [
     id 2599
     label "tRNAtrp"
  ]
  node
  [
     id 2982
     label "tRNAtyr"
  ]
  node
  [
     id 2984
     label "tRNAval"
  ]
  node
  [
     id 2986
     label "tropine"
  ]
  node
  [
     id 2814
     label "tropinone"
  ]
  node
  [
     id 2596
     label "tryptamine"
  ]
  node
  [
     id 3007
     label "tuberonic acid glucoside"
  ]
  node
  [
     id 2988
     label "type-1 transmembrane domains"
  ]
  node
  [
     id 818
     label "typhasterol"
  ]
  node
  [
     id 950
     label "tyramine"
  ]
  node
  [
     id 2992
     label "tyrosol"
  ]
  node
  [
     id 2840
     label "ubiquinol-10"
  ]
  node
  [
     id 2900
     label "ubiquinol-8"
  ]
  node
  [
     id 2901
     label "ubiquinone-8"
  ]
  node
  [
     id 79
     label "UDP"
  ]
  node
  [
     id 601
     label "UDP-2,3-bis[O-(3R)-3-hydroxymyristoyl]-α-D-glucosamine"
  ]
  node
  [
     id 1883
     label "UDP-3-O-(3-hydroxymyristoyl)-α-D-glucosamine"
  ]
  node
  [
     id 1884
     label "UDP-3-O-[(3R)-3-hydroxymyristoyl]-N-α-acetylglucosamine"
  ]
  node
  [
     id 2994
     label "UDP-4-dehydro-6-deoxy-D-glucose"
  ]
  node
  [
     id 1116
     label "UDP-D-apiose"
  ]
  node
  [
     id 80
     label "UDP-D-galacturonate"
  ]
  node
  [
     id 1506
     label "UDP-D-glucose"
  ]
  node
  [
     id 2640
     label "UDP-D-glucuronate"
  ]
  node
  [
     id 3089
     label "UDP-L-arabinose"
  ]
  node
  [
     id 1118
     label "UDP-L-rhamnose"
  ]
  node
  [
     id 3169
     label "UDP-N-acetyl-D-galactosamine"
  ]
  node
  [
     id 1339
     label "UDP-N-acetyl-α-D-glucosamine"
  ]
  node
  [
     id 3099
     label "UDP-N-acetylmuramoyl-L-alanyl-D-glutamate"
  ]
  node
  [
     id 3100
     label "UDP-N-acetylmuramoyl-L-alanyl-γ-D-glutamyl-L-lysine"
  ]
  node
  [
     id 2993
     label "UDP-α-D-galactose"
  ]
  node
  [
     id 3108
     label "UDP-α-D-glucose"
  ]
  node
  [
     id 3109
     label "UDP-α-D-sulfoquinovopyranose"
  ]
  node
  [
     id 1248
     label "UDP-α-D-xylose"
  ]
  node
  [
     id 3114
     label "UDP-β-L-arabinofuranose"
  ]
  node
  [
     id 3115
     label "UDP-β-L-arabinopyranose"
  ]
  node
  [
     id 3116
     label "umbelliferone"
  ]
  node
  [
     id 1023
     label "uracil"
  ]
  node
  [
     id 3117
     label "urate"
  ]
  node
  [
     id 3119
     label "urate[in]"
  ]
  node
  [
     id 3118
     label "urate[out]"
  ]
  node
  [
     id 1865
     label "urea"
  ]
  node
  [
     id 2198
     label "uridine"
  ]
  node
  [
     id 1508
     label "uridine-5'-phosphate"
  ]
  node
  [
     id 3121
     label "uridine2552 in 23S rRNA"
  ]
  node
  [
     id 3123
     label "uroporphyrinogen-I"
  ]
  node
  [
     id 581
     label "uroporphyrinogen-III"
  ]
  node
  [
     id 2045
     label "UTP"
  ]
  node
  [
     id 3127
     label "vanillate"
  ]
  node
  [
     id 3129
     label "vanillin"
  ]
  node
  [
     id 845
     label "vanillyl mandelate"
  ]
  node
  [
     id 3130
     label "vanillylamine"
  ]
  node
  [
     id 452
     label "vellosimine"
  ]
  node
  [
     id 585
     label "verbascose"
  ]
  node
  [
     id 3133
     label "vestitone"
  ]
  node
  [
     id 2620
     label "vicianose"
  ]
  node
  [
     id 1978
     label "violaxanthin"
  ]
  node
  [
     id 2441
     label "xanthine"
  ]
  node
  [
     id 3136
     label "xanthine[in]"
  ]
  node
  [
     id 3135
     label "xanthine[out]"
  ]
  node
  [
     id 2446
     label "xanthosine"
  ]
  node
  [
     id 901
     label "xanthurenate"
  ]
  node
  [
     id 3137
     label "XLLG xyloglucan oligosaccharide"
  ]
  node
  [
     id 3139
     label "XLXG xyloglucan oligosaccharide"
  ]
  node
  [
     id 2467
     label "XMP"
  ]
  node
  [
     id 3140
     label "XXLG xyloglucan oligosaccharide"
  ]
  node
  [
     id 3138
     label "XXXG xyloglucan oligosaccharide"
  ]
  node
  [
     id 1860
     label "zeaxanthin"
  ]
  node
  [
     id 3143
     label "zeinoxanthin"
  ]
  node
  [
     id 3144
     label "Zn2+[in]"
  ]
  node
  [
     id 3145
     label "Zn2+[out]"
  ]
  node
  [
     id 2608
     label "zymostenol"
  ]
  node
  [
     id 2873
     label "zymosterol"
  ]
  node
  [
     id 171
     label "α-amyrin"
  ]
  node
  [
     id 3146
     label "α-carotene"
  ]
  node
  [
     id 1974
     label "α-D-galactose"
  ]
  node
  [
     id 3080
     label "α-D-galactose 1-phosphate"
  ]
  node
  [
     id 3104
     label "α-D-galactosyl-(1→4)-β-D-galactosyl-(1→4)-D-glucosylceramide"
  ]
  node
  [
     id 3147
     label "α-D-glucosaminide-[heparan sulfate]"
  ]
  node
  [
     id 73
     label "α-D-glucose"
  ]
  node
  [
     id 84
     label "α-D-glucose 1-phosphate"
  ]
  node
  [
     id 3081
     label "α-D-glucose 6-phosphate"
  ]
  node
  [
     id 2217
     label "α-D-glucuronate 1-phosphate"
  ]
  node
  [
     id 1192
     label "α-D-mannose"
  ]
  node
  [
     id 3150
     label "α-D-mannose 1-phosphate"
  ]
  node
  [
     id 1772
     label "α-D-mannosyl-(1→6)-D-mannose"
  ]
  node
  [
     id 3151
     label "α-D-mannosyl-1,3-(R1)-β-D-mannosyl-R2"
  ]
  node
  [
     id 3153
     label "α-D-mannosyl-1,6-(N-acetyl-β-D-glucosaminyl-1,2-α-D-mannosyl-1,3)-β-D-mannosyl-[glycoprotein]"
  ]
  node
  [
     id 3120
     label "α-D-ribose-1-phosphate"
  ]
  node
  [
     id 3155
     label "α-D-xylose 1-phosphate"
  ]
  node
  [
     id 140
     label "α-humulene"
  ]
  node
  [
     id 2541
     label "α-iminosuccinate"
  ]
  node
  [
     id 3156
     label "α-Kdo-(2→4)-α-Kdo-(2→6)-lipid IVA"
  ]
  node
  [
     id 2629
     label "α-Kdo-(2→6)-lipid IVA"
  ]
  node
  [
     id 1168
     label "α-L-arabinofuranose"
  ]
  node
  [
     id 3157
     label "α-L-fucoside"
  ]
  node
  [
     id 2392
     label "α-L-galactose-1-phosphate"
  ]
  node
  [
     id 1655
     label "α-linolenate"
  ]
  node
  [
     id 3159
     label "α-linolenoyl-CoA"
  ]
  node
  [
     id 1244
     label "α-maltose"
  ]
  node
  [
     id 3166
     label "α-N-acetyl-D-glucosaminyl-(1→4)-β-D-glucuronosyl-(1→3)-β-D-galactosyl-(1→3)-β-D-galactosyl-(1→4)-β-D-xylosyl-[core protein]"
  ]
  node
  [
     id 3172
     label "α-tocopherol"
  ]
  node
  [
     id 1829
     label "α-zeacarotene"
  ]
  node
  [
     id 133
     label "α-zingiberene"
  ]
  node
  [
     id 716
     label "β-alanine"
  ]
  node
  [
     id 2682
     label "β-alanine betaine"
  ]
  node
  [
     id 175
     label "β-amyrin"
  ]
  node
  [
     id 1694
     label "β-aspartate"
  ]
  node
  [
     id 1861
     label "β-carotene 15,15' epoxide"
  ]
  node
  [
     id 1862
     label "β-cryptoxanthin"
  ]
  node
  [
     id 2053
     label "β-D-apiofuranosyl-(1→6)-D-glucose"
  ]
  node
  [
     id 1523
     label "β-D-fructofuranose"
  ]
  node
  [
     id 3162
     label "β-D-fructofuranose(n)"
  ]
  node
  [
     id 3163
     label "β-D-fructofuranose(n-1)"
  ]
  node
  [
     id 2911
     label "β-D-fructopyranosyl-(2→6)-[D-fructofuranosyl-(2→6)](n+1)-D-fructofuranoside"
  ]
  node
  [
     id 3164
     label "β-D-fructopyranosyl-(2→6)-[D-fructofuranosyl-(2→6)](n-1)-D-fructofuranoside"
  ]
  node
  [
     id 2912
     label "β-D-fructopyranosyl-(2→6)-[D-fructofuranosyl-(2→6)]n-D-fructofuranoside"
  ]
  node
  [
     id 2211
     label "β-D-fructose 2,6-bisphosphate"
  ]
  node
  [
     id 1059
     label "β-D-galactose"
  ]
  node
  [
     id 3088
     label "β-D-galactosyl-(1→3)-β-D-galactosyl-(1→4)-β-D-xylosyl-[core protein]"
  ]
  node
  [
     id 3107
     label "β-D-galactosyl-(1→4)-β-D-xylosyl-[core protein]"
  ]
  node
  [
     id 3083
     label "β-D-gentiobiosyl crocetin"
  ]
  node
  [
     id 3082
     label "β-D-gentiobiosyl β-D-glucosyl crocetin"
  ]
  node
  [
     id 3001
     label "β-D-glucopyranosyl abscisate"
  ]
  node
  [
     id 297
     label "β-D-glucose"
  ]
  node
  [
     id 3148
     label "β-D-glucose 1-phosphate"
  ]
  node
  [
     id 2914
     label "β-D-glucose 6-phosphate"
  ]
  node
  [
     id 3030
     label "β-D-glucosyl crocetin"
  ]
  node
  [
     id 3087
     label "β-D-glucuronosyl-(1→3)-β-D-galactosyl-(1→3)-β-D-galactosyl-(1→4)-β-D-xylosyl-[core protein]"
  ]
  node
  [
     id 3167
     label "β-D-glucuronosyl-[chondroitin/dermatan]"
  ]
  node
  [
     id 2694
     label "β-D-glucuronosyl-[heparan sulfate]"
  ]
  node
  [
     id 3170
     label "β-D-ribofuranose"
  ]
  node
  [
     id 2735
     label "β-D-ribosylnicotinate"
  ]
  node
  [
     id 1166
     label "β-D-xylopyranose"
  ]
  node
  [
     id 141
     label "β-elemene"
  ]
  node
  [
     id 566
     label "β-ionone"
  ]
  node
  [
     id 1796
     label "β-ketovaleryl-CoA"
  ]
  node
  [
     id 2529
     label "β-L-arabinose 1-phosphate"
  ]
  node
  [
     id 2553
     label "β-L-fucose 1-phosphate"
  ]
  node
  [
     id 3158
     label "β-L-galactose"
  ]
  node
  [
     id 88
     label "β-maltose"
  ]
  node
  [
     id 2725
     label "β-nicotinamide D-ribonucleotide"
  ]
  node
  [
     id 3171
     label "β-nicotinate D-ribonucleotide"
  ]
  node
  [
     id 134
     label "β-sesquiphellandrene"
  ]
  node
  [
     id 3174
     label "β-tocopherol"
  ]
  node
  [
     id 1830
     label "β-zeacarotene"
  ]
  node
  [
     id 1847
     label "γ-carotene"
  ]
  node
  [
     id 607
     label "γ-tocopherol"
  ]
  node
  [
     id 1846
     label "δ-carotene"
  ]
  node
  [
     id 679
     label "δ-tocopherol"
  ]
  node
  [
     id 2504
     label "Δ24-25-sitosterol"
  ]
  node
  [
     id 973
     label "Δ8-phytosphingenine"
  ]
  node
  [
     id 2098
     label "Δ9-tetrahydrocannabinolate"
  ]
  node
  [
     id 3175
     label "Δ9tetrahydrocannabinol"
  ]
  node
  [
     id 3176
     label "ε,ε-carotene-3-diol"
  ]
  node
  [
     id 3173
     label "ε-carotene"
  ]
  node
  [
     id 2609
     label "ω-hydroxylaurate"
  ]
  edge
  [
    source 0
    target 2
  ]
  edge
  [
    source 0
    target 1
  ]
  edge
  [
    source 4
    target 5
  ]
  edge
  [
    source 4
    target 6
  ]
  edge
  [
    source 4
    target 7
  ]
  edge
  [
    source 4
    target 11
  ]
  edge
  [
    source 12
    target 13
  ]
  edge
  [
    source 16
    target 17
  ]
  edge
  [
    source 16
    target 18
  ]
  edge
  [
    source 16
    target 10
  ]
  edge
  [
    source 19
    target 21
  ]
  edge
  [
    source 19
    target 6
  ]
  edge
  [
    source 19
    target 20
  ]
  edge
  [
    source 19
    target 7
  ]
  edge
  [
    source 22
    target 6
  ]
  edge
  [
    source 22
    target 1825
  ]
  edge
  [
    source 22
    target 25
  ]
  edge
  [
    source 22
    target 24
  ]
  edge
  [
    source 22
    target 23
  ]
  edge
  [
    source 22
    target 7
  ]
  edge
  [
    source 22
    target 26
  ]
  edge
  [
    source 22
    target 28
  ]
  edge
  [
    source 29
    target 6
  ]
  edge
  [
    source 29
    target 7
  ]
  edge
  [
    source 29
    target 30
  ]
  edge
  [
    source 32
    target 6
  ]
  edge
  [
    source 32
    target 33
  ]
  edge
  [
    source 34
    target 21
  ]
  edge
  [
    source 34
    target 6
  ]
  edge
  [
    source 34
    target 35
  ]
  edge
  [
    source 34
    target 7
  ]
  edge
  [
    source 43
    target 9
  ]
  edge
  [
    source 43
    target 10
  ]
  edge
  [
    source 43
    target 42
  ]
  edge
  [
    source 43
    target 8
  ]
  edge
  [
    source 36
    target 10
  ]
  edge
  [
    source 36
    target 37
  ]
  edge
  [
    source 36
    target 8
  ]
  edge
  [
    source 31
    target 6
  ]
  edge
  [
    source 31
    target 7
  ]
  edge
  [
    source 31
    target 38
  ]
  edge
  [
    source 31
    target 39
  ]
  edge
  [
    source 31
    target 32
  ]
  edge
  [
    source 39
    target 40
  ]
  edge
  [
    source 39
    target 6
  ]
  edge
  [
    source 39
    target 7
  ]
  edge
  [
    source 39
    target 41
  ]
  edge
  [
    source 42
    target 6
  ]
  edge
  [
    source 42
    target 43
  ]
  edge
  [
    source 42
    target 7
  ]
  edge
  [
    source 40
    target 44
  ]
  edge
  [
    source 40
    target 7
  ]
  edge
  [
    source 41
    target 44
  ]
  edge
  [
    source 41
    target 7
  ]
  edge
  [
    source 28
    target 45
  ]
  edge
  [
    source 28
    target 6
  ]
  edge
  [
    source 28
    target 25
  ]
  edge
  [
    source 28
    target 14
  ]
  edge
  [
    source 28
    target 7
  ]
  edge
  [
    source 28
    target 23
  ]
  edge
  [
    source 28
    target 26
  ]
  edge
  [
    source 46
    target 6
  ]
  edge
  [
    source 46
    target 7
  ]
  edge
  [
    source 46
    target 128
  ]
  edge
  [
    source 46
    target 47
  ]
  edge
  [
    source 2181
    target 2180
  ]
  edge
  [
    source 2181
    target 8
  ]
  edge
  [
    source 129
    target 128
  ]
  edge
  [
    source 194
    target 9
  ]
  edge
  [
    source 194
    target 10
  ]
  edge
  [
    source 194
    target 191
  ]
  edge
  [
    source 194
    target 8
  ]
  edge
  [
    source 13
    target 53
  ]
  edge
  [
    source 13
    target 48
  ]
  edge
  [
    source 13
    target 50
  ]
  edge
  [
    source 13
    target 10
  ]
  edge
  [
    source 13
    target 49
  ]
  edge
  [
    source 13
    target 54
  ]
  edge
  [
    source 54
    target 55
  ]
  edge
  [
    source 54
    target 13
  ]
  edge
  [
    source 48
    target 51
  ]
  edge
  [
    source 48
    target 52
  ]
  edge
  [
    source 48
    target 13
  ]
  edge
  [
    source 48
    target 56
  ]
  edge
  [
    source 57
    target 59
  ]
  edge
  [
    source 57
    target 58
  ]
  edge
  [
    source 57
    target 10
  ]
  edge
  [
    source 61
    target 62
  ]
  edge
  [
    source 61
    target 6
  ]
  edge
  [
    source 63
    target 64
  ]
  edge
  [
    source 63
    target 6
  ]
  edge
  [
    source 63
    target 65
  ]
  edge
  [
    source 63
    target 7
  ]
  edge
  [
    source 2996
    target 79
  ]
  edge
  [
    source 2996
    target 10
  ]
  edge
  [
    source 2996
    target 2995
  ]
  edge
  [
    source 2995
    target 2996
  ]
  edge
  [
    source 2995
    target 1506
  ]
  edge
  [
    source 58
    target 60
  ]
  edge
  [
    source 58
    target 33
  ]
  edge
  [
    source 66
    target 6
  ]
  edge
  [
    source 66
    target 79
  ]
  edge
  [
    source 66
    target 10
  ]
  edge
  [
    source 66
    target 2997
  ]
  edge
  [
    source 66
    target 67
  ]
  edge
  [
    source 2997
    target 66
  ]
  edge
  [
    source 2997
    target 1506
  ]
  edge
  [
    source 37
    target 36
  ]
  edge
  [
    source 37
    target 6
  ]
  edge
  [
    source 192
    target 191
  ]
  edge
  [
    source 192
    target 193
  ]
  edge
  [
    source 38
    target 6
  ]
  edge
  [
    source 38
    target 61
  ]
  edge
  [
    source 33
    target 59
  ]
  edge
  [
    source 33
    target 58
  ]
  edge
  [
    source 33
    target 10
  ]
  edge
  [
    source 33
    target 57
  ]
  edge
  [
    source 68
    target 69
  ]
  edge
  [
    source 68
    target 10
  ]
  edge
  [
    source 68
    target 8
  ]
  edge
  [
    source 64
    target 9
  ]
  edge
  [
    source 64
    target 10
  ]
  edge
  [
    source 64
    target 63
  ]
  edge
  [
    source 64
    target 8
  ]
  edge
  [
    source 65
    target 9
  ]
  edge
  [
    source 65
    target 10
  ]
  edge
  [
    source 65
    target 63
  ]
  edge
  [
    source 65
    target 8
  ]
  edge
  [
    source 67
    target 53
  ]
  edge
  [
    source 67
    target 10
  ]
  edge
  [
    source 67
    target 70
  ]
  edge
  [
    source 71
    target 73
  ]
  edge
  [
    source 71
    target 72
  ]
  edge
  [
    source 72
    target 71
  ]
  edge
  [
    source 76
    target 74
  ]
  edge
  [
    source 76
    target 7
  ]
  edge
  [
    source 74
    target 76
  ]
  edge
  [
    source 74
    target 75
  ]
  edge
  [
    source 81
    target 7
  ]
  edge
  [
    source 81
    target 78
  ]
  edge
  [
    source 77
    target 79
  ]
  edge
  [
    source 77
    target 78
  ]
  edge
  [
    source 78
    target 81
  ]
  edge
  [
    source 82
    target 73
  ]
  edge
  [
    source 82
    target 83
  ]
  edge
  [
    source 82
    target 84
  ]
  edge
  [
    source 82
    target 1824
  ]
  edge
  [
    source 82
    target 238
  ]
  edge
  [
    source 83
    target 85
  ]
  edge
  [
    source 83
    target 82
  ]
  edge
  [
    source 83
    target 7
  ]
  edge
  [
    source 3010
    target 3011
  ]
  edge
  [
    source 3010
    target 1506
  ]
  edge
  [
    source 86
    target 87
  ]
  edge
  [
    source 86
    target 88
  ]
  edge
  [
    source 87
    target 7
  ]
  edge
  [
    source 87
    target 86
  ]
  edge
  [
    source 2626
    target 2625
  ]
  edge
  [
    source 2626
    target 10
  ]
  edge
  [
    source 2626
    target 764
  ]
  edge
  [
    source 2626
    target 8
  ]
  edge
  [
    source 89
    target 50
  ]
  edge
  [
    source 89
    target 49
  ]
  edge
  [
    source 89
    target 90
  ]
  edge
  [
    source 144
    target 128
  ]
  edge
  [
    source 144
    target 7
  ]
  edge
  [
    source 92
    target 93
  ]
  edge
  [
    source 92
    target 7
  ]
  edge
  [
    source 94
    target 95
  ]
  edge
  [
    source 94
    target 97
  ]
  edge
  [
    source 94
    target 7
  ]
  edge
  [
    source 94
    target 96
  ]
  edge
  [
    source 123
    target 60
  ]
  edge
  [
    source 123
    target 7
  ]
  edge
  [
    source 123
    target 122
  ]
  edge
  [
    source 2130
    target 9
  ]
  edge
  [
    source 2130
    target 2129
  ]
  edge
  [
    source 2130
    target 2132
  ]
  edge
  [
    source 98
    target 99
  ]
  edge
  [
    source 100
    target 10
  ]
  edge
  [
    source 100
    target 98
  ]
  edge
  [
    source 101
    target 102
  ]
  edge
  [
    source 101
    target 103
  ]
  edge
  [
    source 105
    target 106
  ]
  edge
  [
    source 105
    target 103
  ]
  edge
  [
    source 107
    target 6
  ]
  edge
  [
    source 107
    target 7
  ]
  edge
  [
    source 107
    target 109
  ]
  edge
  [
    source 107
    target 108
  ]
  edge
  [
    source 107
    target 99
  ]
  edge
  [
    source 110
    target 6
  ]
  edge
  [
    source 110
    target 107
  ]
  edge
  [
    source 110
    target 98
  ]
  edge
  [
    source 110
    target 7
  ]
  edge
  [
    source 111
    target 110
  ]
  edge
  [
    source 111
    target 6
  ]
  edge
  [
    source 111
    target 10
  ]
  edge
  [
    source 111
    target 7
  ]
  edge
  [
    source 111
    target 100
  ]
  edge
  [
    source 2128
    target 9
  ]
  edge
  [
    source 2128
    target 10
  ]
  edge
  [
    source 2128
    target 2127
  ]
  edge
  [
    source 2128
    target 8
  ]
  edge
  [
    source 2505
    target 9
  ]
  edge
  [
    source 2505
    target 10
  ]
  edge
  [
    source 2505
    target 1035
  ]
  edge
  [
    source 2505
    target 8
  ]
  edge
  [
    source 2897
    target 2895
  ]
  edge
  [
    source 2897
    target 9
  ]
  edge
  [
    source 2897
    target 10
  ]
  edge
  [
    source 2897
    target 8
  ]
  edge
  [
    source 115
    target 114
  ]
  edge
  [
    source 112
    target 113
  ]
  edge
  [
    source 114
    target 115
  ]
  edge
  [
    source 114
    target 7
  ]
  edge
  [
    source 113
    target 112
  ]
  edge
  [
    source 113
    target 7
  ]
  edge
  [
    source 116
    target 6
  ]
  edge
  [
    source 116
    target 117
  ]
  edge
  [
    source 118
    target 6
  ]
  edge
  [
    source 118
    target 119
  ]
  edge
  [
    source 120
    target 6
  ]
  edge
  [
    source 120
    target 121
  ]
  edge
  [
    source 122
    target 124
  ]
  edge
  [
    source 122
    target 6
  ]
  edge
  [
    source 122
    target 123
  ]
  edge
  [
    source 122
    target 59
  ]
  edge
  [
    source 122
    target 10
  ]
  edge
  [
    source 124
    target 125
  ]
  edge
  [
    source 124
    target 10
  ]
  edge
  [
    source 124
    target 126
  ]
  edge
  [
    source 128
    target 135
  ]
  edge
  [
    source 128
    target 124
  ]
  edge
  [
    source 128
    target 46
  ]
  edge
  [
    source 128
    target 6
  ]
  edge
  [
    source 128
    target 50
  ]
  edge
  [
    source 128
    target 136
  ]
  edge
  [
    source 128
    target 147
  ]
  edge
  [
    source 128
    target 129
  ]
  edge
  [
    source 128
    target 134
  ]
  edge
  [
    source 128
    target 1340
  ]
  edge
  [
    source 128
    target 29
  ]
  edge
  [
    source 128
    target 494
  ]
  edge
  [
    source 128
    target 141
  ]
  edge
  [
    source 128
    target 133
  ]
  edge
  [
    source 128
    target 131
  ]
  edge
  [
    source 128
    target 137
  ]
  edge
  [
    source 128
    target 146
  ]
  edge
  [
    source 128
    target 140
  ]
  edge
  [
    source 128
    target 139
  ]
  edge
  [
    source 128
    target 145
  ]
  edge
  [
    source 128
    target 144
  ]
  edge
  [
    source 128
    target 142
  ]
  edge
  [
    source 128
    target 130
  ]
  edge
  [
    source 128
    target 138
  ]
  edge
  [
    source 128
    target 493
  ]
  edge
  [
    source 128
    target 132
  ]
  edge
  [
    source 2635
    target 7
  ]
  edge
  [
    source 2635
    target 2634
  ]
  edge
  [
    source 148
    target 149
  ]
  edge
  [
    source 148
    target 150
  ]
  edge
  [
    source 151
    target 7
  ]
  edge
  [
    source 151
    target 152
  ]
  edge
  [
    source 153
    target 156
  ]
  edge
  [
    source 153
    target 155
  ]
  edge
  [
    source 153
    target 59
  ]
  edge
  [
    source 153
    target 10
  ]
  edge
  [
    source 153
    target 154
  ]
  edge
  [
    source 153
    target 26
  ]
  edge
  [
    source 156
    target 155
  ]
  edge
  [
    source 156
    target 26
  ]
  edge
  [
    source 154
    target 153
  ]
  edge
  [
    source 154
    target 157
  ]
  edge
  [
    source 154
    target 7
  ]
  edge
  [
    source 158
    target 9
  ]
  edge
  [
    source 158
    target 10
  ]
  edge
  [
    source 158
    target 25
  ]
  edge
  [
    source 158
    target 591
  ]
  edge
  [
    source 158
    target 23
  ]
  edge
  [
    source 158
    target 8
  ]
  edge
  [
    source 158
    target 26
  ]
  edge
  [
    source 159
    target 160
  ]
  edge
  [
    source 159
    target 53
  ]
  edge
  [
    source 159
    target 25
  ]
  edge
  [
    source 159
    target 161
  ]
  edge
  [
    source 159
    target 26
  ]
  edge
  [
    source 162
    target 7
  ]
  edge
  [
    source 162
    target 163
  ]
  edge
  [
    source 145
    target 6
  ]
  edge
  [
    source 145
    target 164
  ]
  edge
  [
    source 145
    target 165
  ]
  edge
  [
    source 145
    target 7
  ]
  edge
  [
    source 166
    target 167
  ]
  edge
  [
    source 166
    target 174
  ]
  edge
  [
    source 166
    target 175
  ]
  edge
  [
    source 166
    target 169
  ]
  edge
  [
    source 166
    target 168
  ]
  edge
  [
    source 166
    target 173
  ]
  edge
  [
    source 166
    target 1983
  ]
  edge
  [
    source 166
    target 170
  ]
  edge
  [
    source 166
    target 172
  ]
  edge
  [
    source 166
    target 171
  ]
  edge
  [
    source 166
    target 2254
  ]
  edge
  [
    source 1142
    target 9
  ]
  edge
  [
    source 1142
    target 1141
  ]
  edge
  [
    source 146
    target 6
  ]
  edge
  [
    source 146
    target 164
  ]
  edge
  [
    source 146
    target 165
  ]
  edge
  [
    source 146
    target 7
  ]
  edge
  [
    source 177
    target 1787
  ]
  edge
  [
    source 177
    target 10
  ]
  edge
  [
    source 177
    target 91
  ]
  edge
  [
    source 177
    target 176
  ]
  edge
  [
    source 177
    target 8
  ]
  edge
  [
    source 178
    target 180
  ]
  edge
  [
    source 178
    target 179
  ]
  edge
  [
    source 2310
    target 60
  ]
  edge
  [
    source 2310
    target 2309
  ]
  edge
  [
    source 2310
    target 7
  ]
  edge
  [
    source 2310
    target 2992
  ]
  edge
  [
    source 182
    target 183
  ]
  edge
  [
    source 182
    target 7
  ]
  edge
  [
    source 2803
    target 2802
  ]
  edge
  [
    source 2803
    target 60
  ]
  edge
  [
    source 1986
    target 9
  ]
  edge
  [
    source 1986
    target 1984
  ]
  edge
  [
    source 184
    target 50
  ]
  edge
  [
    source 184
    target 185
  ]
  edge
  [
    source 184
    target 7
  ]
  edge
  [
    source 184
    target 49
  ]
  edge
  [
    source 186
    target 187
  ]
  edge
  [
    source 186
    target 6
  ]
  edge
  [
    source 186
    target 107
  ]
  edge
  [
    source 186
    target 7
  ]
  edge
  [
    source 189
    target 190
  ]
  edge
  [
    source 191
    target 194
  ]
  edge
  [
    source 191
    target 6
  ]
  edge
  [
    source 191
    target 50
  ]
  edge
  [
    source 191
    target 192
  ]
  edge
  [
    source 191
    target 7
  ]
  edge
  [
    source 195
    target 196
  ]
  edge
  [
    source 195
    target 10
  ]
  edge
  [
    source 195
    target 8
  ]
  edge
  [
    source 2408
    target 2406
  ]
  edge
  [
    source 2408
    target 9
  ]
  edge
  [
    source 2408
    target 10
  ]
  edge
  [
    source 2408
    target 8
  ]
  edge
  [
    source 196
    target 197
  ]
  edge
  [
    source 196
    target 6
  ]
  edge
  [
    source 196
    target 195
  ]
  edge
  [
    source 197
    target 196
  ]
  edge
  [
    source 197
    target 10
  ]
  edge
  [
    source 197
    target 8
  ]
  edge
  [
    source 198
    target 199
  ]
  edge
  [
    source 198
    target 10
  ]
  edge
  [
    source 200
    target 201
  ]
  edge
  [
    source 200
    target 6
  ]
  edge
  [
    source 200
    target 7
  ]
  edge
  [
    source 202
    target 203
  ]
  edge
  [
    source 202
    target 204
  ]
  edge
  [
    source 205
    target 203
  ]
  edge
  [
    source 205
    target 206
  ]
  edge
  [
    source 212
    target 10
  ]
  edge
  [
    source 212
    target 211
  ]
  edge
  [
    source 207
    target 208
  ]
  edge
  [
    source 209
    target 207
  ]
  edge
  [
    source 209
    target 210
  ]
  edge
  [
    source 211
    target 7
  ]
  edge
  [
    source 211
    target 212
  ]
  edge
  [
    source 213
    target 214
  ]
  edge
  [
    source 213
    target 7
  ]
  edge
  [
    source 213
    target 207
  ]
  edge
  [
    source 213
    target 176
  ]
  edge
  [
    source 215
    target 6
  ]
  edge
  [
    source 215
    target 216
  ]
  edge
  [
    source 1998
    target 50
  ]
  edge
  [
    source 1998
    target 1997
  ]
  edge
  [
    source 1998
    target 49
  ]
  edge
  [
    source 217
    target 50
  ]
  edge
  [
    source 217
    target 1997
  ]
  edge
  [
    source 217
    target 218
  ]
  edge
  [
    source 217
    target 219
  ]
  edge
  [
    source 217
    target 1475
  ]
  edge
  [
    source 217
    target 49
  ]
  edge
  [
    source 1475
    target 217
  ]
  edge
  [
    source 1475
    target 1474
  ]
  edge
  [
    source 1997
    target 52
  ]
  edge
  [
    source 1997
    target 217
  ]
  edge
  [
    source 1997
    target 1998
  ]
  edge
  [
    source 218
    target 1492
  ]
  edge
  [
    source 218
    target 217
  ]
  edge
  [
    source 218
    target 7
  ]
  edge
  [
    source 220
    target 221
  ]
  edge
  [
    source 220
    target 91
  ]
  edge
  [
    source 220
    target 676
  ]
  edge
  [
    source 766
    target 2889
  ]
  edge
  [
    source 766
    target 2990
  ]
  edge
  [
    source 766
    target 6
  ]
  edge
  [
    source 766
    target 10
  ]
  edge
  [
    source 766
    target 91
  ]
  edge
  [
    source 766
    target 2138
  ]
  edge
  [
    source 766
    target 765
  ]
  edge
  [
    source 766
    target 26
  ]
  edge
  [
    source 223
    target 224
  ]
  edge
  [
    source 130
    target 128
  ]
  edge
  [
    source 2525
    target 10
  ]
  edge
  [
    source 2525
    target 7
  ]
  edge
  [
    source 2525
    target 2524
  ]
  edge
  [
    source 2000
    target 238
  ]
  edge
  [
    source 2000
    target 1999
  ]
  edge
  [
    source 1999
    target 52
  ]
  edge
  [
    source 1999
    target 2000
  ]
  edge
  [
    source 225
    target 226
  ]
  edge
  [
    source 225
    target 266
  ]
  edge
  [
    source 225
    target 7
  ]
  edge
  [
    source 227
    target 228
  ]
  edge
  [
    source 227
    target 229
  ]
  edge
  [
    source 230
    target 60
  ]
  edge
  [
    source 230
    target 2876
  ]
  edge
  [
    source 230
    target 10
  ]
  edge
  [
    source 230
    target 245
  ]
  edge
  [
    source 230
    target 7
  ]
  edge
  [
    source 230
    target 231
  ]
  edge
  [
    source 230
    target 150
  ]
  edge
  [
    source 2824
    target 10
  ]
  edge
  [
    source 2824
    target 2823
  ]
  edge
  [
    source 2824
    target 2825
  ]
  edge
  [
    source 233
    target 234
  ]
  edge
  [
    source 233
    target 235
  ]
  edge
  [
    source 236
    target 237
  ]
  edge
  [
    source 236
    target 10
  ]
  edge
  [
    source 236
    target 238
  ]
  edge
  [
    source 241
    target 50
  ]
  edge
  [
    source 241
    target 10
  ]
  edge
  [
    source 241
    target 49
  ]
  edge
  [
    source 241
    target 242
  ]
  edge
  [
    source 242
    target 10
  ]
  edge
  [
    source 242
    target 243
  ]
  edge
  [
    source 242
    target 238
  ]
  edge
  [
    source 244
    target 59
  ]
  edge
  [
    source 244
    target 10
  ]
  edge
  [
    source 244
    target 245
  ]
  edge
  [
    source 246
    target 91
  ]
  edge
  [
    source 246
    target 247
  ]
  edge
  [
    source 249
    target 2560
  ]
  edge
  [
    source 249
    target 6
  ]
  edge
  [
    source 249
    target 59
  ]
  edge
  [
    source 249
    target 10
  ]
  edge
  [
    source 249
    target 229
  ]
  edge
  [
    source 249
    target 1486
  ]
  edge
  [
    source 250
    target 27
  ]
  edge
  [
    source 250
    target 2526
  ]
  edge
  [
    source 250
    target 251
  ]
  edge
  [
    source 257
    target 9
  ]
  edge
  [
    source 257
    target 256
  ]
  edge
  [
    source 257
    target 2585
  ]
  edge
  [
    source 183
    target 6
  ]
  edge
  [
    source 183
    target 250
  ]
  edge
  [
    source 252
    target 254
  ]
  edge
  [
    source 252
    target 253
  ]
  edge
  [
    source 252
    target 6
  ]
  edge
  [
    source 252
    target 26
  ]
  edge
  [
    source 252
    target 602
  ]
  edge
  [
    source 256
    target 60
  ]
  edge
  [
    source 256
    target 257
  ]
  edge
  [
    source 256
    target 10
  ]
  edge
  [
    source 256
    target 7
  ]
  edge
  [
    source 256
    target 2590
  ]
  edge
  [
    source 258
    target 254
  ]
  edge
  [
    source 258
    target 27
  ]
  edge
  [
    source 706
    target 263
  ]
  edge
  [
    source 706
    target 229
  ]
  edge
  [
    source 239
    target 6
  ]
  edge
  [
    source 239
    target 236
  ]
  edge
  [
    source 239
    target 260
  ]
  edge
  [
    source 239
    target 91
  ]
  edge
  [
    source 239
    target 261
  ]
  edge
  [
    source 262
    target 59
  ]
  edge
  [
    source 262
    target 10
  ]
  edge
  [
    source 262
    target 263
  ]
  edge
  [
    source 265
    target 10
  ]
  edge
  [
    source 265
    target 91
  ]
  edge
  [
    source 265
    target 262
  ]
  edge
  [
    source 266
    target 225
  ]
  edge
  [
    source 266
    target 267
  ]
  edge
  [
    source 266
    target 226
  ]
  edge
  [
    source 266
    target 59
  ]
  edge
  [
    source 266
    target 10
  ]
  edge
  [
    source 266
    target 7
  ]
  edge
  [
    source 269
    target 270
  ]
  edge
  [
    source 269
    target 59
  ]
  edge
  [
    source 269
    target 10
  ]
  edge
  [
    source 271
    target 59
  ]
  edge
  [
    source 271
    target 10
  ]
  edge
  [
    source 271
    target 272
  ]
  edge
  [
    source 273
    target 51
  ]
  edge
  [
    source 273
    target 27
  ]
  edge
  [
    source 273
    target 274
  ]
  edge
  [
    source 273
    target 59
  ]
  edge
  [
    source 273
    target 276
  ]
  edge
  [
    source 273
    target 26
  ]
  edge
  [
    source 322
    target 2998
  ]
  edge
  [
    source 322
    target 320
  ]
  edge
  [
    source 322
    target 9
  ]
  edge
  [
    source 322
    target 10
  ]
  edge
  [
    source 322
    target 79
  ]
  edge
  [
    source 322
    target 8
  ]
  edge
  [
    source 277
    target 278
  ]
  edge
  [
    source 277
    target 53
  ]
  edge
  [
    source 277
    target 10
  ]
  edge
  [
    source 279
    target 53
  ]
  edge
  [
    source 279
    target 10
  ]
  edge
  [
    source 279
    target 280
  ]
  edge
  [
    source 281
    target 282
  ]
  edge
  [
    source 281
    target 6
  ]
  edge
  [
    source 281
    target 7
  ]
  edge
  [
    source 285
    target 291
  ]
  edge
  [
    source 285
    target 289
  ]
  edge
  [
    source 285
    target 287
  ]
  edge
  [
    source 285
    target 286
  ]
  edge
  [
    source 293
    target 670
  ]
  edge
  [
    source 293
    target 60
  ]
  edge
  [
    source 293
    target 7
  ]
  edge
  [
    source 295
    target 296
  ]
  edge
  [
    source 295
    target 59
  ]
  edge
  [
    source 295
    target 10
  ]
  edge
  [
    source 295
    target 91
  ]
  edge
  [
    source 295
    target 297
  ]
  edge
  [
    source 295
    target 299
  ]
  edge
  [
    source 295
    target 8
  ]
  edge
  [
    source 295
    target 2092
  ]
  edge
  [
    source 295
    target 26
  ]
  edge
  [
    source 295
    target 150
  ]
  edge
  [
    source 263
    target 301
  ]
  edge
  [
    source 263
    target 27
  ]
  edge
  [
    source 263
    target 59
  ]
  edge
  [
    source 263
    target 10
  ]
  edge
  [
    source 263
    target 300
  ]
  edge
  [
    source 263
    target 706
  ]
  edge
  [
    source 278
    target 55
  ]
  edge
  [
    source 278
    target 277
  ]
  edge
  [
    source 302
    target 22
  ]
  edge
  [
    source 302
    target 53
  ]
  edge
  [
    source 302
    target 25
  ]
  edge
  [
    source 302
    target 303
  ]
  edge
  [
    source 302
    target 26
  ]
  edge
  [
    source 304
    target 306
  ]
  edge
  [
    source 304
    target 6
  ]
  edge
  [
    source 304
    target 53
  ]
  edge
  [
    source 304
    target 308
  ]
  edge
  [
    source 304
    target 305
  ]
  edge
  [
    source 304
    target 310
  ]
  edge
  [
    source 304
    target 7
  ]
  edge
  [
    source 304
    target 309
  ]
  edge
  [
    source 2309
    target 2310
  ]
  edge
  [
    source 2309
    target 2308
  ]
  edge
  [
    source 313
    target 6
  ]
  edge
  [
    source 313
    target 18
  ]
  edge
  [
    source 313
    target 10
  ]
  edge
  [
    source 313
    target 279
  ]
  edge
  [
    source 313
    target 7
  ]
  edge
  [
    source 313
    target 314
  ]
  edge
  [
    source 314
    target 53
  ]
  edge
  [
    source 314
    target 9
  ]
  edge
  [
    source 314
    target 313
  ]
  edge
  [
    source 314
    target 10
  ]
  edge
  [
    source 314
    target 315
  ]
  edge
  [
    source 131
    target 128
  ]
  edge
  [
    source 90
    target 52
  ]
  edge
  [
    source 90
    target 91
  ]
  edge
  [
    source 90
    target 89
  ]
  edge
  [
    source 317
    target 316
  ]
  edge
  [
    source 317
    target 7
  ]
  edge
  [
    source 316
    target 318
  ]
  edge
  [
    source 316
    target 10
  ]
  edge
  [
    source 316
    target 317
  ]
  edge
  [
    source 316
    target 319
  ]
  edge
  [
    source 316
    target 26
  ]
  edge
  [
    source 320
    target 322
  ]
  edge
  [
    source 320
    target 321
  ]
  edge
  [
    source 320
    target 6
  ]
  edge
  [
    source 320
    target 9
  ]
  edge
  [
    source 320
    target 10
  ]
  edge
  [
    source 320
    target 7
  ]
  edge
  [
    source 320
    target 2487
  ]
  edge
  [
    source 320
    target 8
  ]
  edge
  [
    source 224
    target 323
  ]
  edge
  [
    source 224
    target 10
  ]
  edge
  [
    source 224
    target 324
  ]
  edge
  [
    source 224
    target 7
  ]
  edge
  [
    source 224
    target 8
  ]
  edge
  [
    source 325
    target 10
  ]
  edge
  [
    source 325
    target 8
  ]
  edge
  [
    source 325
    target 326
  ]
  edge
  [
    source 408
    target 407
  ]
  edge
  [
    source 408
    target 255
  ]
  edge
  [
    source 327
    target 59
  ]
  edge
  [
    source 327
    target 10
  ]
  edge
  [
    source 327
    target 328
  ]
  edge
  [
    source 329
    target 330
  ]
  edge
  [
    source 329
    target 7
  ]
  edge
  [
    source 541
    target 9
  ]
  edge
  [
    source 541
    target 540
  ]
  edge
  [
    source 2951
    target 7
  ]
  edge
  [
    source 2951
    target 2950
  ]
  edge
  [
    source 331
    target 334
  ]
  edge
  [
    source 331
    target 332
  ]
  edge
  [
    source 331
    target 10
  ]
  edge
  [
    source 331
    target 335
  ]
  edge
  [
    source 331
    target 1028
  ]
  edge
  [
    source 331
    target 7
  ]
  edge
  [
    source 331
    target 333
  ]
  edge
  [
    source 792
    target 55
  ]
  edge
  [
    source 792
    target 791
  ]
  edge
  [
    source 2089
    target 2088
  ]
  edge
  [
    source 2089
    target 9
  ]
  edge
  [
    source 2089
    target 7
  ]
  edge
  [
    source 867
    target 85
  ]
  edge
  [
    source 867
    target 501
  ]
  edge
  [
    source 867
    target 52
  ]
  edge
  [
    source 867
    target 60
  ]
  edge
  [
    source 867
    target 6
  ]
  edge
  [
    source 867
    target 96
  ]
  edge
  [
    source 2708
    target 2707
  ]
  edge
  [
    source 2708
    target 764
  ]
  edge
  [
    source 336
    target 73
  ]
  edge
  [
    source 336
    target 337
  ]
  edge
  [
    source 336
    target 79
  ]
  edge
  [
    source 336
    target 2999
  ]
  edge
  [
    source 336
    target 297
  ]
  edge
  [
    source 2999
    target 1506
  ]
  edge
  [
    source 2999
    target 336
  ]
  edge
  [
    source 337
    target 7
  ]
  edge
  [
    source 337
    target 336
  ]
  edge
  [
    source 338
    target 59
  ]
  edge
  [
    source 338
    target 10
  ]
  edge
  [
    source 338
    target 339
  ]
  edge
  [
    source 340
    target 50
  ]
  edge
  [
    source 340
    target 26
  ]
  edge
  [
    source 340
    target 341
  ]
  edge
  [
    source 343
    target 10
  ]
  edge
  [
    source 343
    target 91
  ]
  edge
  [
    source 343
    target 340
  ]
  edge
  [
    source 344
    target 306
  ]
  edge
  [
    source 344
    target 345
  ]
  edge
  [
    source 344
    target 7
  ]
  edge
  [
    source 2697
    target 2695
  ]
  edge
  [
    source 2697
    target 7
  ]
  edge
  [
    source 346
    target 7
  ]
  edge
  [
    source 346
    target 347
  ]
  edge
  [
    source 347
    target 10
  ]
  edge
  [
    source 347
    target 348
  ]
  edge
  [
    source 349
    target 350
  ]
  edge
  [
    source 350
    target 351
  ]
  edge
  [
    source 352
    target 94
  ]
  edge
  [
    source 352
    target 7
  ]
  edge
  [
    source 352
    target 26
  ]
  edge
  [
    source 353
    target 354
  ]
  edge
  [
    source 353
    target 355
  ]
  edge
  [
    source 353
    target 10
  ]
  edge
  [
    source 356
    target 10
  ]
  edge
  [
    source 356
    target 357
  ]
  edge
  [
    source 358
    target 10
  ]
  edge
  [
    source 358
    target 359
  ]
  edge
  [
    source 359
    target 358
  ]
  edge
  [
    source 360
    target 10
  ]
  edge
  [
    source 360
    target 361
  ]
  edge
  [
    source 362
    target 363
  ]
  edge
  [
    source 362
    target 10
  ]
  edge
  [
    source 362
    target 364
  ]
  edge
  [
    source 365
    target 10
  ]
  edge
  [
    source 365
    target 367
  ]
  edge
  [
    source 365
    target 366
  ]
  edge
  [
    source 363
    target 368
  ]
  edge
  [
    source 363
    target 10
  ]
  edge
  [
    source 363
    target 369
  ]
  edge
  [
    source 368
    target 10
  ]
  edge
  [
    source 368
    target 370
  ]
  edge
  [
    source 368
    target 371
  ]
  edge
  [
    source 370
    target 10
  ]
  edge
  [
    source 370
    target 372
  ]
  edge
  [
    source 373
    target 375
  ]
  edge
  [
    source 373
    target 10
  ]
  edge
  [
    source 373
    target 374
  ]
  edge
  [
    source 374
    target 377
  ]
  edge
  [
    source 374
    target 10
  ]
  edge
  [
    source 374
    target 376
  ]
  edge
  [
    source 376
    target 10
  ]
  edge
  [
    source 376
    target 378
  ]
  edge
  [
    source 366
    target 10
  ]
  edge
  [
    source 366
    target 379
  ]
  edge
  [
    source 361
    target 380
  ]
  edge
  [
    source 361
    target 10
  ]
  edge
  [
    source 364
    target 381
  ]
  edge
  [
    source 364
    target 369
  ]
  edge
  [
    source 364
    target 10
  ]
  edge
  [
    source 367
    target 382
  ]
  edge
  [
    source 367
    target 10
  ]
  edge
  [
    source 367
    target 379
  ]
  edge
  [
    source 369
    target 10
  ]
  edge
  [
    source 369
    target 383
  ]
  edge
  [
    source 369
    target 371
  ]
  edge
  [
    source 371
    target 10
  ]
  edge
  [
    source 371
    target 372
  ]
  edge
  [
    source 371
    target 384
  ]
  edge
  [
    source 372
    target 385
  ]
  edge
  [
    source 372
    target 10
  ]
  edge
  [
    source 375
    target 377
  ]
  edge
  [
    source 375
    target 10
  ]
  edge
  [
    source 375
    target 386
  ]
  edge
  [
    source 387
    target 10
  ]
  edge
  [
    source 387
    target 389
  ]
  edge
  [
    source 387
    target 388
  ]
  edge
  [
    source 390
    target 391
  ]
  edge
  [
    source 390
    target 392
  ]
  edge
  [
    source 390
    target 10
  ]
  edge
  [
    source 377
    target 393
  ]
  edge
  [
    source 377
    target 10
  ]
  edge
  [
    source 377
    target 378
  ]
  edge
  [
    source 388
    target 10
  ]
  edge
  [
    source 388
    target 394
  ]
  edge
  [
    source 391
    target 395
  ]
  edge
  [
    source 391
    target 10
  ]
  edge
  [
    source 378
    target 10
  ]
  edge
  [
    source 378
    target 396
  ]
  edge
  [
    source 379
    target 397
  ]
  edge
  [
    source 379
    target 10
  ]
  edge
  [
    source 381
    target 10
  ]
  edge
  [
    source 381
    target 383
  ]
  edge
  [
    source 382
    target 397
  ]
  edge
  [
    source 382
    target 10
  ]
  edge
  [
    source 383
    target 10
  ]
  edge
  [
    source 383
    target 384
  ]
  edge
  [
    source 384
    target 385
  ]
  edge
  [
    source 384
    target 10
  ]
  edge
  [
    source 386
    target 393
  ]
  edge
  [
    source 386
    target 10
  ]
  edge
  [
    source 389
    target 10
  ]
  edge
  [
    source 389
    target 394
  ]
  edge
  [
    source 392
    target 395
  ]
  edge
  [
    source 392
    target 10
  ]
  edge
  [
    source 393
    target 10
  ]
  edge
  [
    source 393
    target 396
  ]
  edge
  [
    source 1557
    target 50
  ]
  edge
  [
    source 1557
    target 696
  ]
  edge
  [
    source 1557
    target 234
  ]
  edge
  [
    source 1557
    target 565
  ]
  edge
  [
    source 1557
    target 7
  ]
  edge
  [
    source 1557
    target 1556
  ]
  edge
  [
    source 1557
    target 49
  ]
  edge
  [
    source 1557
    target 26
  ]
  edge
  [
    source 398
    target 400
  ]
  edge
  [
    source 398
    target 10
  ]
  edge
  [
    source 398
    target 399
  ]
  edge
  [
    source 5
    target 4
  ]
  edge
  [
    source 5
    target 6
  ]
  edge
  [
    source 5
    target 9
  ]
  edge
  [
    source 5
    target 10
  ]
  edge
  [
    source 5
    target 7
  ]
  edge
  [
    source 5
    target 402
  ]
  edge
  [
    source 5
    target 8
  ]
  edge
  [
    source 655
    target 6
  ]
  edge
  [
    source 655
    target 653
  ]
  edge
  [
    source 1031
    target 85
  ]
  edge
  [
    source 1031
    target 504
  ]
  edge
  [
    source 1031
    target 10
  ]
  edge
  [
    source 1031
    target 7
  ]
  edge
  [
    source 403
    target 404
  ]
  edge
  [
    source 403
    target 238
  ]
  edge
  [
    source 1989
    target 1988
  ]
  edge
  [
    source 1989
    target 91
  ]
  edge
  [
    source 406
    target 6
  ]
  edge
  [
    source 406
    target 193
  ]
  edge
  [
    source 406
    target 7
  ]
  edge
  [
    source 406
    target 143
  ]
  edge
  [
    source 407
    target 254
  ]
  edge
  [
    source 407
    target 408
  ]
  edge
  [
    source 409
    target 410
  ]
  edge
  [
    source 409
    target 411
  ]
  edge
  [
    source 409
    target 413
  ]
  edge
  [
    source 409
    target 412
  ]
  edge
  [
    source 409
    target 297
  ]
  edge
  [
    source 409
    target 495
  ]
  edge
  [
    source 414
    target 18
  ]
  edge
  [
    source 414
    target 10
  ]
  edge
  [
    source 414
    target 415
  ]
  edge
  [
    source 415
    target 9
  ]
  edge
  [
    source 415
    target 414
  ]
  edge
  [
    source 415
    target 7
  ]
  edge
  [
    source 298
    target 296
  ]
  edge
  [
    source 298
    target 1046
  ]
  edge
  [
    source 298
    target 416
  ]
  edge
  [
    source 298
    target 1506
  ]
  edge
  [
    source 298
    target 297
  ]
  edge
  [
    source 357
    target 418
  ]
  edge
  [
    source 357
    target 10
  ]
  edge
  [
    source 357
    target 419
  ]
  edge
  [
    source 357
    target 420
  ]
  edge
  [
    source 421
    target 422
  ]
  edge
  [
    source 421
    target 423
  ]
  edge
  [
    source 426
    target 425
  ]
  edge
  [
    source 426
    target 10
  ]
  edge
  [
    source 426
    target 8
  ]
  edge
  [
    source 425
    target 426
  ]
  edge
  [
    source 425
    target 6
  ]
  edge
  [
    source 427
    target 85
  ]
  edge
  [
    source 427
    target 428
  ]
  edge
  [
    source 429
    target 85
  ]
  edge
  [
    source 429
    target 430
  ]
  edge
  [
    source 496
    target 2500
  ]
  edge
  [
    source 496
    target 497
  ]
  edge
  [
    source 496
    target 7
  ]
  edge
  [
    source 431
    target 91
  ]
  edge
  [
    source 431
    target 432
  ]
  edge
  [
    source 433
    target 434
  ]
  edge
  [
    source 433
    target 1873
  ]
  edge
  [
    source 433
    target 10
  ]
  edge
  [
    source 433
    target 2583
  ]
  edge
  [
    source 433
    target 1064
  ]
  edge
  [
    source 433
    target 333
  ]
  edge
  [
    source 1017
    target 1816
  ]
  edge
  [
    source 1017
    target 85
  ]
  edge
  [
    source 1017
    target 52
  ]
  edge
  [
    source 1017
    target 1016
  ]
  edge
  [
    source 1017
    target 7
  ]
  edge
  [
    source 1017
    target 333
  ]
  edge
  [
    source 1017
    target 238
  ]
  edge
  [
    source 1017
    target 2557
  ]
  edge
  [
    source 2922
    target 2921
  ]
  edge
  [
    source 2922
    target 9
  ]
  edge
  [
    source 2922
    target 10
  ]
  edge
  [
    source 2922
    target 8
  ]
  edge
  [
    source 1912
    target 1911
  ]
  edge
  [
    source 1912
    target 7
  ]
  edge
  [
    source 214
    target 435
  ]
  edge
  [
    source 435
    target 6
  ]
  edge
  [
    source 435
    target 856
  ]
  edge
  [
    source 221
    target 220
  ]
  edge
  [
    source 221
    target 222
  ]
  edge
  [
    source 436
    target 91
  ]
  edge
  [
    source 436
    target 437
  ]
  edge
  [
    source 222
    target 221
  ]
  edge
  [
    source 222
    target 91
  ]
  edge
  [
    source 437
    target 261
  ]
  edge
  [
    source 437
    target 436
  ]
  edge
  [
    source 438
    target 6
  ]
  edge
  [
    source 438
    target 7
  ]
  edge
  [
    source 438
    target 439
  ]
  edge
  [
    source 439
    target 6
  ]
  edge
  [
    source 439
    target 440
  ]
  edge
  [
    source 439
    target 7
  ]
  edge
  [
    source 443
    target 6
  ]
  edge
  [
    source 443
    target 169
  ]
  edge
  [
    source 443
    target 9
  ]
  edge
  [
    source 443
    target 10
  ]
  edge
  [
    source 443
    target 896
  ]
  edge
  [
    source 443
    target 8
  ]
  edge
  [
    source 441
    target 442
  ]
  edge
  [
    source 441
    target 6
  ]
  edge
  [
    source 441
    target 7
  ]
  edge
  [
    source 442
    target 6
  ]
  edge
  [
    source 442
    target 7
  ]
  edge
  [
    source 442
    target 333
  ]
  edge
  [
    source 442
    target 443
  ]
  edge
  [
    source 444
    target 254
  ]
  edge
  [
    source 444
    target 1861
  ]
  edge
  [
    source 444
    target 7
  ]
  edge
  [
    source 444
    target 445
  ]
  edge
  [
    source 446
    target 448
  ]
  edge
  [
    source 446
    target 447
  ]
  edge
  [
    source 450
    target 446
  ]
  edge
  [
    source 450
    target 448
  ]
  edge
  [
    source 450
    target 552
  ]
  edge
  [
    source 451
    target 2796
  ]
  edge
  [
    source 451
    target 452
  ]
  edge
  [
    source 451
    target 7
  ]
  edge
  [
    source 2346
    target 762
  ]
  edge
  [
    source 2346
    target 453
  ]
  edge
  [
    source 453
    target 6
  ]
  edge
  [
    source 453
    target 455
  ]
  edge
  [
    source 453
    target 454
  ]
  edge
  [
    source 453
    target 10
  ]
  edge
  [
    source 453
    target 91
  ]
  edge
  [
    source 453
    target 7
  ]
  edge
  [
    source 453
    target 8
  ]
  edge
  [
    source 453
    target 2346
  ]
  edge
  [
    source 2919
    target 9
  ]
  edge
  [
    source 2919
    target 10
  ]
  edge
  [
    source 2919
    target 2918
  ]
  edge
  [
    source 2919
    target 8
  ]
  edge
  [
    source 454
    target 10
  ]
  edge
  [
    source 454
    target 8
  ]
  edge
  [
    source 454
    target 456
  ]
  edge
  [
    source 457
    target 458
  ]
  edge
  [
    source 459
    target 460
  ]
  edge
  [
    source 461
    target 462
  ]
  edge
  [
    source 463
    target 464
  ]
  edge
  [
    source 2279
    target 27
  ]
  edge
  [
    source 2279
    target 9
  ]
  edge
  [
    source 2279
    target 2278
  ]
  edge
  [
    source 465
    target 59
  ]
  edge
  [
    source 465
    target 10
  ]
  edge
  [
    source 465
    target 466
  ]
  edge
  [
    source 467
    target 468
  ]
  edge
  [
    source 467
    target 307
  ]
  edge
  [
    source 467
    target 9
  ]
  edge
  [
    source 467
    target 10
  ]
  edge
  [
    source 467
    target 475
  ]
  edge
  [
    source 467
    target 8
  ]
  edge
  [
    source 469
    target 1133
  ]
  edge
  [
    source 469
    target 10
  ]
  edge
  [
    source 469
    target 470
  ]
  edge
  [
    source 469
    target 8
  ]
  edge
  [
    source 469
    target 570
  ]
  edge
  [
    source 470
    target 10
  ]
  edge
  [
    source 470
    target 471
  ]
  edge
  [
    source 470
    target 8
  ]
  edge
  [
    source 472
    target 306
  ]
  edge
  [
    source 472
    target 307
  ]
  edge
  [
    source 472
    target 473
  ]
  edge
  [
    source 472
    target 9
  ]
  edge
  [
    source 472
    target 1976
  ]
  edge
  [
    source 472
    target 7
  ]
  edge
  [
    source 474
    target 306
  ]
  edge
  [
    source 474
    target 2926
  ]
  edge
  [
    source 474
    target 307
  ]
  edge
  [
    source 474
    target 9
  ]
  edge
  [
    source 474
    target 475
  ]
  edge
  [
    source 474
    target 7
  ]
  edge
  [
    source 475
    target 306
  ]
  edge
  [
    source 475
    target 467
  ]
  edge
  [
    source 475
    target 307
  ]
  edge
  [
    source 475
    target 9
  ]
  edge
  [
    source 475
    target 474
  ]
  edge
  [
    source 475
    target 7
  ]
  edge
  [
    source 475
    target 333
  ]
  edge
  [
    source 473
    target 472
  ]
  edge
  [
    source 473
    target 306
  ]
  edge
  [
    source 473
    target 307
  ]
  edge
  [
    source 473
    target 468
  ]
  edge
  [
    source 473
    target 9
  ]
  edge
  [
    source 473
    target 7
  ]
  edge
  [
    source 473
    target 333
  ]
  edge
  [
    source 3102
    target 3101
  ]
  edge
  [
    source 3102
    target 79
  ]
  edge
  [
    source 3102
    target 10
  ]
  edge
  [
    source 476
    target 85
  ]
  edge
  [
    source 476
    target 477
  ]
  edge
  [
    source 478
    target 10
  ]
  edge
  [
    source 478
    target 479
  ]
  edge
  [
    source 478
    target 7
  ]
  edge
  [
    source 478
    target 238
  ]
  edge
  [
    source 480
    target 85
  ]
  edge
  [
    source 480
    target 477
  ]
  edge
  [
    source 481
    target 482
  ]
  edge
  [
    source 481
    target 85
  ]
  edge
  [
    source 481
    target 10
  ]
  edge
  [
    source 481
    target 477
  ]
  edge
  [
    source 481
    target 238
  ]
  edge
  [
    source 483
    target 85
  ]
  edge
  [
    source 483
    target 477
  ]
  edge
  [
    source 484
    target 85
  ]
  edge
  [
    source 484
    target 477
  ]
  edge
  [
    source 485
    target 85
  ]
  edge
  [
    source 485
    target 477
  ]
  edge
  [
    source 479
    target 487
  ]
  edge
  [
    source 479
    target 85
  ]
  edge
  [
    source 479
    target 491
  ]
  edge
  [
    source 479
    target 492
  ]
  edge
  [
    source 479
    target 52
  ]
  edge
  [
    source 479
    target 486
  ]
  edge
  [
    source 479
    target 488
  ]
  edge
  [
    source 479
    target 490
  ]
  edge
  [
    source 479
    target 489
  ]
  edge
  [
    source 479
    target 478
  ]
  edge
  [
    source 479
    target 403
  ]
  edge
  [
    source 479
    target 238
  ]
  edge
  [
    source 498
    target 589
  ]
  edge
  [
    source 498
    target 10
  ]
  edge
  [
    source 498
    target 499
  ]
  edge
  [
    source 498
    target 7
  ]
  edge
  [
    source 590
    target 10
  ]
  edge
  [
    source 590
    target 591
  ]
  edge
  [
    source 592
    target 10
  ]
  edge
  [
    source 592
    target 499
  ]
  edge
  [
    source 592
    target 7
  ]
  edge
  [
    source 593
    target 10
  ]
  edge
  [
    source 593
    target 25
  ]
  edge
  [
    source 593
    target 595
  ]
  edge
  [
    source 593
    target 594
  ]
  edge
  [
    source 593
    target 26
  ]
  edge
  [
    source 2253
    target 9
  ]
  edge
  [
    source 2253
    target 10
  ]
  edge
  [
    source 2253
    target 624
  ]
  edge
  [
    source 2253
    target 8
  ]
  edge
  [
    source 282
    target 9
  ]
  edge
  [
    source 282
    target 10
  ]
  edge
  [
    source 282
    target 281
  ]
  edge
  [
    source 282
    target 8
  ]
  edge
  [
    source 2403
    target 664
  ]
  edge
  [
    source 2403
    target 9
  ]
  edge
  [
    source 2403
    target 10
  ]
  edge
  [
    source 2403
    target 8
  ]
  edge
  [
    source 308
    target 307
  ]
  edge
  [
    source 308
    target 9
  ]
  edge
  [
    source 308
    target 304
  ]
  edge
  [
    source 69
    target 6
  ]
  edge
  [
    source 69
    target 9
  ]
  edge
  [
    source 69
    target 10
  ]
  edge
  [
    source 69
    target 2812
  ]
  edge
  [
    source 69
    target 8
  ]
  edge
  [
    source 69
    target 68
  ]
  edge
  [
    source 2862
    target 55
  ]
  edge
  [
    source 2862
    target 2863
  ]
  edge
  [
    source 597
    target 598
  ]
  edge
  [
    source 597
    target 400
  ]
  edge
  [
    source 597
    target 2927
  ]
  edge
  [
    source 597
    target 10
  ]
  edge
  [
    source 597
    target 401
  ]
  edge
  [
    source 597
    target 553
  ]
  edge
  [
    source 599
    target 79
  ]
  edge
  [
    source 599
    target 10
  ]
  edge
  [
    source 599
    target 600
  ]
  edge
  [
    source 834
    target 833
  ]
  edge
  [
    source 834
    target 91
  ]
  edge
  [
    source 834
    target 860
  ]
  edge
  [
    source 602
    target 603
  ]
  edge
  [
    source 602
    target 7
  ]
  edge
  [
    source 604
    target 7
  ]
  edge
  [
    source 604
    target 273
  ]
  edge
  [
    source 606
    target 607
  ]
  edge
  [
    source 608
    target 609
  ]
  edge
  [
    source 610
    target 6
  ]
  edge
  [
    source 610
    target 612
  ]
  edge
  [
    source 610
    target 7
  ]
  edge
  [
    source 610
    target 611
  ]
  edge
  [
    source 613
    target 6
  ]
  edge
  [
    source 613
    target 7
  ]
  edge
  [
    source 613
    target 614
  ]
  edge
  [
    source 399
    target 398
  ]
  edge
  [
    source 399
    target 401
  ]
  edge
  [
    source 615
    target 616
  ]
  edge
  [
    source 615
    target 7
  ]
  edge
  [
    source 617
    target 318
  ]
  edge
  [
    source 617
    target 618
  ]
  edge
  [
    source 619
    target 318
  ]
  edge
  [
    source 619
    target 620
  ]
  edge
  [
    source 621
    target 400
  ]
  edge
  [
    source 621
    target 9
  ]
  edge
  [
    source 621
    target 622
  ]
  edge
  [
    source 621
    target 339
  ]
  edge
  [
    source 1491
    target 1490
  ]
  edge
  [
    source 1491
    target 7
  ]
  edge
  [
    source 598
    target 597
  ]
  edge
  [
    source 598
    target 401
  ]
  edge
  [
    source 623
    target 624
  ]
  edge
  [
    source 623
    target 7
  ]
  edge
  [
    source 625
    target 626
  ]
  edge
  [
    source 625
    target 7
  ]
  edge
  [
    source 627
    target 50
  ]
  edge
  [
    source 627
    target 628
  ]
  edge
  [
    source 627
    target 26
  ]
  edge
  [
    source 630
    target 631
  ]
  edge
  [
    source 632
    target 53
  ]
  edge
  [
    source 632
    target 633
  ]
  edge
  [
    source 632
    target 10
  ]
  edge
  [
    source 634
    target 635
  ]
  edge
  [
    source 636
    target 637
  ]
  edge
  [
    source 638
    target 639
  ]
  edge
  [
    source 640
    target 641
  ]
  edge
  [
    source 642
    target 10
  ]
  edge
  [
    source 642
    target 644
  ]
  edge
  [
    source 642
    target 150
  ]
  edge
  [
    source 642
    target 643
  ]
  edge
  [
    source 419
    target 357
  ]
  edge
  [
    source 419
    target 7
  ]
  edge
  [
    source 646
    target 50
  ]
  edge
  [
    source 646
    target 628
  ]
  edge
  [
    source 646
    target 26
  ]
  edge
  [
    source 647
    target 53
  ]
  edge
  [
    source 647
    target 648
  ]
  edge
  [
    source 647
    target 10
  ]
  edge
  [
    source 633
    target 53
  ]
  edge
  [
    source 633
    target 647
  ]
  edge
  [
    source 633
    target 10
  ]
  edge
  [
    source 605
    target 604
  ]
  edge
  [
    source 605
    target 6
  ]
  edge
  [
    source 649
    target 651
  ]
  edge
  [
    source 649
    target 59
  ]
  edge
  [
    source 649
    target 10
  ]
  edge
  [
    source 649
    target 650
  ]
  edge
  [
    source 668
    target 79
  ]
  edge
  [
    source 668
    target 3000
  ]
  edge
  [
    source 668
    target 7
  ]
  edge
  [
    source 652
    target 318
  ]
  edge
  [
    source 652
    target 1970
  ]
  edge
  [
    source 652
    target 150
  ]
  edge
  [
    source 652
    target 1867
  ]
  edge
  [
    source 117
    target 10
  ]
  edge
  [
    source 117
    target 116
  ]
  edge
  [
    source 117
    target 8
  ]
  edge
  [
    source 405
    target 181
  ]
  edge
  [
    source 405
    target 406
  ]
  edge
  [
    source 405
    target 7
  ]
  edge
  [
    source 653
    target 50
  ]
  edge
  [
    source 653
    target 654
  ]
  edge
  [
    source 609
    target 10
  ]
  edge
  [
    source 609
    target 656
  ]
  edge
  [
    source 657
    target 10
  ]
  edge
  [
    source 657
    target 658
  ]
  edge
  [
    source 657
    target 49
  ]
  edge
  [
    source 657
    target 26
  ]
  edge
  [
    source 622
    target 621
  ]
  edge
  [
    source 659
    target 1321
  ]
  edge
  [
    source 659
    target 16
  ]
  edge
  [
    source 659
    target 59
  ]
  edge
  [
    source 659
    target 9
  ]
  edge
  [
    source 659
    target 10
  ]
  edge
  [
    source 659
    target 1141
  ]
  edge
  [
    source 17
    target 3001
  ]
  edge
  [
    source 17
    target 660
  ]
  edge
  [
    source 17
    target 6
  ]
  edge
  [
    source 17
    target 79
  ]
  edge
  [
    source 17
    target 7
  ]
  edge
  [
    source 661
    target 96
  ]
  edge
  [
    source 661
    target 150
  ]
  edge
  [
    source 240
    target 6
  ]
  edge
  [
    source 240
    target 241
  ]
  edge
  [
    source 807
    target 254
  ]
  edge
  [
    source 807
    target 806
  ]
  edge
  [
    source 807
    target 9
  ]
  edge
  [
    source 662
    target 85
  ]
  edge
  [
    source 662
    target 331
  ]
  edge
  [
    source 2190
    target 2189
  ]
  edge
  [
    source 2190
    target 7
  ]
  edge
  [
    source 2351
    target 3133
  ]
  edge
  [
    source 2351
    target 6
  ]
  edge
  [
    source 2351
    target 9
  ]
  edge
  [
    source 2351
    target 10
  ]
  edge
  [
    source 2351
    target 626
  ]
  edge
  [
    source 2351
    target 8
  ]
  edge
  [
    source 663
    target 664
  ]
  edge
  [
    source 663
    target 10
  ]
  edge
  [
    source 663
    target 7
  ]
  edge
  [
    source 663
    target 665
  ]
  edge
  [
    source 667
    target 3002
  ]
  edge
  [
    source 667
    target 668
  ]
  edge
  [
    source 667
    target 79
  ]
  edge
  [
    source 667
    target 7
  ]
  edge
  [
    source 667
    target 3003
  ]
  edge
  [
    source 695
    target 9
  ]
  edge
  [
    source 695
    target 691
  ]
  edge
  [
    source 157
    target 153
  ]
  edge
  [
    source 669
    target 670
  ]
  edge
  [
    source 669
    target 150
  ]
  edge
  [
    source 2532
    target 559
  ]
  edge
  [
    source 2532
    target 150
  ]
  edge
  [
    source 671
    target 6
  ]
  edge
  [
    source 671
    target 7
  ]
  edge
  [
    source 671
    target 672
  ]
  edge
  [
    source 672
    target 53
  ]
  edge
  [
    source 672
    target 10
  ]
  edge
  [
    source 672
    target 673
  ]
  edge
  [
    source 674
    target 675
  ]
  edge
  [
    source 674
    target 53
  ]
  edge
  [
    source 674
    target 10
  ]
  edge
  [
    source 612
    target 667
  ]
  edge
  [
    source 612
    target 6
  ]
  edge
  [
    source 676
    target 59
  ]
  edge
  [
    source 676
    target 10
  ]
  edge
  [
    source 676
    target 677
  ]
  edge
  [
    source 678
    target 53
  ]
  edge
  [
    source 678
    target 679
  ]
  edge
  [
    source 678
    target 10
  ]
  edge
  [
    source 678
    target 606
  ]
  edge
  [
    source 680
    target 53
  ]
  edge
  [
    source 680
    target 10
  ]
  edge
  [
    source 680
    target 681
  ]
  edge
  [
    source 677
    target 261
  ]
  edge
  [
    source 677
    target 300
  ]
  edge
  [
    source 578
    target 55
  ]
  edge
  [
    source 578
    target 579
  ]
  edge
  [
    source 683
    target 682
  ]
  edge
  [
    source 683
    target 60
  ]
  edge
  [
    source 682
    target 59
  ]
  edge
  [
    source 682
    target 10
  ]
  edge
  [
    source 682
    target 683
  ]
  edge
  [
    source 276
    target 685
  ]
  edge
  [
    source 276
    target 220
  ]
  edge
  [
    source 276
    target 274
  ]
  edge
  [
    source 276
    target 91
  ]
  edge
  [
    source 2687
    target 55
  ]
  edge
  [
    source 2687
    target 2686
  ]
  edge
  [
    source 2687
    target 1897
  ]
  edge
  [
    source 3122
    target 55
  ]
  edge
  [
    source 3122
    target 3121
  ]
  edge
  [
    source 687
    target 6
  ]
  edge
  [
    source 687
    target 7
  ]
  edge
  [
    source 687
    target 688
  ]
  edge
  [
    source 689
    target 27
  ]
  edge
  [
    source 689
    target 690
  ]
  edge
  [
    source 691
    target 694
  ]
  edge
  [
    source 691
    target 695
  ]
  edge
  [
    source 691
    target 27
  ]
  edge
  [
    source 691
    target 2136
  ]
  edge
  [
    source 691
    target 10
  ]
  edge
  [
    source 691
    target 693
  ]
  edge
  [
    source 691
    target 692
  ]
  edge
  [
    source 691
    target 26
  ]
  edge
  [
    source 332
    target 576
  ]
  edge
  [
    source 332
    target 696
  ]
  edge
  [
    source 332
    target 701
  ]
  edge
  [
    source 332
    target 697
  ]
  edge
  [
    source 332
    target 26
  ]
  edge
  [
    source 699
    target 700
  ]
  edge
  [
    source 699
    target 701
  ]
  edge
  [
    source 703
    target 704
  ]
  edge
  [
    source 703
    target 701
  ]
  edge
  [
    source 705
    target 605
  ]
  edge
  [
    source 705
    target 59
  ]
  edge
  [
    source 705
    target 576
  ]
  edge
  [
    source 705
    target 7
  ]
  edge
  [
    source 705
    target 300
  ]
  edge
  [
    source 705
    target 1874
  ]
  edge
  [
    source 705
    target 26
  ]
  edge
  [
    source 694
    target 691
  ]
  edge
  [
    source 694
    target 536
  ]
  edge
  [
    source 27
    target 160
  ]
  edge
  [
    source 27
    target 729
  ]
  edge
  [
    source 27
    target 2161
  ]
  edge
  [
    source 27
    target 255
  ]
  edge
  [
    source 27
    target 1979
  ]
  edge
  [
    source 27
    target 24
  ]
  edge
  [
    source 27
    target 1483
  ]
  edge
  [
    source 27
    target 603
  ]
  edge
  [
    source 27
    target 712
  ]
  edge
  [
    source 27
    target 2370
  ]
  edge
  [
    source 27
    target 788
  ]
  edge
  [
    source 27
    target 2613
  ]
  edge
  [
    source 27
    target 715
  ]
  edge
  [
    source 27
    target 228
  ]
  edge
  [
    source 27
    target 902
  ]
  edge
  [
    source 27
    target 2672
  ]
  edge
  [
    source 27
    target 25
  ]
  edge
  [
    source 27
    target 2413
  ]
  edge
  [
    source 27
    target 23
  ]
  edge
  [
    source 27
    target 1980
  ]
  edge
  [
    source 27
    target 2360
  ]
  edge
  [
    source 27
    target 273
  ]
  edge
  [
    source 27
    target 596
  ]
  edge
  [
    source 27
    target 2762
  ]
  edge
  [
    source 27
    target 22
  ]
  edge
  [
    source 27
    target 2362
  ]
  edge
  [
    source 27
    target 714
  ]
  edge
  [
    source 27
    target 2611
  ]
  edge
  [
    source 27
    target 10
  ]
  edge
  [
    source 27
    target 263
  ]
  edge
  [
    source 27
    target 229
  ]
  edge
  [
    source 27
    target 691
  ]
  edge
  [
    source 27
    target 2415
  ]
  edge
  [
    source 27
    target 594
  ]
  edge
  [
    source 27
    target 2371
  ]
  edge
  [
    source 27
    target 1336
  ]
  edge
  [
    source 27
    target 2363
  ]
  edge
  [
    source 27
    target 59
  ]
  edge
  [
    source 27
    target 2418
  ]
  edge
  [
    source 27
    target 7
  ]
  edge
  [
    source 27
    target 2162
  ]
  edge
  [
    source 27
    target 2807
  ]
  edge
  [
    source 27
    target 2368
  ]
  edge
  [
    source 27
    target 2367
  ]
  edge
  [
    source 27
    target 1343
  ]
  edge
  [
    source 27
    target 1482
  ]
  edge
  [
    source 27
    target 6
  ]
  edge
  [
    source 27
    target 2379
  ]
  edge
  [
    source 27
    target 2761
  ]
  edge
  [
    source 27
    target 2372
  ]
  edge
  [
    source 27
    target 2369
  ]
  edge
  [
    source 27
    target 2376
  ]
  edge
  [
    source 27
    target 299
  ]
  edge
  [
    source 27
    target 2732
  ]
  edge
  [
    source 27
    target 26
  ]
  edge
  [
    source 27
    target 181
  ]
  edge
  [
    source 27
    target 2560
  ]
  edge
  [
    source 27
    target 2359
  ]
  edge
  [
    source 27
    target 155
  ]
  edge
  [
    source 27
    target 2358
  ]
  edge
  [
    source 27
    target 2180
  ]
  edge
  [
    source 27
    target 2382
  ]
  edge
  [
    source 27
    target 595
  ]
  edge
  [
    source 27
    target 2290
  ]
  edge
  [
    source 27
    target 2375
  ]
  edge
  [
    source 27
    target 28
  ]
  edge
  [
    source 27
    target 45
  ]
  edge
  [
    source 27
    target 2365
  ]
  edge
  [
    source 27
    target 2361
  ]
  edge
  [
    source 27
    target 970
  ]
  edge
  [
    source 27
    target 2380
  ]
  edge
  [
    source 27
    target 689
  ]
  edge
  [
    source 27
    target 709
  ]
  edge
  [
    source 27
    target 2279
  ]
  edge
  [
    source 27
    target 258
  ]
  edge
  [
    source 27
    target 2378
  ]
  edge
  [
    source 27
    target 2366
  ]
  edge
  [
    source 27
    target 150
  ]
  edge
  [
    source 27
    target 2414
  ]
  edge
  [
    source 27
    target 832
  ]
  edge
  [
    source 27
    target 2374
  ]
  edge
  [
    source 27
    target 2266
  ]
  edge
  [
    source 27
    target 60
  ]
  edge
  [
    source 27
    target 707
  ]
  edge
  [
    source 27
    target 2590
  ]
  edge
  [
    source 27
    target 2364
  ]
  edge
  [
    source 27
    target 2249
  ]
  edge
  [
    source 717
    target 719
  ]
  edge
  [
    source 717
    target 59
  ]
  edge
  [
    source 717
    target 10
  ]
  edge
  [
    source 717
    target 91
  ]
  edge
  [
    source 717
    target 2051
  ]
  edge
  [
    source 717
    target 718
  ]
  edge
  [
    source 717
    target 7
  ]
  edge
  [
    source 717
    target 720
  ]
  edge
  [
    source 720
    target 721
  ]
  edge
  [
    source 720
    target 717
  ]
  edge
  [
    source 722
    target 719
  ]
  edge
  [
    source 722
    target 318
  ]
  edge
  [
    source 722
    target 18
  ]
  edge
  [
    source 722
    target 10
  ]
  edge
  [
    source 723
    target 724
  ]
  edge
  [
    source 723
    target 405
  ]
  edge
  [
    source 725
    target 726
  ]
  edge
  [
    source 725
    target 501
  ]
  edge
  [
    source 725
    target 7
  ]
  edge
  [
    source 727
    target 85
  ]
  edge
  [
    source 727
    target 728
  ]
  edge
  [
    source 729
    target 92
  ]
  edge
  [
    source 729
    target 150
  ]
  edge
  [
    source 93
    target 85
  ]
  edge
  [
    source 93
    target 730
  ]
  edge
  [
    source 93
    target 50
  ]
  edge
  [
    source 93
    target 49
  ]
  edge
  [
    source 93
    target 238
  ]
  edge
  [
    source 125
    target 126
  ]
  edge
  [
    source 125
    target 128
  ]
  edge
  [
    source 811
    target 810
  ]
  edge
  [
    source 731
    target 59
  ]
  edge
  [
    source 731
    target 10
  ]
  edge
  [
    source 731
    target 732
  ]
  edge
  [
    source 733
    target 734
  ]
  edge
  [
    source 733
    target 10
  ]
  edge
  [
    source 733
    target 8
  ]
  edge
  [
    source 734
    target 10
  ]
  edge
  [
    source 734
    target 8
  ]
  edge
  [
    source 734
    target 735
  ]
  edge
  [
    source 736
    target 6
  ]
  edge
  [
    source 736
    target 737
  ]
  edge
  [
    source 736
    target 738
  ]
  edge
  [
    source 736
    target 7
  ]
  edge
  [
    source 736
    target 333
  ]
  edge
  [
    source 739
    target 6
  ]
  edge
  [
    source 739
    target 7
  ]
  edge
  [
    source 739
    target 740
  ]
  edge
  [
    source 741
    target 742
  ]
  edge
  [
    source 741
    target 103
  ]
  edge
  [
    source 743
    target 103
  ]
  edge
  [
    source 743
    target 744
  ]
  edge
  [
    source 745
    target 518
  ]
  edge
  [
    source 745
    target 60
  ]
  edge
  [
    source 745
    target 7
  ]
  edge
  [
    source 745
    target 746
  ]
  edge
  [
    source 747
    target 59
  ]
  edge
  [
    source 747
    target 748
  ]
  edge
  [
    source 747
    target 10
  ]
  edge
  [
    source 749
    target 739
  ]
  edge
  [
    source 749
    target 6
  ]
  edge
  [
    source 749
    target 750
  ]
  edge
  [
    source 751
    target 749
  ]
  edge
  [
    source 752
    target 753
  ]
  edge
  [
    source 752
    target 518
  ]
  edge
  [
    source 752
    target 60
  ]
  edge
  [
    source 752
    target 7
  ]
  edge
  [
    source 754
    target 518
  ]
  edge
  [
    source 754
    target 60
  ]
  edge
  [
    source 754
    target 53
  ]
  edge
  [
    source 754
    target 745
  ]
  edge
  [
    source 754
    target 10
  ]
  edge
  [
    source 754
    target 7
  ]
  edge
  [
    source 754
    target 755
  ]
  edge
  [
    source 2072
    target 254
  ]
  edge
  [
    source 2072
    target 2071
  ]
  edge
  [
    source 2072
    target 9
  ]
  edge
  [
    source 2105
    target 254
  ]
  edge
  [
    source 2105
    target 9
  ]
  edge
  [
    source 2105
    target 1101
  ]
  edge
  [
    source 756
    target 757
  ]
  edge
  [
    source 596
    target 6
  ]
  edge
  [
    source 596
    target 593
  ]
  edge
  [
    source 770
    target 297
  ]
  edge
  [
    source 770
    target 771
  ]
  edge
  [
    source 732
    target 731
  ]
  edge
  [
    source 732
    target 60
  ]
  edge
  [
    source 732
    target 772
  ]
  edge
  [
    source 732
    target 261
  ]
  edge
  [
    source 748
    target 747
  ]
  edge
  [
    source 748
    target 60
  ]
  edge
  [
    source 773
    target 53
  ]
  edge
  [
    source 773
    target 10
  ]
  edge
  [
    source 773
    target 774
  ]
  edge
  [
    source 775
    target 53
  ]
  edge
  [
    source 775
    target 10
  ]
  edge
  [
    source 775
    target 776
  ]
  edge
  [
    source 777
    target 53
  ]
  edge
  [
    source 777
    target 10
  ]
  edge
  [
    source 777
    target 778
  ]
  edge
  [
    source 779
    target 780
  ]
  edge
  [
    source 779
    target 53
  ]
  edge
  [
    source 779
    target 10
  ]
  edge
  [
    source 781
    target 53
  ]
  edge
  [
    source 781
    target 782
  ]
  edge
  [
    source 781
    target 10
  ]
  edge
  [
    source 787
    target 60
  ]
  edge
  [
    source 787
    target 7
  ]
  edge
  [
    source 787
    target 786
  ]
  edge
  [
    source 783
    target 784
  ]
  edge
  [
    source 783
    target 59
  ]
  edge
  [
    source 783
    target 10
  ]
  edge
  [
    source 784
    target 60
  ]
  edge
  [
    source 784
    target 7
  ]
  edge
  [
    source 784
    target 783
  ]
  edge
  [
    source 785
    target 59
  ]
  edge
  [
    source 785
    target 10
  ]
  edge
  [
    source 785
    target 786
  ]
  edge
  [
    source 786
    target 60
  ]
  edge
  [
    source 786
    target 59
  ]
  edge
  [
    source 786
    target 10
  ]
  edge
  [
    source 786
    target 785
  ]
  edge
  [
    source 786
    target 787
  ]
  edge
  [
    source 788
    target 6
  ]
  edge
  [
    source 788
    target 789
  ]
  edge
  [
    source 614
    target 9
  ]
  edge
  [
    source 614
    target 10
  ]
  edge
  [
    source 614
    target 613
  ]
  edge
  [
    source 614
    target 8
  ]
  edge
  [
    source 790
    target 53
  ]
  edge
  [
    source 790
    target 791
  ]
  edge
  [
    source 790
    target 10
  ]
  edge
  [
    source 791
    target 55
  ]
  edge
  [
    source 791
    target 53
  ]
  edge
  [
    source 791
    target 790
  ]
  edge
  [
    source 791
    target 10
  ]
  edge
  [
    source 791
    target 792
  ]
  edge
  [
    source 339
    target 338
  ]
  edge
  [
    source 339
    target 621
  ]
  edge
  [
    source 339
    target 60
  ]
  edge
  [
    source 339
    target 10
  ]
  edge
  [
    source 793
    target 53
  ]
  edge
  [
    source 793
    target 794
  ]
  edge
  [
    source 793
    target 10
  ]
  edge
  [
    source 795
    target 53
  ]
  edge
  [
    source 795
    target 10
  ]
  edge
  [
    source 795
    target 793
  ]
  edge
  [
    source 796
    target 53
  ]
  edge
  [
    source 796
    target 10
  ]
  edge
  [
    source 796
    target 797
  ]
  edge
  [
    source 543
    target 9
  ]
  edge
  [
    source 543
    target 542
  ]
  edge
  [
    source 631
    target 630
  ]
  edge
  [
    source 635
    target 634
  ]
  edge
  [
    source 798
    target 799
  ]
  edge
  [
    source 798
    target 59
  ]
  edge
  [
    source 798
    target 10
  ]
  edge
  [
    source 799
    target 261
  ]
  edge
  [
    source 799
    target 800
  ]
  edge
  [
    source 637
    target 636
  ]
  edge
  [
    source 639
    target 638
  ]
  edge
  [
    source 641
    target 640
  ]
  edge
  [
    source 688
    target 687
  ]
  edge
  [
    source 688
    target 9
  ]
  edge
  [
    source 688
    target 10
  ]
  edge
  [
    source 688
    target 8
  ]
  edge
  [
    source 328
    target 60
  ]
  edge
  [
    source 328
    target 7
  ]
  edge
  [
    source 328
    target 327
  ]
  edge
  [
    source 801
    target 59
  ]
  edge
  [
    source 801
    target 10
  ]
  edge
  [
    source 801
    target 802
  ]
  edge
  [
    source 802
    target 801
  ]
  edge
  [
    source 802
    target 60
  ]
  edge
  [
    source 803
    target 804
  ]
  edge
  [
    source 803
    target 50
  ]
  edge
  [
    source 803
    target 49
  ]
  edge
  [
    source 804
    target 52
  ]
  edge
  [
    source 804
    target 6
  ]
  edge
  [
    source 804
    target 803
  ]
  edge
  [
    source 804
    target 1040
  ]
  edge
  [
    source 804
    target 91
  ]
  edge
  [
    source 2714
    target 2713
  ]
  edge
  [
    source 2714
    target 9
  ]
  edge
  [
    source 2714
    target 2715
  ]
  edge
  [
    source 2714
    target 7
  ]
  edge
  [
    source 805
    target 2741
  ]
  edge
  [
    source 805
    target 2902
  ]
  edge
  [
    source 805
    target 716
  ]
  edge
  [
    source 805
    target 9
  ]
  edge
  [
    source 805
    target 10
  ]
  edge
  [
    source 805
    target 2715
  ]
  edge
  [
    source 805
    target 7
  ]
  edge
  [
    source 805
    target 8
  ]
  edge
  [
    source 806
    target 807
  ]
  edge
  [
    source 806
    target 255
  ]
  edge
  [
    source 806
    target 7
  ]
  edge
  [
    source 808
    target 59
  ]
  edge
  [
    source 808
    target 10
  ]
  edge
  [
    source 808
    target 809
  ]
  edge
  [
    source 809
    target 60
  ]
  edge
  [
    source 809
    target 808
  ]
  edge
  [
    source 809
    target 7
  ]
  edge
  [
    source 810
    target 811
  ]
  edge
  [
    source 812
    target 318
  ]
  edge
  [
    source 812
    target 2537
  ]
  edge
  [
    source 812
    target 813
  ]
  edge
  [
    source 814
    target 6
  ]
  edge
  [
    source 814
    target 773
  ]
  edge
  [
    source 814
    target 7
  ]
  edge
  [
    source 99
    target 815
  ]
  edge
  [
    source 99
    target 6
  ]
  edge
  [
    source 99
    target 10
  ]
  edge
  [
    source 99
    target 7
  ]
  edge
  [
    source 99
    target 816
  ]
  edge
  [
    source 2126
    target 60
  ]
  edge
  [
    source 2126
    target 2125
  ]
  edge
  [
    source 650
    target 649
  ]
  edge
  [
    source 650
    target 60
  ]
  edge
  [
    source 650
    target 817
  ]
  edge
  [
    source 650
    target 7
  ]
  edge
  [
    source 817
    target 948
  ]
  edge
  [
    source 817
    target 6
  ]
  edge
  [
    source 2293
    target 2291
  ]
  edge
  [
    source 2293
    target 6
  ]
  edge
  [
    source 2293
    target 2595
  ]
  edge
  [
    source 2904
    target 6
  ]
  edge
  [
    source 2904
    target 2903
  ]
  edge
  [
    source 816
    target 818
  ]
  edge
  [
    source 1080
    target 53
  ]
  edge
  [
    source 1080
    target 10
  ]
  edge
  [
    source 1080
    target 2840
  ]
  edge
  [
    source 1082
    target 1081
  ]
  edge
  [
    source 1082
    target 254
  ]
  edge
  [
    source 1082
    target 9
  ]
  edge
  [
    source 11
    target 4
  ]
  edge
  [
    source 11
    target 6
  ]
  edge
  [
    source 11
    target 9
  ]
  edge
  [
    source 11
    target 10
  ]
  edge
  [
    source 11
    target 7
  ]
  edge
  [
    source 11
    target 402
  ]
  edge
  [
    source 11
    target 8
  ]
  edge
  [
    source 819
    target 85
  ]
  edge
  [
    source 819
    target 650
  ]
  edge
  [
    source 820
    target 50
  ]
  edge
  [
    source 820
    target 821
  ]
  edge
  [
    source 822
    target 85
  ]
  edge
  [
    source 822
    target 820
  ]
  edge
  [
    source 823
    target 59
  ]
  edge
  [
    source 823
    target 824
  ]
  edge
  [
    source 823
    target 10
  ]
  edge
  [
    source 486
    target 825
  ]
  edge
  [
    source 486
    target 238
  ]
  edge
  [
    source 108
    target 815
  ]
  edge
  [
    source 108
    target 6
  ]
  edge
  [
    source 108
    target 7
  ]
  edge
  [
    source 1842
    target 1841
  ]
  edge
  [
    source 1842
    target 962
  ]
  edge
  [
    source 1844
    target 1843
  ]
  edge
  [
    source 1844
    target 962
  ]
  edge
  [
    source 826
    target 10
  ]
  edge
  [
    source 826
    target 827
  ]
  edge
  [
    source 826
    target 91
  ]
  edge
  [
    source 864
    target 10
  ]
  edge
  [
    source 864
    target 863
  ]
  edge
  [
    source 864
    target 8
  ]
  edge
  [
    source 830
    target 829
  ]
  edge
  [
    source 830
    target 7
  ]
  edge
  [
    source 829
    target 830
  ]
  edge
  [
    source 829
    target 10
  ]
  edge
  [
    source 829
    target 91
  ]
  edge
  [
    source 831
    target 832
  ]
  edge
  [
    source 831
    target 229
  ]
  edge
  [
    source 833
    target 59
  ]
  edge
  [
    source 833
    target 10
  ]
  edge
  [
    source 833
    target 834
  ]
  edge
  [
    source 833
    target 7
  ]
  edge
  [
    source 833
    target 835
  ]
  edge
  [
    source 836
    target 837
  ]
  edge
  [
    source 838
    target 839
  ]
  edge
  [
    source 838
    target 6
  ]
  edge
  [
    source 838
    target 7
  ]
  edge
  [
    source 841
    target 10
  ]
  edge
  [
    source 841
    target 91
  ]
  edge
  [
    source 841
    target 842
  ]
  edge
  [
    source 842
    target 715
  ]
  edge
  [
    source 842
    target 59
  ]
  edge
  [
    source 842
    target 10
  ]
  edge
  [
    source 852
    target 851
  ]
  edge
  [
    source 984
    target 6
  ]
  edge
  [
    source 984
    target 1006
  ]
  edge
  [
    source 771
    target 770
  ]
  edge
  [
    source 771
    target 7
  ]
  edge
  [
    source 2459
    target 10
  ]
  edge
  [
    source 2459
    target 150
  ]
  edge
  [
    source 2459
    target 2458
  ]
  edge
  [
    source 774
    target 671
  ]
  edge
  [
    source 774
    target 26
  ]
  edge
  [
    source 776
    target 55
  ]
  edge
  [
    source 776
    target 775
  ]
  edge
  [
    source 778
    target 55
  ]
  edge
  [
    source 778
    target 777
  ]
  edge
  [
    source 780
    target 55
  ]
  edge
  [
    source 780
    target 779
  ]
  edge
  [
    source 782
    target 55
  ]
  edge
  [
    source 782
    target 781
  ]
  edge
  [
    source 843
    target 59
  ]
  edge
  [
    source 843
    target 10
  ]
  edge
  [
    source 843
    target 844
  ]
  edge
  [
    source 844
    target 843
  ]
  edge
  [
    source 844
    target 60
  ]
  edge
  [
    source 844
    target 845
  ]
  edge
  [
    source 844
    target 59
  ]
  edge
  [
    source 844
    target 10
  ]
  edge
  [
    source 2510
    target 2877
  ]
  edge
  [
    source 2510
    target 9
  ]
  edge
  [
    source 2510
    target 255
  ]
  edge
  [
    source 2510
    target 7
  ]
  edge
  [
    source 2510
    target 2720
  ]
  edge
  [
    source 603
    target 434
  ]
  edge
  [
    source 603
    target 240
  ]
  edge
  [
    source 603
    target 27
  ]
  edge
  [
    source 603
    target 59
  ]
  edge
  [
    source 603
    target 1564
  ]
  edge
  [
    source 603
    target 10
  ]
  edge
  [
    source 603
    target 91
  ]
  edge
  [
    source 603
    target 847
  ]
  edge
  [
    source 603
    target 154
  ]
  edge
  [
    source 603
    target 523
  ]
  edge
  [
    source 603
    target 26
  ]
  edge
  [
    source 1498
    target 7
  ]
  edge
  [
    source 1498
    target 1496
  ]
  edge
  [
    source 849
    target 60
  ]
  edge
  [
    source 849
    target 848
  ]
  edge
  [
    source 848
    target 59
  ]
  edge
  [
    source 848
    target 10
  ]
  edge
  [
    source 848
    target 849
  ]
  edge
  [
    source 850
    target 85
  ]
  edge
  [
    source 850
    target 259
  ]
  edge
  [
    source 850
    target 10
  ]
  edge
  [
    source 850
    target 238
  ]
  edge
  [
    source 259
    target 239
  ]
  edge
  [
    source 851
    target 852
  ]
  edge
  [
    source 2661
    target 2660
  ]
  edge
  [
    source 2661
    target 60
  ]
  edge
  [
    source 853
    target 10
  ]
  edge
  [
    source 853
    target 103
  ]
  edge
  [
    source 853
    target 854
  ]
  edge
  [
    source 854
    target 104
  ]
  edge
  [
    source 854
    target 853
  ]
  edge
  [
    source 855
    target 53
  ]
  edge
  [
    source 855
    target 796
  ]
  edge
  [
    source 3023
    target 1506
  ]
  edge
  [
    source 3023
    target 740
  ]
  edge
  [
    source 3041
    target 3042
  ]
  edge
  [
    source 3041
    target 1506
  ]
  edge
  [
    source 3071
    target 2895
  ]
  edge
  [
    source 3071
    target 1506
  ]
  edge
  [
    source 1855
    target 1854
  ]
  edge
  [
    source 1855
    target 962
  ]
  edge
  [
    source 856
    target 50
  ]
  edge
  [
    source 856
    target 857
  ]
  edge
  [
    source 856
    target 49
  ]
  edge
  [
    source 772
    target 91
  ]
  edge
  [
    source 772
    target 732
  ]
  edge
  [
    source 2896
    target 2895
  ]
  edge
  [
    source 2896
    target 60
  ]
  edge
  [
    source 858
    target 261
  ]
  edge
  [
    source 858
    target 859
  ]
  edge
  [
    source 860
    target 834
  ]
  edge
  [
    source 860
    target 261
  ]
  edge
  [
    source 861
    target 862
  ]
  edge
  [
    source 861
    target 6
  ]
  edge
  [
    source 863
    target 6
  ]
  edge
  [
    source 863
    target 864
  ]
  edge
  [
    source 835
    target 60
  ]
  edge
  [
    source 835
    target 833
  ]
  edge
  [
    source 865
    target 866
  ]
  edge
  [
    source 865
    target 50
  ]
  edge
  [
    source 865
    target 49
  ]
  edge
  [
    source 866
    target 865
  ]
  edge
  [
    source 866
    target 52
  ]
  edge
  [
    source 866
    target 10
  ]
  edge
  [
    source 866
    target 91
  ]
  edge
  [
    source 270
    target 60
  ]
  edge
  [
    source 270
    target 269
  ]
  edge
  [
    source 270
    target 261
  ]
  edge
  [
    source 270
    target 1795
  ]
  edge
  [
    source 272
    target 1792
  ]
  edge
  [
    source 272
    target 60
  ]
  edge
  [
    source 272
    target 261
  ]
  edge
  [
    source 272
    target 271
  ]
  edge
  [
    source 928
    target 91
  ]
  edge
  [
    source 928
    target 927
  ]
  edge
  [
    source 928
    target 26
  ]
  edge
  [
    source 501
    target 60
  ]
  edge
  [
    source 501
    target 868
  ]
  edge
  [
    source 501
    target 59
  ]
  edge
  [
    source 501
    target 10
  ]
  edge
  [
    source 501
    target 725
  ]
  edge
  [
    source 501
    target 7
  ]
  edge
  [
    source 501
    target 867
  ]
  edge
  [
    source 501
    target 96
  ]
  edge
  [
    source 501
    target 238
  ]
  edge
  [
    source 868
    target 27
  ]
  edge
  [
    source 868
    target 869
  ]
  edge
  [
    source 869
    target 85
  ]
  edge
  [
    source 869
    target 1
  ]
  edge
  [
    source 228
    target 227
  ]
  edge
  [
    source 228
    target 27
  ]
  edge
  [
    source 870
    target 318
  ]
  edge
  [
    source 870
    target 871
  ]
  edge
  [
    source 870
    target 26
  ]
  edge
  [
    source 872
    target 318
  ]
  edge
  [
    source 872
    target 716
  ]
  edge
  [
    source 872
    target 26
  ]
  edge
  [
    source 1228
    target 510
  ]
  edge
  [
    source 1228
    target 7
  ]
  edge
  [
    source 873
    target 10
  ]
  edge
  [
    source 873
    target 874
  ]
  edge
  [
    source 873
    target 8
  ]
  edge
  [
    source 875
    target 6
  ]
  edge
  [
    source 875
    target 892
  ]
  edge
  [
    source 875
    target 9
  ]
  edge
  [
    source 875
    target 10
  ]
  edge
  [
    source 875
    target 876
  ]
  edge
  [
    source 875
    target 7
  ]
  edge
  [
    source 875
    target 8
  ]
  edge
  [
    source 876
    target 877
  ]
  edge
  [
    source 876
    target 9
  ]
  edge
  [
    source 876
    target 875
  ]
  edge
  [
    source 876
    target 10
  ]
  edge
  [
    source 876
    target 8
  ]
  edge
  [
    source 876
    target 26
  ]
  edge
  [
    source 876
    target 891
  ]
  edge
  [
    source 878
    target 879
  ]
  edge
  [
    source 878
    target 10
  ]
  edge
  [
    source 878
    target 8
  ]
  edge
  [
    source 888
    target 889
  ]
  edge
  [
    source 888
    target 50
  ]
  edge
  [
    source 890
    target 6
  ]
  edge
  [
    source 890
    target 737
  ]
  edge
  [
    source 890
    target 9
  ]
  edge
  [
    source 890
    target 10
  ]
  edge
  [
    source 890
    target 738
  ]
  edge
  [
    source 890
    target 7
  ]
  edge
  [
    source 890
    target 333
  ]
  edge
  [
    source 890
    target 8
  ]
  edge
  [
    source 738
    target 736
  ]
  edge
  [
    source 738
    target 890
  ]
  edge
  [
    source 738
    target 6
  ]
  edge
  [
    source 738
    target 9
  ]
  edge
  [
    source 738
    target 10
  ]
  edge
  [
    source 738
    target 7
  ]
  edge
  [
    source 738
    target 8
  ]
  edge
  [
    source 737
    target 736
  ]
  edge
  [
    source 737
    target 890
  ]
  edge
  [
    source 737
    target 6
  ]
  edge
  [
    source 737
    target 9
  ]
  edge
  [
    source 737
    target 10
  ]
  edge
  [
    source 737
    target 8
  ]
  edge
  [
    source 737
    target 893
  ]
  edge
  [
    source 891
    target 6
  ]
  edge
  [
    source 891
    target 892
  ]
  edge
  [
    source 891
    target 876
  ]
  edge
  [
    source 891
    target 7
  ]
  edge
  [
    source 893
    target 895
  ]
  edge
  [
    source 893
    target 6
  ]
  edge
  [
    source 893
    target 737
  ]
  edge
  [
    source 893
    target 10
  ]
  edge
  [
    source 893
    target 7
  ]
  edge
  [
    source 893
    target 8
  ]
  edge
  [
    source 893
    target 894
  ]
  edge
  [
    source 896
    target 897
  ]
  edge
  [
    source 896
    target 6
  ]
  edge
  [
    source 896
    target 898
  ]
  edge
  [
    source 896
    target 7
  ]
  edge
  [
    source 899
    target 10
  ]
  edge
  [
    source 899
    target 7
  ]
  edge
  [
    source 899
    target 900
  ]
  edge
  [
    source 730
    target 343
  ]
  edge
  [
    source 730
    target 52
  ]
  edge
  [
    source 730
    target 91
  ]
  edge
  [
    source 730
    target 93
  ]
  edge
  [
    source 730
    target 7
  ]
  edge
  [
    source 832
    target 831
  ]
  edge
  [
    source 832
    target 901
  ]
  edge
  [
    source 832
    target 27
  ]
  edge
  [
    source 832
    target 10
  ]
  edge
  [
    source 832
    target 7
  ]
  edge
  [
    source 902
    target 2578
  ]
  edge
  [
    source 902
    target 27
  ]
  edge
  [
    source 902
    target 903
  ]
  edge
  [
    source 902
    target 10
  ]
  edge
  [
    source 902
    target 7
  ]
  edge
  [
    source 654
    target 10
  ]
  edge
  [
    source 654
    target 723
  ]
  edge
  [
    source 654
    target 238
  ]
  edge
  [
    source 904
    target 2724
  ]
  edge
  [
    source 904
    target 59
  ]
  edge
  [
    source 904
    target 9
  ]
  edge
  [
    source 904
    target 10
  ]
  edge
  [
    source 904
    target 905
  ]
  edge
  [
    source 904
    target 7
  ]
  edge
  [
    source 905
    target 60
  ]
  edge
  [
    source 905
    target 7
  ]
  edge
  [
    source 905
    target 904
  ]
  edge
  [
    source 968
    target 3004
  ]
  edge
  [
    source 968
    target 79
  ]
  edge
  [
    source 968
    target 10
  ]
  edge
  [
    source 629
    target 50
  ]
  edge
  [
    source 629
    target 628
  ]
  edge
  [
    source 629
    target 26
  ]
  edge
  [
    source 906
    target 629
  ]
  edge
  [
    source 906
    target 238
  ]
  edge
  [
    source 907
    target 908
  ]
  edge
  [
    source 907
    target 10
  ]
  edge
  [
    source 907
    target 150
  ]
  edge
  [
    source 908
    target 911
  ]
  edge
  [
    source 908
    target 909
  ]
  edge
  [
    source 908
    target 50
  ]
  edge
  [
    source 908
    target 10
  ]
  edge
  [
    source 908
    target 49
  ]
  edge
  [
    source 912
    target 913
  ]
  edge
  [
    source 912
    target 914
  ]
  edge
  [
    source 912
    target 59
  ]
  edge
  [
    source 912
    target 10
  ]
  edge
  [
    source 912
    target 7
  ]
  edge
  [
    source 914
    target 713
  ]
  edge
  [
    source 914
    target 229
  ]
  edge
  [
    source 914
    target 712
  ]
  edge
  [
    source 915
    target 6
  ]
  edge
  [
    source 915
    target 7
  ]
  edge
  [
    source 915
    target 916
  ]
  edge
  [
    source 917
    target 6
  ]
  edge
  [
    source 917
    target 50
  ]
  edge
  [
    source 917
    target 7
  ]
  edge
  [
    source 917
    target 918
  ]
  edge
  [
    source 917
    target 49
  ]
  edge
  [
    source 917
    target 248
  ]
  edge
  [
    source 919
    target 6
  ]
  edge
  [
    source 919
    target 7
  ]
  edge
  [
    source 919
    target 920
  ]
  edge
  [
    source 247
    target 6
  ]
  edge
  [
    source 247
    target 919
  ]
  edge
  [
    source 247
    target 921
  ]
  edge
  [
    source 247
    target 7
  ]
  edge
  [
    source 248
    target 6
  ]
  edge
  [
    source 248
    target 938
  ]
  edge
  [
    source 248
    target 941
  ]
  edge
  [
    source 248
    target 261
  ]
  edge
  [
    source 248
    target 929
  ]
  edge
  [
    source 248
    target 26
  ]
  edge
  [
    source 248
    target 924
  ]
  edge
  [
    source 248
    target 931
  ]
  edge
  [
    source 248
    target 91
  ]
  edge
  [
    source 248
    target 247
  ]
  edge
  [
    source 248
    target 926
  ]
  edge
  [
    source 248
    target 940
  ]
  edge
  [
    source 248
    target 758
  ]
  edge
  [
    source 248
    target 935
  ]
  edge
  [
    source 248
    target 943
  ]
  edge
  [
    source 248
    target 10
  ]
  edge
  [
    source 248
    target 933
  ]
  edge
  [
    source 248
    target 923
  ]
  edge
  [
    source 248
    target 800
  ]
  edge
  [
    source 248
    target 945
  ]
  edge
  [
    source 248
    target 925
  ]
  edge
  [
    source 248
    target 922
  ]
  edge
  [
    source 248
    target 59
  ]
  edge
  [
    source 248
    target 937
  ]
  edge
  [
    source 248
    target 590
  ]
  edge
  [
    source 248
    target 947
  ]
  edge
  [
    source 248
    target 7
  ]
  edge
  [
    source 248
    target 949
  ]
  edge
  [
    source 248
    target 927
  ]
  edge
  [
    source 248
    target 798
  ]
  edge
  [
    source 929
    target 930
  ]
  edge
  [
    source 929
    target 248
  ]
  edge
  [
    source 947
    target 951
  ]
  edge
  [
    source 947
    target 6
  ]
  edge
  [
    source 947
    target 7
  ]
  edge
  [
    source 952
    target 953
  ]
  edge
  [
    source 952
    target 91
  ]
  edge
  [
    source 954
    target 260
  ]
  edge
  [
    source 954
    target 10
  ]
  edge
  [
    source 954
    target 294
  ]
  edge
  [
    source 2425
    target 957
  ]
  edge
  [
    source 955
    target 710
  ]
  edge
  [
    source 955
    target 957
  ]
  edge
  [
    source 955
    target 7
  ]
  edge
  [
    source 955
    target 956
  ]
  edge
  [
    source 956
    target 955
  ]
  edge
  [
    source 956
    target 7
  ]
  edge
  [
    source 957
    target 2425
  ]
  edge
  [
    source 957
    target 955
  ]
  edge
  [
    source 957
    target 229
  ]
  edge
  [
    source 957
    target 401
  ]
  edge
  [
    source 958
    target 6
  ]
  edge
  [
    source 958
    target 959
  ]
  edge
  [
    source 121
    target 120
  ]
  edge
  [
    source 121
    target 10
  ]
  edge
  [
    source 121
    target 8
  ]
  edge
  [
    source 960
    target 306
  ]
  edge
  [
    source 960
    target 2925
  ]
  edge
  [
    source 960
    target 7
  ]
  edge
  [
    source 960
    target 961
  ]
  edge
  [
    source 962
    target 50
  ]
  edge
  [
    source 962
    target 1844
  ]
  edge
  [
    source 962
    target 10
  ]
  edge
  [
    source 962
    target 965
  ]
  edge
  [
    source 962
    target 814
  ]
  edge
  [
    source 962
    target 963
  ]
  edge
  [
    source 962
    target 49
  ]
  edge
  [
    source 962
    target 1842
  ]
  edge
  [
    source 962
    target 1686
  ]
  edge
  [
    source 962
    target 1855
  ]
  edge
  [
    source 800
    target 10
  ]
  edge
  [
    source 800
    target 91
  ]
  edge
  [
    source 800
    target 962
  ]
  edge
  [
    source 966
    target 59
  ]
  edge
  [
    source 966
    target 10
  ]
  edge
  [
    source 966
    target 712
  ]
  edge
  [
    source 966
    target 8
  ]
  edge
  [
    source 967
    target 3005
  ]
  edge
  [
    source 967
    target 968
  ]
  edge
  [
    source 967
    target 3006
  ]
  edge
  [
    source 967
    target 79
  ]
  edge
  [
    source 967
    target 7
  ]
  edge
  [
    source 321
    target 322
  ]
  edge
  [
    source 321
    target 6
  ]
  edge
  [
    source 321
    target 7
  ]
  edge
  [
    source 969
    target 917
  ]
  edge
  [
    source 969
    target 7
  ]
  edge
  [
    source 970
    target 969
  ]
  edge
  [
    source 970
    target 971
  ]
  edge
  [
    source 970
    target 60
  ]
  edge
  [
    source 970
    target 6
  ]
  edge
  [
    source 970
    target 246
  ]
  edge
  [
    source 970
    target 26
  ]
  edge
  [
    source 972
    target 255
  ]
  edge
  [
    source 972
    target 10
  ]
  edge
  [
    source 972
    target 7
  ]
  edge
  [
    source 972
    target 973
  ]
  edge
  [
    source 972
    target 974
  ]
  edge
  [
    source 972
    target 238
  ]
  edge
  [
    source 972
    target 1665
  ]
  edge
  [
    source 2464
    target 2463
  ]
  edge
  [
    source 2464
    target 60
  ]
  edge
  [
    source 2464
    target 7
  ]
  edge
  [
    source 2455
    target 971
  ]
  edge
  [
    source 2455
    target 9
  ]
  edge
  [
    source 155
    target 27
  ]
  edge
  [
    source 155
    target 60
  ]
  edge
  [
    source 155
    target 153
  ]
  edge
  [
    source 155
    target 976
  ]
  edge
  [
    source 155
    target 59
  ]
  edge
  [
    source 155
    target 975
  ]
  edge
  [
    source 155
    target 1561
  ]
  edge
  [
    source 155
    target 849
  ]
  edge
  [
    source 155
    target 26
  ]
  edge
  [
    source 658
    target 50
  ]
  edge
  [
    source 658
    target 628
  ]
  edge
  [
    source 2001
    target 10
  ]
  edge
  [
    source 2001
    target 658
  ]
  edge
  [
    source 2001
    target 238
  ]
  edge
  [
    source 978
    target 9
  ]
  edge
  [
    source 978
    target 10
  ]
  edge
  [
    source 978
    target 977
  ]
  edge
  [
    source 977
    target 978
  ]
  edge
  [
    source 977
    target 979
  ]
  edge
  [
    source 977
    target 7
  ]
  edge
  [
    source 977
    target 104
  ]
  edge
  [
    source 979
    target 10
  ]
  edge
  [
    source 979
    target 977
  ]
  edge
  [
    source 979
    target 103
  ]
  edge
  [
    source 611
    target 967
  ]
  edge
  [
    source 690
    target 689
  ]
  edge
  [
    source 690
    target 229
  ]
  edge
  [
    source 980
    target 6
  ]
  edge
  [
    source 980
    target 7
  ]
  edge
  [
    source 980
    target 333
  ]
  edge
  [
    source 980
    target 981
  ]
  edge
  [
    source 982
    target 59
  ]
  edge
  [
    source 982
    target 983
  ]
  edge
  [
    source 982
    target 26
  ]
  edge
  [
    source 897
    target 9
  ]
  edge
  [
    source 897
    target 10
  ]
  edge
  [
    source 897
    target 896
  ]
  edge
  [
    source 897
    target 8
  ]
  edge
  [
    source 897
    target 984
  ]
  edge
  [
    source 897
    target 26
  ]
  edge
  [
    source 894
    target 9
  ]
  edge
  [
    source 894
    target 10
  ]
  edge
  [
    source 894
    target 985
  ]
  edge
  [
    source 894
    target 996
  ]
  edge
  [
    source 894
    target 893
  ]
  edge
  [
    source 894
    target 8
  ]
  edge
  [
    source 894
    target 26
  ]
  edge
  [
    source 986
    target 9
  ]
  edge
  [
    source 986
    target 987
  ]
  edge
  [
    source 986
    target 1006
  ]
  edge
  [
    source 986
    target 10
  ]
  edge
  [
    source 986
    target 8
  ]
  edge
  [
    source 986
    target 26
  ]
  edge
  [
    source 988
    target 1005
  ]
  edge
  [
    source 988
    target 998
  ]
  edge
  [
    source 988
    target 9
  ]
  edge
  [
    source 988
    target 10
  ]
  edge
  [
    source 988
    target 989
  ]
  edge
  [
    source 988
    target 8
  ]
  edge
  [
    source 988
    target 26
  ]
  edge
  [
    source 990
    target 991
  ]
  edge
  [
    source 990
    target 59
  ]
  edge
  [
    source 990
    target 26
  ]
  edge
  [
    source 992
    target 993
  ]
  edge
  [
    source 992
    target 59
  ]
  edge
  [
    source 992
    target 26
  ]
  edge
  [
    source 994
    target 518
  ]
  edge
  [
    source 994
    target 60
  ]
  edge
  [
    source 994
    target 982
  ]
  edge
  [
    source 994
    target 7
  ]
  edge
  [
    source 995
    target 897
  ]
  edge
  [
    source 995
    target 6
  ]
  edge
  [
    source 995
    target 7
  ]
  edge
  [
    source 996
    target 895
  ]
  edge
  [
    source 996
    target 6
  ]
  edge
  [
    source 996
    target 9
  ]
  edge
  [
    source 996
    target 10
  ]
  edge
  [
    source 996
    target 7
  ]
  edge
  [
    source 996
    target 8
  ]
  edge
  [
    source 996
    target 894
  ]
  edge
  [
    source 997
    target 6
  ]
  edge
  [
    source 997
    target 986
  ]
  edge
  [
    source 997
    target 7
  ]
  edge
  [
    source 998
    target 6
  ]
  edge
  [
    source 998
    target 9
  ]
  edge
  [
    source 998
    target 988
  ]
  edge
  [
    source 998
    target 10
  ]
  edge
  [
    source 998
    target 1002
  ]
  edge
  [
    source 998
    target 7
  ]
  edge
  [
    source 998
    target 8
  ]
  edge
  [
    source 999
    target 518
  ]
  edge
  [
    source 999
    target 60
  ]
  edge
  [
    source 999
    target 990
  ]
  edge
  [
    source 999
    target 7
  ]
  edge
  [
    source 1000
    target 518
  ]
  edge
  [
    source 1000
    target 60
  ]
  edge
  [
    source 1000
    target 7
  ]
  edge
  [
    source 1000
    target 992
  ]
  edge
  [
    source 753
    target 518
  ]
  edge
  [
    source 753
    target 60
  ]
  edge
  [
    source 753
    target 994
  ]
  edge
  [
    source 753
    target 7
  ]
  edge
  [
    source 898
    target 995
  ]
  edge
  [
    source 898
    target 6
  ]
  edge
  [
    source 898
    target 7
  ]
  edge
  [
    source 895
    target 6
  ]
  edge
  [
    source 895
    target 9
  ]
  edge
  [
    source 895
    target 10
  ]
  edge
  [
    source 895
    target 996
  ]
  edge
  [
    source 895
    target 7
  ]
  edge
  [
    source 895
    target 893
  ]
  edge
  [
    source 895
    target 8
  ]
  edge
  [
    source 1001
    target 6
  ]
  edge
  [
    source 1001
    target 7
  ]
  edge
  [
    source 1001
    target 997
  ]
  edge
  [
    source 1002
    target 1005
  ]
  edge
  [
    source 1002
    target 998
  ]
  edge
  [
    source 1002
    target 6
  ]
  edge
  [
    source 1002
    target 9
  ]
  edge
  [
    source 1002
    target 10
  ]
  edge
  [
    source 1002
    target 7
  ]
  edge
  [
    source 1002
    target 8
  ]
  edge
  [
    source 755
    target 518
  ]
  edge
  [
    source 755
    target 60
  ]
  edge
  [
    source 755
    target 999
  ]
  edge
  [
    source 755
    target 7
  ]
  edge
  [
    source 746
    target 518
  ]
  edge
  [
    source 746
    target 60
  ]
  edge
  [
    source 746
    target 7
  ]
  edge
  [
    source 746
    target 1000
  ]
  edge
  [
    source 877
    target 6
  ]
  edge
  [
    source 877
    target 876
  ]
  edge
  [
    source 1007
    target 1006
  ]
  edge
  [
    source 981
    target 9
  ]
  edge
  [
    source 981
    target 10
  ]
  edge
  [
    source 981
    target 980
  ]
  edge
  [
    source 981
    target 8
  ]
  edge
  [
    source 985
    target 6
  ]
  edge
  [
    source 985
    target 894
  ]
  edge
  [
    source 1004
    target 6
  ]
  edge
  [
    source 1004
    target 1003
  ]
  edge
  [
    source 1003
    target 754
  ]
  edge
  [
    source 1005
    target 6
  ]
  edge
  [
    source 1005
    target 988
  ]
  edge
  [
    source 1005
    target 1002
  ]
  edge
  [
    source 1005
    target 7
  ]
  edge
  [
    source 1006
    target 6
  ]
  edge
  [
    source 1006
    target 986
  ]
  edge
  [
    source 1006
    target 1007
  ]
  edge
  [
    source 1006
    target 7
  ]
  edge
  [
    source 1006
    target 1001
  ]
  edge
  [
    source 892
    target 6
  ]
  edge
  [
    source 892
    target 9
  ]
  edge
  [
    source 892
    target 10
  ]
  edge
  [
    source 892
    target 875
  ]
  edge
  [
    source 892
    target 7
  ]
  edge
  [
    source 892
    target 8
  ]
  edge
  [
    source 892
    target 891
  ]
  edge
  [
    source 1011
    target 10
  ]
  edge
  [
    source 1011
    target 49
  ]
  edge
  [
    source 1011
    target 238
  ]
  edge
  [
    source 577
    target 55
  ]
  edge
  [
    source 577
    target 2686
  ]
  edge
  [
    source 577
    target 2166
  ]
  edge
  [
    source 577
    target 1897
  ]
  edge
  [
    source 577
    target 579
  ]
  edge
  [
    source 1012
    target 53
  ]
  edge
  [
    source 1012
    target 10
  ]
  edge
  [
    source 1012
    target 1013
  ]
  edge
  [
    source 2169
    target 307
  ]
  edge
  [
    source 2169
    target 9
  ]
  edge
  [
    source 2169
    target 2168
  ]
  edge
  [
    source 1014
    target 294
  ]
  edge
  [
    source 1014
    target 1015
  ]
  edge
  [
    source 1064
    target 2002
  ]
  edge
  [
    source 1064
    target 85
  ]
  edge
  [
    source 1064
    target 10
  ]
  edge
  [
    source 1064
    target 229
  ]
  edge
  [
    source 1064
    target 238
  ]
  edge
  [
    source 1016
    target 1017
  ]
  edge
  [
    source 1018
    target 1019
  ]
  edge
  [
    source 1018
    target 433
  ]
  edge
  [
    source 1018
    target 10
  ]
  edge
  [
    source 846
    target 434
  ]
  edge
  [
    source 846
    target 240
  ]
  edge
  [
    source 846
    target 1018
  ]
  edge
  [
    source 846
    target 2318
  ]
  edge
  [
    source 846
    target 60
  ]
  edge
  [
    source 846
    target 6
  ]
  edge
  [
    source 846
    target 1
  ]
  edge
  [
    source 846
    target 8
  ]
  edge
  [
    source 846
    target 2023
  ]
  edge
  [
    source 846
    target 1052
  ]
  edge
  [
    source 1020
    target 870
  ]
  edge
  [
    source 1020
    target 10
  ]
  edge
  [
    source 1022
    target 872
  ]
  edge
  [
    source 1022
    target 10
  ]
  edge
  [
    source 1024
    target 1025
  ]
  edge
  [
    source 1024
    target 7
  ]
  edge
  [
    source 1026
    target 1027
  ]
  edge
  [
    source 1026
    target 7
  ]
  edge
  [
    source 1028
    target 85
  ]
  edge
  [
    source 1028
    target 10
  ]
  edge
  [
    source 1028
    target 331
  ]
  edge
  [
    source 1028
    target 662
  ]
  edge
  [
    source 1029
    target 10
  ]
  edge
  [
    source 1029
    target 906
  ]
  edge
  [
    source 1029
    target 576
  ]
  edge
  [
    source 1029
    target 335
  ]
  edge
  [
    source 1029
    target 1030
  ]
  edge
  [
    source 1029
    target 333
  ]
  edge
  [
    source 1029
    target 577
  ]
  edge
  [
    source 1030
    target 1014
  ]
  edge
  [
    source 1030
    target 85
  ]
  edge
  [
    source 1030
    target 2718
  ]
  edge
  [
    source 1030
    target 1032
  ]
  edge
  [
    source 1030
    target 10
  ]
  edge
  [
    source 1030
    target 238
  ]
  edge
  [
    source 618
    target 85
  ]
  edge
  [
    source 618
    target 505
  ]
  edge
  [
    source 618
    target 617
  ]
  edge
  [
    source 618
    target 7
  ]
  edge
  [
    source 620
    target 6
  ]
  edge
  [
    source 620
    target 618
  ]
  edge
  [
    source 505
    target 85
  ]
  edge
  [
    source 505
    target 504
  ]
  edge
  [
    source 505
    target 10
  ]
  edge
  [
    source 505
    target 7
  ]
  edge
  [
    source 502
    target 10
  ]
  edge
  [
    source 502
    target 503
  ]
  edge
  [
    source 502
    target 7
  ]
  edge
  [
    source 2086
    target 9
  ]
  edge
  [
    source 2086
    target 2085
  ]
  edge
  [
    source 2086
    target 7
  ]
  edge
  [
    source 2263
    target 60
  ]
  edge
  [
    source 2263
    target 2262
  ]
  edge
  [
    source 1032
    target 1030
  ]
  edge
  [
    source 916
    target 9
  ]
  edge
  [
    source 916
    target 10
  ]
  edge
  [
    source 916
    target 915
  ]
  edge
  [
    source 916
    target 8
  ]
  edge
  [
    source 1033
    target 6
  ]
  edge
  [
    source 1033
    target 751
  ]
  edge
  [
    source 1034
    target 6
  ]
  edge
  [
    source 1034
    target 1035
  ]
  edge
  [
    source 487
    target 404
  ]
  edge
  [
    source 487
    target 825
  ]
  edge
  [
    source 487
    target 238
  ]
  edge
  [
    source 1036
    target 1037
  ]
  edge
  [
    source 1036
    target 85
  ]
  edge
  [
    source 1019
    target 1018
  ]
  edge
  [
    source 1019
    target 85
  ]
  edge
  [
    source 1019
    target 238
  ]
  edge
  [
    source 1038
    target 1039
  ]
  edge
  [
    source 1038
    target 26
  ]
  edge
  [
    source 1040
    target 804
  ]
  edge
  [
    source 1040
    target 10
  ]
  edge
  [
    source 1040
    target 8
  ]
  edge
  [
    source 1041
    target 53
  ]
  edge
  [
    source 1041
    target 10
  ]
  edge
  [
    source 1041
    target 1042
  ]
  edge
  [
    source 2165
    target 9
  ]
  edge
  [
    source 2165
    target 544
  ]
  edge
  [
    source 2165
    target 10
  ]
  edge
  [
    source 2165
    target 8
  ]
  edge
  [
    source 1045
    target 52
  ]
  edge
  [
    source 1045
    target 1044
  ]
  edge
  [
    source 1045
    target 91
  ]
  edge
  [
    source 1043
    target 26
  ]
  edge
  [
    source 1043
    target 946
  ]
  edge
  [
    source 1044
    target 1046
  ]
  edge
  [
    source 1044
    target 1045
  ]
  edge
  [
    source 1044
    target 53
  ]
  edge
  [
    source 1044
    target 50
  ]
  edge
  [
    source 1044
    target 10
  ]
  edge
  [
    source 1044
    target 49
  ]
  edge
  [
    source 1047
    target 1048
  ]
  edge
  [
    source 1047
    target 60
  ]
  edge
  [
    source 1047
    target 59
  ]
  edge
  [
    source 1047
    target 10
  ]
  edge
  [
    source 1047
    target 7
  ]
  edge
  [
    source 1047
    target 1051
  ]
  edge
  [
    source 1047
    target 1049
  ]
  edge
  [
    source 1049
    target 1047
  ]
  edge
  [
    source 1049
    target 60
  ]
  edge
  [
    source 1049
    target 7
  ]
  edge
  [
    source 1048
    target 1047
  ]
  edge
  [
    source 1048
    target 3
  ]
  edge
  [
    source 1050
    target 1038
  ]
  edge
  [
    source 1050
    target 3117
  ]
  edge
  [
    source 1050
    target 59
  ]
  edge
  [
    source 1050
    target 9
  ]
  edge
  [
    source 1050
    target 10
  ]
  edge
  [
    source 1051
    target 1047
  ]
  edge
  [
    source 1051
    target 59
  ]
  edge
  [
    source 1051
    target 10
  ]
  edge
  [
    source 1052
    target 434
  ]
  edge
  [
    source 1052
    target 576
  ]
  edge
  [
    source 2865
    target 55
  ]
  edge
  [
    source 2865
    target 2866
  ]
  edge
  [
    source 2201
    target 55
  ]
  edge
  [
    source 2201
    target 2200
  ]
  edge
  [
    source 1055
    target 1054
  ]
  edge
  [
    source 2574
    target 576
  ]
  edge
  [
    source 2574
    target 2573
  ]
  edge
  [
    source 2574
    target 2888
  ]
  edge
  [
    source 1053
    target 1054
  ]
  edge
  [
    source 1053
    target 10
  ]
  edge
  [
    source 1053
    target 103
  ]
  edge
  [
    source 1054
    target 1053
  ]
  edge
  [
    source 1054
    target 1055
  ]
  edge
  [
    source 1054
    target 104
  ]
  edge
  [
    source 1056
    target 1028
  ]
  edge
  [
    source 1056
    target 7
  ]
  edge
  [
    source 1057
    target 1058
  ]
  edge
  [
    source 1057
    target 1059
  ]
  edge
  [
    source 1060
    target 85
  ]
  edge
  [
    source 1060
    target 10
  ]
  edge
  [
    source 1060
    target 229
  ]
  edge
  [
    source 1060
    target 238
  ]
  edge
  [
    source 1061
    target 1062
  ]
  edge
  [
    source 1061
    target 53
  ]
  edge
  [
    source 1061
    target 1135
  ]
  edge
  [
    source 1061
    target 10
  ]
  edge
  [
    source 1061
    target 764
  ]
  edge
  [
    source 1062
    target 1061
  ]
  edge
  [
    source 1062
    target 55
  ]
  edge
  [
    source 1063
    target 434
  ]
  edge
  [
    source 1063
    target 10
  ]
  edge
  [
    source 1063
    target 1064
  ]
  edge
  [
    source 1066
    target 1822
  ]
  edge
  [
    source 1066
    target 52
  ]
  edge
  [
    source 1066
    target 50
  ]
  edge
  [
    source 1066
    target 229
  ]
  edge
  [
    source 1066
    target 2763
  ]
  edge
  [
    source 1066
    target 1065
  ]
  edge
  [
    source 1066
    target 1508
  ]
  edge
  [
    source 1066
    target 26
  ]
  edge
  [
    source 1066
    target 2792
  ]
  edge
  [
    source 1066
    target 2434
  ]
  edge
  [
    source 1066
    target 2685
  ]
  edge
  [
    source 1066
    target 49
  ]
  edge
  [
    source 1066
    target 3171
  ]
  edge
  [
    source 1066
    target 1881
  ]
  edge
  [
    source 1065
    target 85
  ]
  edge
  [
    source 1065
    target 10
  ]
  edge
  [
    source 1065
    target 1063
  ]
  edge
  [
    source 1065
    target 238
  ]
  edge
  [
    source 2002
    target 85
  ]
  edge
  [
    source 2002
    target 10
  ]
  edge
  [
    source 2002
    target 1029
  ]
  edge
  [
    source 2002
    target 238
  ]
  edge
  [
    source 2801
    target 2800
  ]
  edge
  [
    source 2801
    target 10
  ]
  edge
  [
    source 2801
    target 8
  ]
  edge
  [
    source 1145
    target 1144
  ]
  edge
  [
    source 1067
    target 6
  ]
  edge
  [
    source 1067
    target 1068
  ]
  edge
  [
    source 1067
    target 7
  ]
  edge
  [
    source 1067
    target 1069
  ]
  edge
  [
    source 987
    target 6
  ]
  edge
  [
    source 987
    target 2873
  ]
  edge
  [
    source 989
    target 6
  ]
  edge
  [
    source 989
    target 988
  ]
  edge
  [
    source 2909
    target 411
  ]
  edge
  [
    source 2909
    target 2910
  ]
  edge
  [
    source 504
    target 506
  ]
  edge
  [
    source 504
    target 505
  ]
  edge
  [
    source 3097
    target 1339
  ]
  edge
  [
    source 3097
    target 3098
  ]
  edge
  [
    source 2512
    target 976
  ]
  edge
  [
    source 2512
    target 10
  ]
  edge
  [
    source 2512
    target 764
  ]
  edge
  [
    source 1312
    target 1310
  ]
  edge
  [
    source 1312
    target 7
  ]
  edge
  [
    source 3098
    target 3097
  ]
  edge
  [
    source 3098
    target 79
  ]
  edge
  [
    source 3098
    target 10
  ]
  edge
  [
    source 1070
    target 7
  ]
  edge
  [
    source 1070
    target 1071
  ]
  edge
  [
    source 109
    target 815
  ]
  edge
  [
    source 109
    target 6
  ]
  edge
  [
    source 109
    target 1072
  ]
  edge
  [
    source 109
    target 7
  ]
  edge
  [
    source 1072
    target 10
  ]
  edge
  [
    source 1072
    target 1073
  ]
  edge
  [
    source 1072
    target 7
  ]
  edge
  [
    source 1072
    target 8
  ]
  edge
  [
    source 1072
    target 99
  ]
  edge
  [
    source 815
    target 1070
  ]
  edge
  [
    source 815
    target 9
  ]
  edge
  [
    source 815
    target 10
  ]
  edge
  [
    source 815
    target 7
  ]
  edge
  [
    source 815
    target 818
  ]
  edge
  [
    source 815
    target 8
  ]
  edge
  [
    source 815
    target 109
  ]
  edge
  [
    source 2354
    target 2016
  ]
  edge
  [
    source 2354
    target 1786
  ]
  edge
  [
    source 1074
    target 1075
  ]
  edge
  [
    source 1074
    target 1077
  ]
  edge
  [
    source 1074
    target 7
  ]
  edge
  [
    source 2654
    target 307
  ]
  edge
  [
    source 2654
    target 9
  ]
  edge
  [
    source 2654
    target 2653
  ]
  edge
  [
    source 1079
    target 1103
  ]
  edge
  [
    source 1079
    target 10
  ]
  edge
  [
    source 1079
    target 910
  ]
  edge
  [
    source 1079
    target 49
  ]
  edge
  [
    source 910
    target 909
  ]
  edge
  [
    source 910
    target 50
  ]
  edge
  [
    source 2511
    target 976
  ]
  edge
  [
    source 2511
    target 10
  ]
  edge
  [
    source 2511
    target 764
  ]
  edge
  [
    source 2910
    target 2909
  ]
  edge
  [
    source 2910
    target 297
  ]
  edge
  [
    source 2551
    target 6
  ]
  edge
  [
    source 2551
    target 2550
  ]
  edge
  [
    source 673
    target 1080
  ]
  edge
  [
    source 673
    target 255
  ]
  edge
  [
    source 673
    target 7
  ]
  edge
  [
    source 675
    target 674
  ]
  edge
  [
    source 675
    target 55
  ]
  edge
  [
    source 1081
    target 1082
  ]
  edge
  [
    source 1081
    target 255
  ]
  edge
  [
    source 1081
    target 7
  ]
  edge
  [
    source 1085
    target 1084
  ]
  edge
  [
    source 1083
    target 10
  ]
  edge
  [
    source 1083
    target 103
  ]
  edge
  [
    source 1083
    target 1084
  ]
  edge
  [
    source 1084
    target 104
  ]
  edge
  [
    source 1084
    target 1083
  ]
  edge
  [
    source 1084
    target 1085
  ]
  edge
  [
    source 721
    target 2340
  ]
  edge
  [
    source 721
    target 2621
  ]
  edge
  [
    source 721
    target 1313
  ]
  edge
  [
    source 721
    target 2056
  ]
  edge
  [
    source 721
    target 7
  ]
  edge
  [
    source 721
    target 2409
  ]
  edge
  [
    source 721
    target 720
  ]
  edge
  [
    source 1086
    target 85
  ]
  edge
  [
    source 1086
    target 1087
  ]
  edge
  [
    source 1088
    target 85
  ]
  edge
  [
    source 1088
    target 1089
  ]
  edge
  [
    source 1090
    target 85
  ]
  edge
  [
    source 1090
    target 1091
  ]
  edge
  [
    source 1092
    target 85
  ]
  edge
  [
    source 1092
    target 1093
  ]
  edge
  [
    source 1094
    target 85
  ]
  edge
  [
    source 1094
    target 1095
  ]
  edge
  [
    source 199
    target 6
  ]
  edge
  [
    source 199
    target 7
  ]
  edge
  [
    source 199
    target 1096
  ]
  edge
  [
    source 1097
    target 1098
  ]
  edge
  [
    source 1097
    target 8
  ]
  edge
  [
    source 1097
    target 26
  ]
  edge
  [
    source 1099
    target 1097
  ]
  edge
  [
    source 1099
    target 10
  ]
  edge
  [
    source 1100
    target 410
  ]
  edge
  [
    source 1100
    target 413
  ]
  edge
  [
    source 413
    target 7
  ]
  edge
  [
    source 413
    target 1100
  ]
  edge
  [
    source 1071
    target 1101
  ]
  edge
  [
    source 1071
    target 10
  ]
  edge
  [
    source 1132
    target 254
  ]
  edge
  [
    source 1132
    target 1108
  ]
  edge
  [
    source 1132
    target 9
  ]
  edge
  [
    source 2159
    target 85
  ]
  edge
  [
    source 2159
    target 10
  ]
  edge
  [
    source 2159
    target 2158
  ]
  edge
  [
    source 2159
    target 238
  ]
  edge
  [
    source 1102
    target 1079
  ]
  edge
  [
    source 1102
    target 1103
  ]
  edge
  [
    source 1102
    target 1104
  ]
  edge
  [
    source 2318
    target 434
  ]
  edge
  [
    source 2318
    target 909
  ]
  edge
  [
    source 2318
    target 52
  ]
  edge
  [
    source 2318
    target 6
  ]
  edge
  [
    source 2318
    target 229
  ]
  edge
  [
    source 1103
    target 1079
  ]
  edge
  [
    source 1103
    target 1104
  ]
  edge
  [
    source 1103
    target 1102
  ]
  edge
  [
    source 1105
    target 85
  ]
  edge
  [
    source 1105
    target 1102
  ]
  edge
  [
    source 1106
    target 1105
  ]
  edge
  [
    source 1106
    target 50
  ]
  edge
  [
    source 1106
    target 10
  ]
  edge
  [
    source 909
    target 2318
  ]
  edge
  [
    source 909
    target 85
  ]
  edge
  [
    source 909
    target 908
  ]
  edge
  [
    source 909
    target 10
  ]
  edge
  [
    source 909
    target 910
  ]
  edge
  [
    source 909
    target 238
  ]
  edge
  [
    source 1107
    target 1109
  ]
  edge
  [
    source 1107
    target 1108
  ]
  edge
  [
    source 1107
    target 289
  ]
  edge
  [
    source 2134
    target 6
  ]
  edge
  [
    source 2134
    target 2129
  ]
  edge
  [
    source 1068
    target 2280
  ]
  edge
  [
    source 1068
    target 6
  ]
  edge
  [
    source 1068
    target 9
  ]
  edge
  [
    source 1068
    target 10
  ]
  edge
  [
    source 1068
    target 1067
  ]
  edge
  [
    source 1068
    target 8
  ]
  edge
  [
    source 1667
    target 713
  ]
  edge
  [
    source 1667
    target 2159
  ]
  edge
  [
    source 1667
    target 10
  ]
  edge
  [
    source 1667
    target 2795
  ]
  edge
  [
    source 1667
    target 2841
  ]
  edge
  [
    source 1667
    target 1666
  ]
  edge
  [
    source 1111
    target 1110
  ]
  edge
  [
    source 1110
    target 1112
  ]
  edge
  [
    source 1110
    target 1111
  ]
  edge
  [
    source 1110
    target 104
  ]
  edge
  [
    source 1112
    target 1110
  ]
  edge
  [
    source 1112
    target 10
  ]
  edge
  [
    source 1112
    target 103
  ]
  edge
  [
    source 1113
    target 79
  ]
  edge
  [
    source 1113
    target 10
  ]
  edge
  [
    source 1113
    target 91
  ]
  edge
  [
    source 1113
    target 1117
  ]
  edge
  [
    source 1113
    target 1115
  ]
  edge
  [
    source 1113
    target 1114
  ]
  edge
  [
    source 1119
    target 1120
  ]
  edge
  [
    source 1121
    target 181
  ]
  edge
  [
    source 1121
    target 7
  ]
  edge
  [
    source 1121
    target 1122
  ]
  edge
  [
    source 1124
    target 6
  ]
  edge
  [
    source 1124
    target 1125
  ]
  edge
  [
    source 1124
    target 7
  ]
  edge
  [
    source 660
    target 1126
  ]
  edge
  [
    source 47
    target 46
  ]
  edge
  [
    source 47
    target 9
  ]
  edge
  [
    source 47
    target 10
  ]
  edge
  [
    source 47
    target 8
  ]
  edge
  [
    source 522
    target 521
  ]
  edge
  [
    source 522
    target 7
  ]
  edge
  [
    source 522
    target 523
  ]
  edge
  [
    source 1128
    target 1127
  ]
  edge
  [
    source 1127
    target 1128
  ]
  edge
  [
    source 1127
    target 104
  ]
  edge
  [
    source 1127
    target 1129
  ]
  edge
  [
    source 1129
    target 10
  ]
  edge
  [
    source 1129
    target 103
  ]
  edge
  [
    source 1129
    target 1127
  ]
  edge
  [
    source 1130
    target 1131
  ]
  edge
  [
    source 1130
    target 659
  ]
  edge
  [
    source 1108
    target 255
  ]
  edge
  [
    source 1108
    target 1132
  ]
  edge
  [
    source 1108
    target 7
  ]
  edge
  [
    source 1108
    target 1107
  ]
  edge
  [
    source 1133
    target 201
  ]
  edge
  [
    source 1134
    target 1133
  ]
  edge
  [
    source 1134
    target 6
  ]
  edge
  [
    source 1134
    target 200
  ]
  edge
  [
    source 1134
    target 7
  ]
  edge
  [
    source 1135
    target 1061
  ]
  edge
  [
    source 1135
    target 91
  ]
  edge
  [
    source 1135
    target 1136
  ]
  edge
  [
    source 1135
    target 26
  ]
  edge
  [
    source 1136
    target 1135
  ]
  edge
  [
    source 1136
    target 10
  ]
  edge
  [
    source 1136
    target 2772
  ]
  edge
  [
    source 447
    target 1137
  ]
  edge
  [
    source 1137
    target 1109
  ]
  edge
  [
    source 1137
    target 289
  ]
  edge
  [
    source 1137
    target 1107
  ]
  edge
  [
    source 1138
    target 1139
  ]
  edge
  [
    source 1138
    target 1140
  ]
  edge
  [
    source 1141
    target 1142
  ]
  edge
  [
    source 1141
    target 659
  ]
  edge
  [
    source 1143
    target 566
  ]
  edge
  [
    source 1143
    target 1859
  ]
  edge
  [
    source 1143
    target 1138
  ]
  edge
  [
    source 1144
    target 1145
  ]
  edge
  [
    source 1144
    target 1146
  ]
  edge
  [
    source 1147
    target 1150
  ]
  edge
  [
    source 1147
    target 50
  ]
  edge
  [
    source 1147
    target 1149
  ]
  edge
  [
    source 1147
    target 1148
  ]
  edge
  [
    source 1151
    target 878
  ]
  edge
  [
    source 1152
    target 84
  ]
  edge
  [
    source 1152
    target 1153
  ]
  edge
  [
    source 3112
    target 79
  ]
  edge
  [
    source 3112
    target 3111
  ]
  edge
  [
    source 1154
    target 410
  ]
  edge
  [
    source 1154
    target 1156
  ]
  edge
  [
    source 1154
    target 1155
  ]
  edge
  [
    source 1155
    target 1154
  ]
  edge
  [
    source 1156
    target 1154
  ]
  edge
  [
    source 1158
    target 1157
  ]
  edge
  [
    source 1159
    target 1157
  ]
  edge
  [
    source 1157
    target 1158
  ]
  edge
  [
    source 1157
    target 1159
  ]
  edge
  [
    source 1982
    target 52
  ]
  edge
  [
    source 1982
    target 1325
  ]
  edge
  [
    source 1982
    target 1981
  ]
  edge
  [
    source 2004
    target 238
  ]
  edge
  [
    source 2004
    target 2003
  ]
  edge
  [
    source 1160
    target 710
  ]
  edge
  [
    source 1160
    target 1161
  ]
  edge
  [
    source 2843
    target 53
  ]
  edge
  [
    source 2843
    target 10
  ]
  edge
  [
    source 2843
    target 2842
  ]
  edge
  [
    source 2842
    target 55
  ]
  edge
  [
    source 2842
    target 2843
  ]
  edge
  [
    source 274
    target 275
  ]
  edge
  [
    source 274
    target 684
  ]
  edge
  [
    source 274
    target 276
  ]
  edge
  [
    source 274
    target 273
  ]
  edge
  [
    source 1365
    target 52
  ]
  edge
  [
    source 1365
    target 1325
  ]
  edge
  [
    source 1365
    target 1364
  ]
  edge
  [
    source 2845
    target 53
  ]
  edge
  [
    source 2845
    target 10
  ]
  edge
  [
    source 2845
    target 2844
  ]
  edge
  [
    source 2844
    target 55
  ]
  edge
  [
    source 2844
    target 2845
  ]
  edge
  [
    source 1577
    target 85
  ]
  edge
  [
    source 1577
    target 52
  ]
  edge
  [
    source 1577
    target 1576
  ]
  edge
  [
    source 1577
    target 7
  ]
  edge
  [
    source 1577
    target 2005
  ]
  edge
  [
    source 1577
    target 49
  ]
  edge
  [
    source 2014
    target 52
  ]
  edge
  [
    source 2014
    target 1325
  ]
  edge
  [
    source 2014
    target 2015
  ]
  edge
  [
    source 507
    target 18
  ]
  edge
  [
    source 507
    target 10
  ]
  edge
  [
    source 507
    target 508
  ]
  edge
  [
    source 507
    target 1162
  ]
  edge
  [
    source 507
    target 7
  ]
  edge
  [
    source 507
    target 557
  ]
  edge
  [
    source 507
    target 509
  ]
  edge
  [
    source 507
    target 1163
  ]
  edge
  [
    source 1162
    target 1164
  ]
  edge
  [
    source 1162
    target 18
  ]
  edge
  [
    source 1162
    target 10
  ]
  edge
  [
    source 1162
    target 7
  ]
  edge
  [
    source 1162
    target 507
  ]
  edge
  [
    source 1162
    target 557
  ]
  edge
  [
    source 1162
    target 509
  ]
  edge
  [
    source 1162
    target 1163
  ]
  edge
  [
    source 509
    target 18
  ]
  edge
  [
    source 509
    target 1162
  ]
  edge
  [
    source 509
    target 507
  ]
  edge
  [
    source 508
    target 18
  ]
  edge
  [
    source 508
    target 507
  ]
  edge
  [
    source 1164
    target 1162
  ]
  edge
  [
    source 1164
    target 7
  ]
  edge
  [
    source 1163
    target 18
  ]
  edge
  [
    source 1163
    target 1162
  ]
  edge
  [
    source 1163
    target 507
  ]
  edge
  [
    source 1169
    target 79
  ]
  edge
  [
    source 1169
    target 3085
  ]
  edge
  [
    source 1169
    target 1165
  ]
  edge
  [
    source 1169
    target 3090
  ]
  edge
  [
    source 1165
    target 1166
  ]
  edge
  [
    source 1167
    target 1168
  ]
  edge
  [
    source 102
    target 101
  ]
  edge
  [
    source 102
    target 104
  ]
  edge
  [
    source 106
    target 105
  ]
  edge
  [
    source 106
    target 104
  ]
  edge
  [
    source 1170
    target 1171
  ]
  edge
  [
    source 1170
    target 7
  ]
  edge
  [
    source 1174
    target 1175
  ]
  edge
  [
    source 1174
    target 1176
  ]
  edge
  [
    source 1174
    target 7
  ]
  edge
  [
    source 1175
    target 1177
  ]
  edge
  [
    source 1175
    target 59
  ]
  edge
  [
    source 1175
    target 10
  ]
  edge
  [
    source 1178
    target 1179
  ]
  edge
  [
    source 1178
    target 1180
  ]
  edge
  [
    source 1181
    target 1183
  ]
  edge
  [
    source 1181
    target 1182
  ]
  edge
  [
    source 1181
    target 10
  ]
  edge
  [
    source 1185
    target 1187
  ]
  edge
  [
    source 1185
    target 10
  ]
  edge
  [
    source 1185
    target 1186
  ]
  edge
  [
    source 1191
    target 7
  ]
  edge
  [
    source 1191
    target 1190
  ]
  edge
  [
    source 1186
    target 1187
  ]
  edge
  [
    source 1186
    target 10
  ]
  edge
  [
    source 1186
    target 1189
  ]
  edge
  [
    source 1190
    target 1191
  ]
  edge
  [
    source 1190
    target 1192
  ]
  edge
  [
    source 1189
    target 1183
  ]
  edge
  [
    source 1189
    target 10
  ]
  edge
  [
    source 1189
    target 1193
  ]
  edge
  [
    source 1193
    target 1183
  ]
  edge
  [
    source 1193
    target 10
  ]
  edge
  [
    source 1193
    target 1195
  ]
  edge
  [
    source 1195
    target 1183
  ]
  edge
  [
    source 1195
    target 10
  ]
  edge
  [
    source 1195
    target 1196
  ]
  edge
  [
    source 1199
    target 1198
  ]
  edge
  [
    source 1199
    target 7
  ]
  edge
  [
    source 1196
    target 1183
  ]
  edge
  [
    source 1196
    target 10
  ]
  edge
  [
    source 1196
    target 1197
  ]
  edge
  [
    source 1198
    target 345
  ]
  edge
  [
    source 1198
    target 1199
  ]
  edge
  [
    source 1197
    target 1183
  ]
  edge
  [
    source 1197
    target 1200
  ]
  edge
  [
    source 1197
    target 10
  ]
  edge
  [
    source 1201
    target 1202
  ]
  edge
  [
    source 1201
    target 10
  ]
  edge
  [
    source 1201
    target 1203
  ]
  edge
  [
    source 1201
    target 7
  ]
  edge
  [
    source 1201
    target 8
  ]
  edge
  [
    source 1204
    target 1205
  ]
  edge
  [
    source 1204
    target 7
  ]
  edge
  [
    source 1206
    target 1208
  ]
  edge
  [
    source 1206
    target 10
  ]
  edge
  [
    source 1206
    target 7
  ]
  edge
  [
    source 1206
    target 1207
  ]
  edge
  [
    source 1206
    target 8
  ]
  edge
  [
    source 1209
    target 1210
  ]
  edge
  [
    source 1209
    target 7
  ]
  edge
  [
    source 1211
    target 1212
  ]
  edge
  [
    source 1211
    target 7
  ]
  edge
  [
    source 1213
    target 1214
  ]
  edge
  [
    source 1213
    target 7
  ]
  edge
  [
    source 1216
    target 1217
  ]
  edge
  [
    source 1216
    target 7
  ]
  edge
  [
    source 1218
    target 1219
  ]
  edge
  [
    source 1218
    target 7
  ]
  edge
  [
    source 1221
    target 10
  ]
  edge
  [
    source 1221
    target 1222
  ]
  edge
  [
    source 1221
    target 7
  ]
  edge
  [
    source 1221
    target 1223
  ]
  edge
  [
    source 1221
    target 8
  ]
  edge
  [
    source 1224
    target 1225
  ]
  edge
  [
    source 1224
    target 7
  ]
  edge
  [
    source 510
    target 511
  ]
  edge
  [
    source 510
    target 1227
  ]
  edge
  [
    source 510
    target 1228
  ]
  edge
  [
    source 510
    target 1229
  ]
  edge
  [
    source 510
    target 10
  ]
  edge
  [
    source 510
    target 79
  ]
  edge
  [
    source 510
    target 512
  ]
  edge
  [
    source 510
    target 3103
  ]
  edge
  [
    source 1230
    target 85
  ]
  edge
  [
    source 1230
    target 10
  ]
  edge
  [
    source 1230
    target 1231
  ]
  edge
  [
    source 1231
    target 1230
  ]
  edge
  [
    source 1231
    target 85
  ]
  edge
  [
    source 1231
    target 50
  ]
  edge
  [
    source 1231
    target 512
  ]
  edge
  [
    source 1231
    target 1376
  ]
  edge
  [
    source 1231
    target 238
  ]
  edge
  [
    source 512
    target 724
  ]
  edge
  [
    source 512
    target 10
  ]
  edge
  [
    source 512
    target 3110
  ]
  edge
  [
    source 512
    target 512
  ]
  edge
  [
    source 512
    target 1653
  ]
  edge
  [
    source 512
    target 1235
  ]
  edge
  [
    source 512
    target 1232
  ]
  edge
  [
    source 512
    target 1652
  ]
  edge
  [
    source 512
    target 238
  ]
  edge
  [
    source 512
    target 514
  ]
  edge
  [
    source 512
    target 510
  ]
  edge
  [
    source 512
    target 79
  ]
  edge
  [
    source 512
    target 1257
  ]
  edge
  [
    source 512
    target 91
  ]
  edge
  [
    source 512
    target 513
  ]
  edge
  [
    source 512
    target 1231
  ]
  edge
  [
    source 512
    target 7
  ]
  edge
  [
    source 1234
    target 724
  ]
  edge
  [
    source 1234
    target 1238
  ]
  edge
  [
    source 1234
    target 10
  ]
  edge
  [
    source 1234
    target 513
  ]
  edge
  [
    source 1234
    target 1235
  ]
  edge
  [
    source 1234
    target 1237
  ]
  edge
  [
    source 1234
    target 1654
  ]
  edge
  [
    source 1240
    target 1244
  ]
  edge
  [
    source 1240
    target 1243
  ]
  edge
  [
    source 1240
    target 1241
  ]
  edge
  [
    source 1240
    target 1240
  ]
  edge
  [
    source 1240
    target 1242
  ]
  edge
  [
    source 1240
    target 1623
  ]
  edge
  [
    source 1240
    target 7
  ]
  edge
  [
    source 1240
    target 1624
  ]
  edge
  [
    source 1240
    target 1245
  ]
  edge
  [
    source 1246
    target 1247
  ]
  edge
  [
    source 1246
    target 79
  ]
  edge
  [
    source 1246
    target 1246
  ]
  edge
  [
    source 1249
    target 91
  ]
  edge
  [
    source 1249
    target 1231
  ]
  edge
  [
    source 1249
    target 423
  ]
  edge
  [
    source 1788
    target 261
  ]
  edge
  [
    source 1788
    target 1789
  ]
  edge
  [
    source 1789
    target 91
  ]
  edge
  [
    source 1789
    target 1788
  ]
  edge
  [
    source 1930
    target 1929
  ]
  edge
  [
    source 1930
    target 7
  ]
  edge
  [
    source 1251
    target 1227
  ]
  edge
  [
    source 1251
    target 10
  ]
  edge
  [
    source 1251
    target 1252
  ]
  edge
  [
    source 1253
    target 1254
  ]
  edge
  [
    source 1253
    target 10
  ]
  edge
  [
    source 1253
    target 1255
  ]
  edge
  [
    source 1256
    target 85
  ]
  edge
  [
    source 1256
    target 1257
  ]
  edge
  [
    source 430
    target 85
  ]
  edge
  [
    source 430
    target 10
  ]
  edge
  [
    source 430
    target 1258
  ]
  edge
  [
    source 430
    target 429
  ]
  edge
  [
    source 430
    target 238
  ]
  edge
  [
    source 428
    target 85
  ]
  edge
  [
    source 428
    target 10
  ]
  edge
  [
    source 428
    target 1257
  ]
  edge
  [
    source 428
    target 1259
  ]
  edge
  [
    source 428
    target 512
  ]
  edge
  [
    source 428
    target 7
  ]
  edge
  [
    source 428
    target 238
  ]
  edge
  [
    source 428
    target 427
  ]
  edge
  [
    source 1257
    target 1260
  ]
  edge
  [
    source 1257
    target 85
  ]
  edge
  [
    source 1257
    target 10
  ]
  edge
  [
    source 1257
    target 1258
  ]
  edge
  [
    source 1257
    target 512
  ]
  edge
  [
    source 1257
    target 1256
  ]
  edge
  [
    source 1257
    target 7
  ]
  edge
  [
    source 1257
    target 428
  ]
  edge
  [
    source 1257
    target 238
  ]
  edge
  [
    source 1261
    target 10
  ]
  edge
  [
    source 1261
    target 428
  ]
  edge
  [
    source 1261
    target 238
  ]
  edge
  [
    source 1322
    target 1321
  ]
  edge
  [
    source 1322
    target 9
  ]
  edge
  [
    source 1262
    target 1263
  ]
  edge
  [
    source 1262
    target 79
  ]
  edge
  [
    source 1262
    target 10
  ]
  edge
  [
    source 1262
    target 3007
  ]
  edge
  [
    source 1262
    target 103
  ]
  edge
  [
    source 1281
    target 52
  ]
  edge
  [
    source 1281
    target 1280
  ]
  edge
  [
    source 1927
    target 9
  ]
  edge
  [
    source 1927
    target 10
  ]
  edge
  [
    source 1927
    target 8
  ]
  edge
  [
    source 1927
    target 1926
  ]
  edge
  [
    source 1545
    target 55
  ]
  edge
  [
    source 1545
    target 1544
  ]
  edge
  [
    source 1264
    target 355
  ]
  edge
  [
    source 1264
    target 1266
  ]
  edge
  [
    source 1264
    target 7
  ]
  edge
  [
    source 1264
    target 1265
  ]
  edge
  [
    source 1267
    target 1268
  ]
  edge
  [
    source 1267
    target 7
  ]
  edge
  [
    source 1267
    target 26
  ]
  edge
  [
    source 1267
    target 1269
  ]
  edge
  [
    source 1270
    target 1271
  ]
  edge
  [
    source 1270
    target 423
  ]
  edge
  [
    source 1273
    target 1274
  ]
  edge
  [
    source 1273
    target 1267
  ]
  edge
  [
    source 1273
    target 60
  ]
  edge
  [
    source 1273
    target 50
  ]
  edge
  [
    source 1273
    target 7
  ]
  edge
  [
    source 1273
    target 49
  ]
  edge
  [
    source 1273
    target 1269
  ]
  edge
  [
    source 1274
    target 1273
  ]
  edge
  [
    source 1274
    target 18
  ]
  edge
  [
    source 1274
    target 10
  ]
  edge
  [
    source 1274
    target 91
  ]
  edge
  [
    source 1274
    target 1176
  ]
  edge
  [
    source 1274
    target 8
  ]
  edge
  [
    source 1272
    target 1172
  ]
  edge
  [
    source 1272
    target 1271
  ]
  edge
  [
    source 1272
    target 423
  ]
  edge
  [
    source 1272
    target 26
  ]
  edge
  [
    source 1271
    target 2175
  ]
  edge
  [
    source 1271
    target 1272
  ]
  edge
  [
    source 1271
    target 50
  ]
  edge
  [
    source 1271
    target 1270
  ]
  edge
  [
    source 1904
    target 1903
  ]
  edge
  [
    source 1904
    target 6
  ]
  edge
  [
    source 2836
    target 2835
  ]
  edge
  [
    source 2836
    target 7
  ]
  edge
  [
    source 1931
    target 1929
  ]
  edge
  [
    source 1931
    target 7
  ]
  edge
  [
    source 1654
    target 7
  ]
  edge
  [
    source 1654
    target 1670
  ]
  edge
  [
    source 1654
    target 1235
  ]
  edge
  [
    source 514
    target 1253
  ]
  edge
  [
    source 514
    target 512
  ]
  edge
  [
    source 701
    target 702
  ]
  edge
  [
    source 701
    target 2560
  ]
  edge
  [
    source 701
    target 1890
  ]
  edge
  [
    source 701
    target 699
  ]
  edge
  [
    source 701
    target 703
  ]
  edge
  [
    source 701
    target 9
  ]
  edge
  [
    source 701
    target 1275
  ]
  edge
  [
    source 701
    target 26
  ]
  edge
  [
    source 1276
    target 6
  ]
  edge
  [
    source 1276
    target 10
  ]
  edge
  [
    source 1276
    target 1277
  ]
  edge
  [
    source 742
    target 104
  ]
  edge
  [
    source 742
    target 741
  ]
  edge
  [
    source 744
    target 743
  ]
  edge
  [
    source 744
    target 104
  ]
  edge
  [
    source 757
    target 756
  ]
  edge
  [
    source 757
    target 7
  ]
  edge
  [
    source 1680
    target 1678
  ]
  edge
  [
    source 1278
    target 1279
  ]
  edge
  [
    source 1278
    target 6
  ]
  edge
  [
    source 1278
    target 9
  ]
  edge
  [
    source 1278
    target 10
  ]
  edge
  [
    source 1278
    target 1387
  ]
  edge
  [
    source 1278
    target 7
  ]
  edge
  [
    source 1278
    target 8
  ]
  edge
  [
    source 1969
    target 7
  ]
  edge
  [
    source 1969
    target 1968
  ]
  edge
  [
    source 1279
    target 9
  ]
  edge
  [
    source 1279
    target 10
  ]
  edge
  [
    source 1279
    target 1387
  ]
  edge
  [
    source 1279
    target 8
  ]
  edge
  [
    source 1279
    target 1278
  ]
  edge
  [
    source 1518
    target 1517
  ]
  edge
  [
    source 1518
    target 9
  ]
  edge
  [
    source 1518
    target 10
  ]
  edge
  [
    source 1518
    target 8
  ]
  edge
  [
    source 1280
    target 1281
  ]
  edge
  [
    source 1280
    target 50
  ]
  edge
  [
    source 1280
    target 49
  ]
  edge
  [
    source 1282
    target 85
  ]
  edge
  [
    source 1282
    target 1283
  ]
  edge
  [
    source 1489
    target 1487
  ]
  edge
  [
    source 1284
    target 1285
  ]
  edge
  [
    source 1284
    target 53
  ]
  edge
  [
    source 1284
    target 10
  ]
  edge
  [
    source 1285
    target 55
  ]
  edge
  [
    source 1285
    target 1284
  ]
  edge
  [
    source 1286
    target 1287
  ]
  edge
  [
    source 1286
    target 50
  ]
  edge
  [
    source 1286
    target 49
  ]
  edge
  [
    source 1287
    target 52
  ]
  edge
  [
    source 1287
    target 1286
  ]
  edge
  [
    source 1287
    target 91
  ]
  edge
  [
    source 1288
    target 254
  ]
  edge
  [
    source 1288
    target 1289
  ]
  edge
  [
    source 1208
    target 6
  ]
  edge
  [
    source 1208
    target 521
  ]
  edge
  [
    source 1208
    target 1987
  ]
  edge
  [
    source 1208
    target 1206
  ]
  edge
  [
    source 1203
    target 6
  ]
  edge
  [
    source 1203
    target 521
  ]
  edge
  [
    source 1203
    target 1201
  ]
  edge
  [
    source 1203
    target 1629
  ]
  edge
  [
    source 1292
    target 6
  ]
  edge
  [
    source 1292
    target 1290
  ]
  edge
  [
    source 1295
    target 1460
  ]
  edge
  [
    source 1295
    target 6
  ]
  edge
  [
    source 1295
    target 521
  ]
  edge
  [
    source 1295
    target 1293
  ]
  edge
  [
    source 1298
    target 6
  ]
  edge
  [
    source 1298
    target 521
  ]
  edge
  [
    source 1298
    target 1461
  ]
  edge
  [
    source 1298
    target 1296
  ]
  edge
  [
    source 1887
    target 1953
  ]
  edge
  [
    source 1887
    target 6
  ]
  edge
  [
    source 1887
    target 10
  ]
  edge
  [
    source 1887
    target 764
  ]
  edge
  [
    source 1887
    target 1886
  ]
  edge
  [
    source 874
    target 873
  ]
  edge
  [
    source 874
    target 6
  ]
  edge
  [
    source 1215
    target 6
  ]
  edge
  [
    source 1215
    target 10
  ]
  edge
  [
    source 1215
    target 1213
  ]
  edge
  [
    source 1215
    target 1470
  ]
  edge
  [
    source 1215
    target 764
  ]
  edge
  [
    source 1301
    target 6
  ]
  edge
  [
    source 1301
    target 521
  ]
  edge
  [
    source 1301
    target 1299
  ]
  edge
  [
    source 1301
    target 2649
  ]
  edge
  [
    source 1370
    target 6
  ]
  edge
  [
    source 1370
    target 10
  ]
  edge
  [
    source 1370
    target 764
  ]
  edge
  [
    source 1370
    target 1888
  ]
  edge
  [
    source 1370
    target 1369
  ]
  edge
  [
    source 1503
    target 6
  ]
  edge
  [
    source 1503
    target 10
  ]
  edge
  [
    source 1503
    target 1502
  ]
  edge
  [
    source 1503
    target 764
  ]
  edge
  [
    source 1503
    target 1882
  ]
  edge
  [
    source 1220
    target 6
  ]
  edge
  [
    source 1220
    target 1218
  ]
  edge
  [
    source 1220
    target 10
  ]
  edge
  [
    source 1220
    target 764
  ]
  edge
  [
    source 1220
    target 1547
  ]
  edge
  [
    source 1616
    target 6
  ]
  edge
  [
    source 1616
    target 10
  ]
  edge
  [
    source 1616
    target 1615
  ]
  edge
  [
    source 1616
    target 764
  ]
  edge
  [
    source 1616
    target 1889
  ]
  edge
  [
    source 1223
    target 6
  ]
  edge
  [
    source 1223
    target 521
  ]
  edge
  [
    source 1223
    target 1221
  ]
  edge
  [
    source 1223
    target 1781
  ]
  edge
  [
    source 1304
    target 6
  ]
  edge
  [
    source 1304
    target 521
  ]
  edge
  [
    source 1304
    target 1526
  ]
  edge
  [
    source 1304
    target 1302
  ]
  edge
  [
    source 1226
    target 6
  ]
  edge
  [
    source 1226
    target 1224
  ]
  edge
  [
    source 1289
    target 255
  ]
  edge
  [
    source 1289
    target 1288
  ]
  edge
  [
    source 1306
    target 60
  ]
  edge
  [
    source 1306
    target 1305
  ]
  edge
  [
    source 1172
    target 1170
  ]
  edge
  [
    source 1172
    target 6
  ]
  edge
  [
    source 1172
    target 521
  ]
  edge
  [
    source 1172
    target 1250
  ]
  edge
  [
    source 1177
    target 1274
  ]
  edge
  [
    source 1177
    target 261
  ]
  edge
  [
    source 1290
    target 10
  ]
  edge
  [
    source 1290
    target 1291
  ]
  edge
  [
    source 1290
    target 7
  ]
  edge
  [
    source 1290
    target 1292
  ]
  edge
  [
    source 1290
    target 8
  ]
  edge
  [
    source 1293
    target 10
  ]
  edge
  [
    source 1293
    target 7
  ]
  edge
  [
    source 1293
    target 1294
  ]
  edge
  [
    source 1293
    target 8
  ]
  edge
  [
    source 1293
    target 1295
  ]
  edge
  [
    source 1296
    target 10
  ]
  edge
  [
    source 1296
    target 1298
  ]
  edge
  [
    source 1296
    target 7
  ]
  edge
  [
    source 1296
    target 1297
  ]
  edge
  [
    source 1296
    target 8
  ]
  edge
  [
    source 1299
    target 1301
  ]
  edge
  [
    source 1299
    target 1300
  ]
  edge
  [
    source 1299
    target 10
  ]
  edge
  [
    source 1299
    target 7
  ]
  edge
  [
    source 1299
    target 8
  ]
  edge
  [
    source 1302
    target 10
  ]
  edge
  [
    source 1302
    target 1303
  ]
  edge
  [
    source 1302
    target 7
  ]
  edge
  [
    source 1302
    target 1304
  ]
  edge
  [
    source 1302
    target 8
  ]
  edge
  [
    source 1305
    target 59
  ]
  edge
  [
    source 1305
    target 10
  ]
  edge
  [
    source 1305
    target 1306
  ]
  edge
  [
    source 1686
    target 962
  ]
  edge
  [
    source 1686
    target 1685
  ]
  edge
  [
    source 2848
    target 55
  ]
  edge
  [
    source 2848
    target 2849
  ]
  edge
  [
    source 2850
    target 55
  ]
  edge
  [
    source 2850
    target 2851
  ]
  edge
  [
    source 1679
    target 1678
  ]
  edge
  [
    source 1013
    target 55
  ]
  edge
  [
    source 1013
    target 1012
  ]
  edge
  [
    source 1307
    target 1308
  ]
  edge
  [
    source 1307
    target 238
  ]
  edge
  [
    source 1308
    target 52
  ]
  edge
  [
    source 1308
    target 1307
  ]
  edge
  [
    source 1687
    target 1283
  ]
  edge
  [
    source 1687
    target 7
  ]
  edge
  [
    source 1688
    target 1283
  ]
  edge
  [
    source 1688
    target 7
  ]
  edge
  [
    source 1488
    target 1487
  ]
  edge
  [
    source 1179
    target 702
  ]
  edge
  [
    source 1179
    target 1178
  ]
  edge
  [
    source 1179
    target 1309
  ]
  edge
  [
    source 1179
    target 1060
  ]
  edge
  [
    source 1179
    target 2616
  ]
  edge
  [
    source 2852
    target 55
  ]
  edge
  [
    source 2852
    target 2853
  ]
  edge
  [
    source 2854
    target 55
  ]
  edge
  [
    source 2854
    target 2855
  ]
  edge
  [
    source 1935
    target 1934
  ]
  edge
  [
    source 1310
    target 10
  ]
  edge
  [
    source 1310
    target 1258
  ]
  edge
  [
    source 1310
    target 1339
  ]
  edge
  [
    source 1310
    target 1311
  ]
  edge
  [
    source 1310
    target 1312
  ]
  edge
  [
    source 1313
    target 721
  ]
  edge
  [
    source 1313
    target 570
  ]
  edge
  [
    source 1314
    target 1315
  ]
  edge
  [
    source 1314
    target 85
  ]
  edge
  [
    source 1316
    target 1315
  ]
  edge
  [
    source 1316
    target 85
  ]
  edge
  [
    source 1316
    target 1314
  ]
  edge
  [
    source 1316
    target 49
  ]
  edge
  [
    source 1317
    target 85
  ]
  edge
  [
    source 1317
    target 52
  ]
  edge
  [
    source 1317
    target 7
  ]
  edge
  [
    source 1317
    target 1529
  ]
  edge
  [
    source 1317
    target 49
  ]
  edge
  [
    source 1317
    target 1318
  ]
  edge
  [
    source 1539
    target 1538
  ]
  edge
  [
    source 1539
    target 1541
  ]
  edge
  [
    source 1319
    target 1320
  ]
  edge
  [
    source 1321
    target 659
  ]
  edge
  [
    source 1321
    target 1322
  ]
  edge
  [
    source 1323
    target 708
  ]
  edge
  [
    source 1323
    target 59
  ]
  edge
  [
    source 1323
    target 10
  ]
  edge
  [
    source 708
    target 707
  ]
  edge
  [
    source 708
    target 26
  ]
  edge
  [
    source 707
    target 10
  ]
  edge
  [
    source 707
    target 709
  ]
  edge
  [
    source 707
    target 1323
  ]
  edge
  [
    source 975
    target 155
  ]
  edge
  [
    source 975
    target 275
  ]
  edge
  [
    source 975
    target 976
  ]
  edge
  [
    source 975
    target 10
  ]
  edge
  [
    source 975
    target 684
  ]
  edge
  [
    source 1324
    target 50
  ]
  edge
  [
    source 1324
    target 49
  ]
  edge
  [
    source 1324
    target 515
  ]
  edge
  [
    source 1326
    target 1327
  ]
  edge
  [
    source 1326
    target 710
  ]
  edge
  [
    source 1326
    target 7
  ]
  edge
  [
    source 1326
    target 1527
  ]
  edge
  [
    source 1328
    target 1329
  ]
  edge
  [
    source 1328
    target 318
  ]
  edge
  [
    source 1328
    target 846
  ]
  edge
  [
    source 1329
    target 59
  ]
  edge
  [
    source 1329
    target 10
  ]
  edge
  [
    source 1329
    target 1330
  ]
  edge
  [
    source 1330
    target 1328
  ]
  edge
  [
    source 1330
    target 26
  ]
  edge
  [
    source 1955
    target 1953
  ]
  edge
  [
    source 1955
    target 1956
  ]
  edge
  [
    source 1954
    target 1333
  ]
  edge
  [
    source 1954
    target 423
  ]
  edge
  [
    source 1331
    target 59
  ]
  edge
  [
    source 1331
    target 10
  ]
  edge
  [
    source 1331
    target 1332
  ]
  edge
  [
    source 1332
    target 60
  ]
  edge
  [
    source 1332
    target 1331
  ]
  edge
  [
    source 1333
    target 576
  ]
  edge
  [
    source 1333
    target 1332
  ]
  edge
  [
    source 1333
    target 577
  ]
  edge
  [
    source 1336
    target 27
  ]
  edge
  [
    source 1336
    target 9
  ]
  edge
  [
    source 1336
    target 1335
  ]
  edge
  [
    source 1335
    target 25
  ]
  edge
  [
    source 1335
    target 26
  ]
  edge
  [
    source 1335
    target 1336
  ]
  edge
  [
    source 1695
    target 1697
  ]
  edge
  [
    source 1695
    target 1634
  ]
  edge
  [
    source 1337
    target 79
  ]
  edge
  [
    source 1337
    target 10
  ]
  edge
  [
    source 1337
    target 2307
  ]
  edge
  [
    source 1337
    target 2306
  ]
  edge
  [
    source 1337
    target 1338
  ]
  edge
  [
    source 1355
    target 1338
  ]
  edge
  [
    source 1355
    target 7
  ]
  edge
  [
    source 529
    target 1839
  ]
  edge
  [
    source 529
    target 50
  ]
  edge
  [
    source 529
    target 1340
  ]
  edge
  [
    source 529
    target 528
  ]
  edge
  [
    source 1341
    target 1342
  ]
  edge
  [
    source 1341
    target 53
  ]
  edge
  [
    source 2007
    target 10
  ]
  edge
  [
    source 2007
    target 2006
  ]
  edge
  [
    source 2007
    target 238
  ]
  edge
  [
    source 1343
    target 2806
  ]
  edge
  [
    source 1343
    target 1344
  ]
  edge
  [
    source 1343
    target 27
  ]
  edge
  [
    source 1343
    target 50
  ]
  edge
  [
    source 1343
    target 9
  ]
  edge
  [
    source 1343
    target 1353
  ]
  edge
  [
    source 1343
    target 2265
  ]
  edge
  [
    source 1343
    target 10
  ]
  edge
  [
    source 1343
    target 1351
  ]
  edge
  [
    source 1343
    target 2807
  ]
  edge
  [
    source 1343
    target 49
  ]
  edge
  [
    source 1346
    target 1347
  ]
  edge
  [
    source 1346
    target 1348
  ]
  edge
  [
    source 1346
    target 524
  ]
  edge
  [
    source 1349
    target 1350
  ]
  edge
  [
    source 1349
    target 1705
  ]
  edge
  [
    source 1349
    target 10
  ]
  edge
  [
    source 1349
    target 7
  ]
  edge
  [
    source 1349
    target 103
  ]
  edge
  [
    source 1349
    target 238
  ]
  edge
  [
    source 2847
    target 53
  ]
  edge
  [
    source 2847
    target 10
  ]
  edge
  [
    source 2847
    target 2846
  ]
  edge
  [
    source 1351
    target 2264
  ]
  edge
  [
    source 1351
    target 1352
  ]
  edge
  [
    source 1351
    target 1343
  ]
  edge
  [
    source 1338
    target 1337
  ]
  edge
  [
    source 1338
    target 1339
  ]
  edge
  [
    source 1338
    target 1355
  ]
  edge
  [
    source 1338
    target 1354
  ]
  edge
  [
    source 1356
    target 59
  ]
  edge
  [
    source 1356
    target 10
  ]
  edge
  [
    source 1356
    target 645
  ]
  edge
  [
    source 645
    target 644
  ]
  edge
  [
    source 645
    target 26
  ]
  edge
  [
    source 645
    target 643
  ]
  edge
  [
    source 643
    target 1356
  ]
  edge
  [
    source 643
    target 261
  ]
  edge
  [
    source 643
    target 642
  ]
  edge
  [
    source 643
    target 645
  ]
  edge
  [
    source 1357
    target 53
  ]
  edge
  [
    source 1357
    target 10
  ]
  edge
  [
    source 1357
    target 1358
  ]
  edge
  [
    source 1358
    target 55
  ]
  edge
  [
    source 1358
    target 1357
  ]
  edge
  [
    source 1359
    target 713
  ]
  edge
  [
    source 1359
    target 1360
  ]
  edge
  [
    source 1360
    target 3
  ]
  edge
  [
    source 1360
    target 1362
  ]
  edge
  [
    source 1360
    target 1359
  ]
  edge
  [
    source 1360
    target 1361
  ]
  edge
  [
    source 1360
    target 49
  ]
  edge
  [
    source 1752
    target 52
  ]
  edge
  [
    source 1752
    target 1750
  ]
  edge
  [
    source 1752
    target 1753
  ]
  edge
  [
    source 1753
    target 50
  ]
  edge
  [
    source 1753
    target 1752
  ]
  edge
  [
    source 1753
    target 1751
  ]
  edge
  [
    source 1753
    target 49
  ]
  edge
  [
    source 1364
    target 1365
  ]
  edge
  [
    source 1364
    target 50
  ]
  edge
  [
    source 1364
    target 49
  ]
  edge
  [
    source 1639
    target 7
  ]
  edge
  [
    source 1639
    target 1634
  ]
  edge
  [
    source 1639
    target 1180
  ]
  edge
  [
    source 880
    target 881
  ]
  edge
  [
    source 880
    target 7
  ]
  edge
  [
    source 881
    target 9
  ]
  edge
  [
    source 881
    target 880
  ]
  edge
  [
    source 516
    target 85
  ]
  edge
  [
    source 516
    target 10
  ]
  edge
  [
    source 516
    target 1366
  ]
  edge
  [
    source 516
    target 238
  ]
  edge
  [
    source 515
    target 516
  ]
  edge
  [
    source 1367
    target 1368
  ]
  edge
  [
    source 1369
    target 1370
  ]
  edge
  [
    source 1369
    target 91
  ]
  edge
  [
    source 1369
    target 423
  ]
  edge
  [
    source 1369
    target 26
  ]
  edge
  [
    source 1371
    target 1372
  ]
  edge
  [
    source 1371
    target 1373
  ]
  edge
  [
    source 1371
    target 49
  ]
  edge
  [
    source 1363
    target 52
  ]
  edge
  [
    source 1363
    target 1362
  ]
  edge
  [
    source 1363
    target 1361
  ]
  edge
  [
    source 1363
    target 49
  ]
  edge
  [
    source 1363
    target 1739
  ]
  edge
  [
    source 1227
    target 510
  ]
  edge
  [
    source 1227
    target 1251
  ]
  edge
  [
    source 1227
    target 1382
  ]
  edge
  [
    source 1227
    target 60
  ]
  edge
  [
    source 1227
    target 9
  ]
  edge
  [
    source 1227
    target 1945
  ]
  edge
  [
    source 1227
    target 7
  ]
  edge
  [
    source 1227
    target 1620
  ]
  edge
  [
    source 1227
    target 1902
  ]
  edge
  [
    source 1227
    target 1275
  ]
  edge
  [
    source 1227
    target 1665
  ]
  edge
  [
    source 1366
    target 764
  ]
  edge
  [
    source 1366
    target 516
  ]
  edge
  [
    source 1375
    target 1227
  ]
  edge
  [
    source 1375
    target 10
  ]
  edge
  [
    source 1375
    target 570
  ]
  edge
  [
    source 1376
    target 724
  ]
  edge
  [
    source 1376
    target 1379
  ]
  edge
  [
    source 1376
    target 1380
  ]
  edge
  [
    source 1376
    target 10
  ]
  edge
  [
    source 1376
    target 1258
  ]
  edge
  [
    source 1376
    target 1377
  ]
  edge
  [
    source 2116
    target 2115
  ]
  edge
  [
    source 2116
    target 7
  ]
  edge
  [
    source 1382
    target 1385
  ]
  edge
  [
    source 1382
    target 1383
  ]
  edge
  [
    source 1382
    target 1227
  ]
  edge
  [
    source 1382
    target 1384
  ]
  edge
  [
    source 1382
    target 1254
  ]
  edge
  [
    source 1382
    target 10
  ]
  edge
  [
    source 1382
    target 79
  ]
  edge
  [
    source 1382
    target 1462
  ]
  edge
  [
    source 1382
    target 7
  ]
  edge
  [
    source 1382
    target 238
  ]
  edge
  [
    source 1386
    target 1387
  ]
  edge
  [
    source 1388
    target 1389
  ]
  edge
  [
    source 1388
    target 1390
  ]
  edge
  [
    source 1391
    target 1393
  ]
  edge
  [
    source 1391
    target 1392
  ]
  edge
  [
    source 1392
    target 7
  ]
  edge
  [
    source 1392
    target 1391
  ]
  edge
  [
    source 1394
    target 1395
  ]
  edge
  [
    source 1394
    target 10
  ]
  edge
  [
    source 1394
    target 8
  ]
  edge
  [
    source 1395
    target 6
  ]
  edge
  [
    source 1395
    target 1394
  ]
  edge
  [
    source 1396
    target 1397
  ]
  edge
  [
    source 1396
    target 10
  ]
  edge
  [
    source 1396
    target 8
  ]
  edge
  [
    source 1397
    target 6
  ]
  edge
  [
    source 1397
    target 1396
  ]
  edge
  [
    source 1398
    target 10
  ]
  edge
  [
    source 1398
    target 8
  ]
  edge
  [
    source 1398
    target 1399
  ]
  edge
  [
    source 1399
    target 6
  ]
  edge
  [
    source 1399
    target 1398
  ]
  edge
  [
    source 1400
    target 10
  ]
  edge
  [
    source 1400
    target 1401
  ]
  edge
  [
    source 1400
    target 8
  ]
  edge
  [
    source 1401
    target 6
  ]
  edge
  [
    source 1401
    target 1400
  ]
  edge
  [
    source 1402
    target 10
  ]
  edge
  [
    source 1402
    target 1403
  ]
  edge
  [
    source 1402
    target 8
  ]
  edge
  [
    source 1403
    target 1402
  ]
  edge
  [
    source 1403
    target 6
  ]
  edge
  [
    source 1404
    target 1405
  ]
  edge
  [
    source 1404
    target 10
  ]
  edge
  [
    source 1404
    target 8
  ]
  edge
  [
    source 1405
    target 1404
  ]
  edge
  [
    source 1405
    target 6
  ]
  edge
  [
    source 1406
    target 10
  ]
  edge
  [
    source 1406
    target 1407
  ]
  edge
  [
    source 1406
    target 8
  ]
  edge
  [
    source 1407
    target 6
  ]
  edge
  [
    source 1407
    target 1406
  ]
  edge
  [
    source 1408
    target 10
  ]
  edge
  [
    source 1408
    target 1409
  ]
  edge
  [
    source 1408
    target 8
  ]
  edge
  [
    source 1409
    target 1408
  ]
  edge
  [
    source 1409
    target 6
  ]
  edge
  [
    source 1410
    target 10
  ]
  edge
  [
    source 1410
    target 1411
  ]
  edge
  [
    source 1410
    target 8
  ]
  edge
  [
    source 1411
    target 6
  ]
  edge
  [
    source 1411
    target 1410
  ]
  edge
  [
    source 1412
    target 1413
  ]
  edge
  [
    source 1412
    target 10
  ]
  edge
  [
    source 1412
    target 8
  ]
  edge
  [
    source 1413
    target 6
  ]
  edge
  [
    source 1413
    target 1412
  ]
  edge
  [
    source 1414
    target 1415
  ]
  edge
  [
    source 1414
    target 10
  ]
  edge
  [
    source 1414
    target 8
  ]
  edge
  [
    source 1415
    target 1414
  ]
  edge
  [
    source 1415
    target 6
  ]
  edge
  [
    source 1416
    target 1417
  ]
  edge
  [
    source 1416
    target 10
  ]
  edge
  [
    source 1416
    target 8
  ]
  edge
  [
    source 1417
    target 6
  ]
  edge
  [
    source 1417
    target 1416
  ]
  edge
  [
    source 1418
    target 1419
  ]
  edge
  [
    source 1418
    target 10
  ]
  edge
  [
    source 1418
    target 8
  ]
  edge
  [
    source 1419
    target 6
  ]
  edge
  [
    source 1419
    target 1418
  ]
  edge
  [
    source 1420
    target 10
  ]
  edge
  [
    source 1420
    target 1421
  ]
  edge
  [
    source 1420
    target 8
  ]
  edge
  [
    source 1421
    target 6
  ]
  edge
  [
    source 1421
    target 1420
  ]
  edge
  [
    source 1422
    target 1423
  ]
  edge
  [
    source 1422
    target 10
  ]
  edge
  [
    source 1422
    target 8
  ]
  edge
  [
    source 1423
    target 6
  ]
  edge
  [
    source 1423
    target 1422
  ]
  edge
  [
    source 1424
    target 1425
  ]
  edge
  [
    source 1424
    target 10
  ]
  edge
  [
    source 1424
    target 8
  ]
  edge
  [
    source 1425
    target 6
  ]
  edge
  [
    source 1425
    target 1424
  ]
  edge
  [
    source 1426
    target 10
  ]
  edge
  [
    source 1426
    target 1427
  ]
  edge
  [
    source 1426
    target 8
  ]
  edge
  [
    source 1427
    target 6
  ]
  edge
  [
    source 1427
    target 1426
  ]
  edge
  [
    source 1173
    target 1174
  ]
  edge
  [
    source 1428
    target 1176
  ]
  edge
  [
    source 1429
    target 18
  ]
  edge
  [
    source 1429
    target 1430
  ]
  edge
  [
    source 1431
    target 10
  ]
  edge
  [
    source 1431
    target 1432
  ]
  edge
  [
    source 1431
    target 8
  ]
  edge
  [
    source 1432
    target 6
  ]
  edge
  [
    source 1432
    target 521
  ]
  edge
  [
    source 1432
    target 1431
  ]
  edge
  [
    source 1432
    target 1456
  ]
  edge
  [
    source 1433
    target 423
  ]
  edge
  [
    source 1433
    target 1434
  ]
  edge
  [
    source 1433
    target 26
  ]
  edge
  [
    source 1435
    target 10
  ]
  edge
  [
    source 1435
    target 8
  ]
  edge
  [
    source 1435
    target 1434
  ]
  edge
  [
    source 1434
    target 521
  ]
  edge
  [
    source 1434
    target 6
  ]
  edge
  [
    source 1434
    target 1433
  ]
  edge
  [
    source 1434
    target 1435
  ]
  edge
  [
    source 1436
    target 423
  ]
  edge
  [
    source 1436
    target 1437
  ]
  edge
  [
    source 1436
    target 26
  ]
  edge
  [
    source 1438
    target 10
  ]
  edge
  [
    source 1438
    target 1437
  ]
  edge
  [
    source 1438
    target 8
  ]
  edge
  [
    source 1437
    target 1438
  ]
  edge
  [
    source 1437
    target 521
  ]
  edge
  [
    source 1437
    target 6
  ]
  edge
  [
    source 1437
    target 1436
  ]
  edge
  [
    source 1439
    target 1440
  ]
  edge
  [
    source 1439
    target 423
  ]
  edge
  [
    source 1439
    target 26
  ]
  edge
  [
    source 1441
    target 1440
  ]
  edge
  [
    source 1441
    target 10
  ]
  edge
  [
    source 1441
    target 8
  ]
  edge
  [
    source 1440
    target 521
  ]
  edge
  [
    source 1440
    target 6
  ]
  edge
  [
    source 1440
    target 1439
  ]
  edge
  [
    source 1440
    target 1441
  ]
  edge
  [
    source 1442
    target 1443
  ]
  edge
  [
    source 1442
    target 423
  ]
  edge
  [
    source 1442
    target 26
  ]
  edge
  [
    source 1444
    target 1443
  ]
  edge
  [
    source 1444
    target 10
  ]
  edge
  [
    source 1444
    target 8
  ]
  edge
  [
    source 1443
    target 1444
  ]
  edge
  [
    source 1443
    target 521
  ]
  edge
  [
    source 1443
    target 6
  ]
  edge
  [
    source 1443
    target 1442
  ]
  edge
  [
    source 1445
    target 1446
  ]
  edge
  [
    source 1445
    target 423
  ]
  edge
  [
    source 1445
    target 26
  ]
  edge
  [
    source 1447
    target 10
  ]
  edge
  [
    source 1447
    target 1446
  ]
  edge
  [
    source 1447
    target 8
  ]
  edge
  [
    source 1446
    target 521
  ]
  edge
  [
    source 1446
    target 6
  ]
  edge
  [
    source 1446
    target 1445
  ]
  edge
  [
    source 1446
    target 1447
  ]
  edge
  [
    source 1448
    target 1449
  ]
  edge
  [
    source 1448
    target 10
  ]
  edge
  [
    source 1448
    target 8
  ]
  edge
  [
    source 1449
    target 1448
  ]
  edge
  [
    source 1449
    target 6
  ]
  edge
  [
    source 1449
    target 521
  ]
  edge
  [
    source 1449
    target 1457
  ]
  edge
  [
    source 1450
    target 1451
  ]
  edge
  [
    source 1450
    target 423
  ]
  edge
  [
    source 1450
    target 26
  ]
  edge
  [
    source 1452
    target 10
  ]
  edge
  [
    source 1452
    target 1451
  ]
  edge
  [
    source 1452
    target 8
  ]
  edge
  [
    source 1451
    target 1452
  ]
  edge
  [
    source 1451
    target 521
  ]
  edge
  [
    source 1451
    target 6
  ]
  edge
  [
    source 1451
    target 1450
  ]
  edge
  [
    source 1453
    target 1454
  ]
  edge
  [
    source 1453
    target 423
  ]
  edge
  [
    source 1453
    target 26
  ]
  edge
  [
    source 1455
    target 1454
  ]
  edge
  [
    source 1455
    target 10
  ]
  edge
  [
    source 1455
    target 8
  ]
  edge
  [
    source 1454
    target 1453
  ]
  edge
  [
    source 1454
    target 521
  ]
  edge
  [
    source 1454
    target 6
  ]
  edge
  [
    source 1454
    target 1455
  ]
  edge
  [
    source 1456
    target 1432
  ]
  edge
  [
    source 1456
    target 423
  ]
  edge
  [
    source 1456
    target 26
  ]
  edge
  [
    source 1457
    target 1449
  ]
  edge
  [
    source 1457
    target 423
  ]
  edge
  [
    source 1457
    target 26
  ]
  edge
  [
    source 1202
    target 1201
  ]
  edge
  [
    source 1458
    target 10
  ]
  edge
  [
    source 1458
    target 1459
  ]
  edge
  [
    source 1458
    target 423
  ]
  edge
  [
    source 1460
    target 423
  ]
  edge
  [
    source 1460
    target 1295
  ]
  edge
  [
    source 1460
    target 26
  ]
  edge
  [
    source 1461
    target 1298
  ]
  edge
  [
    source 1461
    target 423
  ]
  edge
  [
    source 1461
    target 26
  ]
  edge
  [
    source 1210
    target 60
  ]
  edge
  [
    source 1210
    target 1369
  ]
  edge
  [
    source 2849
    target 53
  ]
  edge
  [
    source 2849
    target 2848
  ]
  edge
  [
    source 2851
    target 53
  ]
  edge
  [
    source 2851
    target 2850
  ]
  edge
  [
    source 2853
    target 53
  ]
  edge
  [
    source 2853
    target 10
  ]
  edge
  [
    source 2853
    target 2852
  ]
  edge
  [
    source 2855
    target 53
  ]
  edge
  [
    source 2855
    target 10
  ]
  edge
  [
    source 2855
    target 2854
  ]
  edge
  [
    source 488
    target 479
  ]
  edge
  [
    source 488
    target 7
  ]
  edge
  [
    source 1462
    target 1382
  ]
  edge
  [
    source 1462
    target 10
  ]
  edge
  [
    source 1462
    target 1462
  ]
  edge
  [
    source 1462
    target 1506
  ]
  edge
  [
    source 1462
    target 297
  ]
  edge
  [
    source 1463
    target 10
  ]
  edge
  [
    source 1463
    target 238
  ]
  edge
  [
    source 1463
    target 1464
  ]
  edge
  [
    source 1465
    target 1466
  ]
  edge
  [
    source 1467
    target 1468
  ]
  edge
  [
    source 1900
    target 1550
  ]
  edge
  [
    source 1368
    target 1367
  ]
  edge
  [
    source 1368
    target 7
  ]
  edge
  [
    source 3131
    target 3129
  ]
  edge
  [
    source 3131
    target 10
  ]
  edge
  [
    source 3131
    target 3132
  ]
  edge
  [
    source 1469
    target 84
  ]
  edge
  [
    source 1470
    target 1215
  ]
  edge
  [
    source 1470
    target 91
  ]
  edge
  [
    source 1470
    target 423
  ]
  edge
  [
    source 1470
    target 26
  ]
  edge
  [
    source 2857
    target 2856
  ]
  edge
  [
    source 2857
    target 53
  ]
  edge
  [
    source 1472
    target 1473
  ]
  edge
  [
    source 1472
    target 524
  ]
  edge
  [
    source 1474
    target 50
  ]
  edge
  [
    source 1474
    target 1475
  ]
  edge
  [
    source 1719
    target 1718
  ]
  edge
  [
    source 1719
    target 7
  ]
  edge
  [
    source 1495
    target 55
  ]
  edge
  [
    source 1495
    target 1494
  ]
  edge
  [
    source 1468
    target 1467
  ]
  edge
  [
    source 1497
    target 7
  ]
  edge
  [
    source 1497
    target 1496
  ]
  edge
  [
    source 1487
    target 1489
  ]
  edge
  [
    source 1487
    target 1488
  ]
  edge
  [
    source 1490
    target 1492
  ]
  edge
  [
    source 1490
    target 1491
  ]
  edge
  [
    source 1493
    target 190
  ]
  edge
  [
    source 1494
    target 53
  ]
  edge
  [
    source 1494
    target 10
  ]
  edge
  [
    source 1494
    target 1495
  ]
  edge
  [
    source 190
    target 1493
  ]
  edge
  [
    source 190
    target 189
  ]
  edge
  [
    source 1496
    target 1497
  ]
  edge
  [
    source 1496
    target 1498
  ]
  edge
  [
    source 1499
    target 1466
  ]
  edge
  [
    source 1499
    target 1023
  ]
  edge
  [
    source 1500
    target 1501
  ]
  edge
  [
    source 1500
    target 423
  ]
  edge
  [
    source 1502
    target 10
  ]
  edge
  [
    source 1502
    target 91
  ]
  edge
  [
    source 1502
    target 1504
  ]
  edge
  [
    source 1502
    target 1503
  ]
  edge
  [
    source 1502
    target 423
  ]
  edge
  [
    source 1502
    target 26
  ]
  edge
  [
    source 1505
    target 1183
  ]
  edge
  [
    source 1505
    target 10
  ]
  edge
  [
    source 1505
    target 126
  ]
  edge
  [
    source 1183
    target 1505
  ]
  edge
  [
    source 1183
    target 1187
  ]
  edge
  [
    source 1183
    target 79
  ]
  edge
  [
    source 1183
    target 1194
  ]
  edge
  [
    source 1183
    target 1184
  ]
  edge
  [
    source 1183
    target 1508
  ]
  edge
  [
    source 1183
    target 127
  ]
  edge
  [
    source 1183
    target 1507
  ]
  edge
  [
    source 1184
    target 1183
  ]
  edge
  [
    source 1184
    target 1181
  ]
  edge
  [
    source 1184
    target 1200
  ]
  edge
  [
    source 1184
    target 1182
  ]
  edge
  [
    source 1184
    target 10
  ]
  edge
  [
    source 1194
    target 1183
  ]
  edge
  [
    source 1194
    target 10
  ]
  edge
  [
    source 1194
    target 1195
  ]
  edge
  [
    source 1194
    target 1196
  ]
  edge
  [
    source 1194
    target 1197
  ]
  edge
  [
    source 1194
    target 1193
  ]
  edge
  [
    source 1509
    target 1510
  ]
  edge
  [
    source 1509
    target 1511
  ]
  edge
  [
    source 1510
    target 1509
  ]
  edge
  [
    source 1510
    target 1512
  ]
  edge
  [
    source 1513
    target 85
  ]
  edge
  [
    source 1513
    target 1514
  ]
  edge
  [
    source 1513
    target 238
  ]
  edge
  [
    source 2021
    target 52
  ]
  edge
  [
    source 2021
    target 1492
  ]
  edge
  [
    source 1340
    target 529
  ]
  edge
  [
    source 1340
    target 128
  ]
  edge
  [
    source 1254
    target 1929
  ]
  edge
  [
    source 1254
    target 1911
  ]
  edge
  [
    source 1254
    target 7
  ]
  edge
  [
    source 1269
    target 1273
  ]
  edge
  [
    source 1269
    target 1254
  ]
  edge
  [
    source 1269
    target 59
  ]
  edge
  [
    source 1269
    target 10
  ]
  edge
  [
    source 517
    target 518
  ]
  edge
  [
    source 517
    target 753
  ]
  edge
  [
    source 517
    target 60
  ]
  edge
  [
    source 517
    target 990
  ]
  edge
  [
    source 517
    target 999
  ]
  edge
  [
    source 517
    target 982
  ]
  edge
  [
    source 517
    target 7
  ]
  edge
  [
    source 517
    target 994
  ]
  edge
  [
    source 517
    target 746
  ]
  edge
  [
    source 517
    target 992
  ]
  edge
  [
    source 517
    target 1000
  ]
  edge
  [
    source 517
    target 755
  ]
  edge
  [
    source 519
    target 520
  ]
  edge
  [
    source 519
    target 60
  ]
  edge
  [
    source 518
    target 59
  ]
  edge
  [
    source 518
    target 517
  ]
  edge
  [
    source 520
    target 59
  ]
  edge
  [
    source 520
    target 519
  ]
  edge
  [
    source 1515
    target 10
  ]
  edge
  [
    source 1515
    target 8
  ]
  edge
  [
    source 1515
    target 1516
  ]
  edge
  [
    source 1387
    target 1279
  ]
  edge
  [
    source 1387
    target 1482
  ]
  edge
  [
    source 1387
    target 6
  ]
  edge
  [
    source 1387
    target 25
  ]
  edge
  [
    source 1387
    target 7
  ]
  edge
  [
    source 1387
    target 1386
  ]
  edge
  [
    source 1387
    target 26
  ]
  edge
  [
    source 1387
    target 1278
  ]
  edge
  [
    source 3091
    target 1118
  ]
  edge
  [
    source 3091
    target 3092
  ]
  edge
  [
    source 3092
    target 79
  ]
  edge
  [
    source 3092
    target 10
  ]
  edge
  [
    source 3092
    target 3091
  ]
  edge
  [
    source 1517
    target 6
  ]
  edge
  [
    source 1517
    target 7
  ]
  edge
  [
    source 1517
    target 1518
  ]
  edge
  [
    source 1483
    target 1482
  ]
  edge
  [
    source 1483
    target 27
  ]
  edge
  [
    source 1483
    target 9
  ]
  edge
  [
    source 1483
    target 79
  ]
  edge
  [
    source 1483
    target 10
  ]
  edge
  [
    source 1483
    target 1519
  ]
  edge
  [
    source 1483
    target 3008
  ]
  edge
  [
    source 3009
    target 3008
  ]
  edge
  [
    source 3009
    target 1506
  ]
  edge
  [
    source 3008
    target 79
  ]
  edge
  [
    source 3008
    target 10
  ]
  edge
  [
    source 3008
    target 1506
  ]
  edge
  [
    source 3008
    target 1483
  ]
  edge
  [
    source 3008
    target 3009
  ]
  edge
  [
    source 1519
    target 1483
  ]
  edge
  [
    source 1519
    target 1506
  ]
  edge
  [
    source 1521
    target 7
  ]
  edge
  [
    source 1521
    target 1520
  ]
  edge
  [
    source 1520
    target 1521
  ]
  edge
  [
    source 1520
    target 229
  ]
  edge
  [
    source 1522
    target 1523
  ]
  edge
  [
    source 1522
    target 1524
  ]
  edge
  [
    source 1524
    target 1522
  ]
  edge
  [
    source 1524
    target 7
  ]
  edge
  [
    source 2651
    target 2215
  ]
  edge
  [
    source 2651
    target 2651
  ]
  edge
  [
    source 1200
    target 1183
  ]
  edge
  [
    source 1200
    target 1181
  ]
  edge
  [
    source 1200
    target 10
  ]
  edge
  [
    source 3011
    target 3010
  ]
  edge
  [
    source 3011
    target 79
  ]
  edge
  [
    source 3011
    target 556
  ]
  edge
  [
    source 3011
    target 1506
  ]
  edge
  [
    source 3011
    target 3012
  ]
  edge
  [
    source 2474
    target 1774
  ]
  edge
  [
    source 2474
    target 2490
  ]
  edge
  [
    source 2474
    target 2473
  ]
  edge
  [
    source 2474
    target 2491
  ]
  edge
  [
    source 1525
    target 1241
  ]
  edge
  [
    source 1526
    target 423
  ]
  edge
  [
    source 1526
    target 1304
  ]
  edge
  [
    source 1526
    target 26
  ]
  edge
  [
    source 1527
    target 1326
  ]
  edge
  [
    source 1527
    target 2427
  ]
  edge
  [
    source 1527
    target 229
  ]
  edge
  [
    source 1527
    target 401
  ]
  edge
  [
    source 1941
    target 1940
  ]
  edge
  [
    source 1941
    target 7
  ]
  edge
  [
    source 1528
    target 1381
  ]
  edge
  [
    source 1528
    target 10
  ]
  edge
  [
    source 1528
    target 570
  ]
  edge
  [
    source 1241
    target 1530
  ]
  edge
  [
    source 1241
    target 1240
  ]
  edge
  [
    source 1241
    target 1531
  ]
  edge
  [
    source 1241
    target 84
  ]
  edge
  [
    source 1241
    target 1525
  ]
  edge
  [
    source 1241
    target 1529
  ]
  edge
  [
    source 3012
    target 79
  ]
  edge
  [
    source 3012
    target 10
  ]
  edge
  [
    source 3012
    target 3011
  ]
  edge
  [
    source 1920
    target 1919
  ]
  edge
  [
    source 1920
    target 7
  ]
  edge
  [
    source 1532
    target 1534
  ]
  edge
  [
    source 1532
    target 1533
  ]
  edge
  [
    source 1534
    target 7
  ]
  edge
  [
    source 1534
    target 1532
  ]
  edge
  [
    source 2306
    target 1182
  ]
  edge
  [
    source 2306
    target 1337
  ]
  edge
  [
    source 1535
    target 1537
  ]
  edge
  [
    source 1535
    target 53
  ]
  edge
  [
    source 1535
    target 10
  ]
  edge
  [
    source 1535
    target 1536
  ]
  edge
  [
    source 1538
    target 1542
  ]
  edge
  [
    source 1538
    target 1540
  ]
  edge
  [
    source 1538
    target 1539
  ]
  edge
  [
    source 1544
    target 53
  ]
  edge
  [
    source 1544
    target 10
  ]
  edge
  [
    source 1544
    target 1545
  ]
  edge
  [
    source 1247
    target 1546
  ]
  edge
  [
    source 1247
    target 79
  ]
  edge
  [
    source 1247
    target 10
  ]
  edge
  [
    source 1547
    target 91
  ]
  edge
  [
    source 1547
    target 1220
  ]
  edge
  [
    source 1547
    target 423
  ]
  edge
  [
    source 1547
    target 26
  ]
  edge
  [
    source 1549
    target 91
  ]
  edge
  [
    source 1549
    target 1550
  ]
  edge
  [
    source 423
    target 713
  ]
  edge
  [
    source 423
    target 1526
  ]
  edge
  [
    source 423
    target 1339
  ]
  edge
  [
    source 423
    target 1615
  ]
  edge
  [
    source 423
    target 1433
  ]
  edge
  [
    source 423
    target 1445
  ]
  edge
  [
    source 423
    target 1456
  ]
  edge
  [
    source 423
    target 1882
  ]
  edge
  [
    source 423
    target 1453
  ]
  edge
  [
    source 423
    target 424
  ]
  edge
  [
    source 423
    target 888
  ]
  edge
  [
    source 423
    target 1480
  ]
  edge
  [
    source 423
    target 91
  ]
  edge
  [
    source 423
    target 1645
  ]
  edge
  [
    source 423
    target 1450
  ]
  edge
  [
    source 423
    target 1442
  ]
  edge
  [
    source 423
    target 1781
  ]
  edge
  [
    source 423
    target 1551
  ]
  edge
  [
    source 423
    target 521
  ]
  edge
  [
    source 423
    target 1899
  ]
  edge
  [
    source 423
    target 1250
  ]
  edge
  [
    source 423
    target 1270
  ]
  edge
  [
    source 423
    target 1461
  ]
  edge
  [
    source 423
    target 10
  ]
  edge
  [
    source 423
    target 1629
  ]
  edge
  [
    source 423
    target 1457
  ]
  edge
  [
    source 423
    target 1956
  ]
  edge
  [
    source 423
    target 421
  ]
  edge
  [
    source 423
    target 1460
  ]
  edge
  [
    source 423
    target 1953
  ]
  edge
  [
    source 423
    target 1272
  ]
  edge
  [
    source 423
    target 1458
  ]
  edge
  [
    source 423
    target 1436
  ]
  edge
  [
    source 423
    target 1666
  ]
  edge
  [
    source 423
    target 1883
  ]
  edge
  [
    source 423
    target 1439
  ]
  edge
  [
    source 423
    target 7
  ]
  edge
  [
    source 423
    target 523
  ]
  edge
  [
    source 423
    target 1500
  ]
  edge
  [
    source 1552
    target 53
  ]
  edge
  [
    source 1552
    target 10
  ]
  edge
  [
    source 1552
    target 79
  ]
  edge
  [
    source 1552
    target 1554
  ]
  edge
  [
    source 1552
    target 7
  ]
  edge
  [
    source 1552
    target 1553
  ]
  edge
  [
    source 1555
    target 53
  ]
  edge
  [
    source 1555
    target 50
  ]
  edge
  [
    source 1555
    target 1558
  ]
  edge
  [
    source 1555
    target 10
  ]
  edge
  [
    source 1555
    target 1562
  ]
  edge
  [
    source 1555
    target 1563
  ]
  edge
  [
    source 1555
    target 1556
  ]
  edge
  [
    source 1555
    target 1262
  ]
  edge
  [
    source 1555
    target 1559
  ]
  edge
  [
    source 1555
    target 1560
  ]
  edge
  [
    source 1555
    target 7
  ]
  edge
  [
    source 1555
    target 49
  ]
  edge
  [
    source 1555
    target 1565
  ]
  edge
  [
    source 1721
    target 1720
  ]
  edge
  [
    source 1721
    target 60
  ]
  edge
  [
    source 1721
    target 6
  ]
  edge
  [
    source 1566
    target 1180
  ]
  edge
  [
    source 1566
    target 1486
  ]
  edge
  [
    source 1567
    target 1568
  ]
  edge
  [
    source 1569
    target 1570
  ]
  edge
  [
    source 1641
    target 7
  ]
  edge
  [
    source 1641
    target 1640
  ]
  edge
  [
    source 1571
    target 410
  ]
  edge
  [
    source 1571
    target 411
  ]
  edge
  [
    source 1530
    target 85
  ]
  edge
  [
    source 1530
    target 1241
  ]
  edge
  [
    source 1530
    target 1572
  ]
  edge
  [
    source 1572
    target 1530
  ]
  edge
  [
    source 1575
    target 85
  ]
  edge
  [
    source 1575
    target 1574
  ]
  edge
  [
    source 1573
    target 1574
  ]
  edge
  [
    source 1573
    target 7
  ]
  edge
  [
    source 1574
    target 1575
  ]
  edge
  [
    source 1574
    target 84
  ]
  edge
  [
    source 1576
    target 1577
  ]
  edge
  [
    source 1576
    target 85
  ]
  edge
  [
    source 1576
    target 10
  ]
  edge
  [
    source 1576
    target 49
  ]
  edge
  [
    source 1579
    target 1583
  ]
  edge
  [
    source 1579
    target 91
  ]
  edge
  [
    source 1578
    target 1134
  ]
  edge
  [
    source 1578
    target 1133
  ]
  edge
  [
    source 1578
    target 1579
  ]
  edge
  [
    source 1578
    target 7
  ]
  edge
  [
    source 1578
    target 553
  ]
  edge
  [
    source 1578
    target 570
  ]
  edge
  [
    source 1581
    target 255
  ]
  edge
  [
    source 1581
    target 1582
  ]
  edge
  [
    source 1581
    target 7
  ]
  edge
  [
    source 1583
    target 255
  ]
  edge
  [
    source 1583
    target 1581
  ]
  edge
  [
    source 1583
    target 7
  ]
  edge
  [
    source 1582
    target 254
  ]
  edge
  [
    source 1582
    target 9
  ]
  edge
  [
    source 1582
    target 1581
  ]
  edge
  [
    source 1584
    target 1586
  ]
  edge
  [
    source 1584
    target 6
  ]
  edge
  [
    source 1584
    target 1585
  ]
  edge
  [
    source 1584
    target 1587
  ]
  edge
  [
    source 1584
    target 1761
  ]
  edge
  [
    source 1584
    target 10
  ]
  edge
  [
    source 1584
    target 91
  ]
  edge
  [
    source 1584
    target 1589
  ]
  edge
  [
    source 1584
    target 1231
  ]
  edge
  [
    source 1584
    target 26
  ]
  edge
  [
    source 1584
    target 1249
  ]
  edge
  [
    source 1584
    target 1668
  ]
  edge
  [
    source 1591
    target 52
  ]
  edge
  [
    source 1591
    target 1590
  ]
  edge
  [
    source 1591
    target 7
  ]
  edge
  [
    source 1590
    target 85
  ]
  edge
  [
    source 1590
    target 10
  ]
  edge
  [
    source 1590
    target 1591
  ]
  edge
  [
    source 1590
    target 238
  ]
  edge
  [
    source 1585
    target 1586
  ]
  edge
  [
    source 1585
    target 18
  ]
  edge
  [
    source 1585
    target 91
  ]
  edge
  [
    source 1585
    target 1592
  ]
  edge
  [
    source 1592
    target 1585
  ]
  edge
  [
    source 1592
    target 9
  ]
  edge
  [
    source 1479
    target 1477
  ]
  edge
  [
    source 1479
    target 50
  ]
  edge
  [
    source 1479
    target 1584
  ]
  edge
  [
    source 1479
    target 7
  ]
  edge
  [
    source 1479
    target 49
  ]
  edge
  [
    source 1570
    target 1593
  ]
  edge
  [
    source 1232
    target 10
  ]
  edge
  [
    source 1232
    target 512
  ]
  edge
  [
    source 1232
    target 1233
  ]
  edge
  [
    source 521
    target 1172
  ]
  edge
  [
    source 521
    target 1446
  ]
  edge
  [
    source 521
    target 1503
  ]
  edge
  [
    source 521
    target 26
  ]
  edge
  [
    source 521
    target 1295
  ]
  edge
  [
    source 521
    target 1440
  ]
  edge
  [
    source 521
    target 1449
  ]
  edge
  [
    source 521
    target 1301
  ]
  edge
  [
    source 521
    target 9
  ]
  edge
  [
    source 521
    target 1887
  ]
  edge
  [
    source 521
    target 1370
  ]
  edge
  [
    source 521
    target 91
  ]
  edge
  [
    source 521
    target 1203
  ]
  edge
  [
    source 521
    target 1432
  ]
  edge
  [
    source 521
    target 1298
  ]
  edge
  [
    source 521
    target 1220
  ]
  edge
  [
    source 521
    target 1616
  ]
  edge
  [
    source 521
    target 1437
  ]
  edge
  [
    source 521
    target 1454
  ]
  edge
  [
    source 521
    target 1443
  ]
  edge
  [
    source 521
    target 1451
  ]
  edge
  [
    source 521
    target 1223
  ]
  edge
  [
    source 521
    target 1208
  ]
  edge
  [
    source 521
    target 1215
  ]
  edge
  [
    source 521
    target 1790
  ]
  edge
  [
    source 521
    target 522
  ]
  edge
  [
    source 521
    target 423
  ]
  edge
  [
    source 521
    target 1304
  ]
  edge
  [
    source 521
    target 1434
  ]
  edge
  [
    source 1529
    target 1317
  ]
  edge
  [
    source 1529
    target 85
  ]
  edge
  [
    source 1529
    target 1241
  ]
  edge
  [
    source 1529
    target 7
  ]
  edge
  [
    source 1529
    target 49
  ]
  edge
  [
    source 1595
    target 73
  ]
  edge
  [
    source 1595
    target 1596
  ]
  edge
  [
    source 1595
    target 84
  ]
  edge
  [
    source 1595
    target 1597
  ]
  edge
  [
    source 1597
    target 1595
  ]
  edge
  [
    source 1597
    target 88
  ]
  edge
  [
    source 1596
    target 85
  ]
  edge
  [
    source 1596
    target 1595
  ]
  edge
  [
    source 1598
    target 1599
  ]
  edge
  [
    source 1599
    target 7
  ]
  edge
  [
    source 1599
    target 1598
  ]
  edge
  [
    source 1600
    target 1187
  ]
  edge
  [
    source 1600
    target 1185
  ]
  edge
  [
    source 1600
    target 10
  ]
  edge
  [
    source 2668
    target 2666
  ]
  edge
  [
    source 1724
    target 1723
  ]
  edge
  [
    source 1601
    target 685
  ]
  edge
  [
    source 1601
    target 1602
  ]
  edge
  [
    source 1602
    target 686
  ]
  edge
  [
    source 1602
    target 1601
  ]
  edge
  [
    source 288
    target 287
  ]
  edge
  [
    source 288
    target 286
  ]
  edge
  [
    source 1565
    target 55
  ]
  edge
  [
    source 1565
    target 10
  ]
  edge
  [
    source 1565
    target 1604
  ]
  edge
  [
    source 1565
    target 1555
  ]
  edge
  [
    source 1914
    target 1913
  ]
  edge
  [
    source 1914
    target 55
  ]
  edge
  [
    source 2858
    target 55
  ]
  edge
  [
    source 2858
    target 1634
  ]
  edge
  [
    source 1622
    target 55
  ]
  edge
  [
    source 1622
    target 1621
  ]
  edge
  [
    source 1605
    target 1606
  ]
  edge
  [
    source 1607
    target 1608
  ]
  edge
  [
    source 1607
    target 1180
  ]
  edge
  [
    source 1609
    target 318
  ]
  edge
  [
    source 1609
    target 1610
  ]
  edge
  [
    source 1611
    target 49
  ]
  edge
  [
    source 1612
    target 85
  ]
  edge
  [
    source 1612
    target 477
  ]
  edge
  [
    source 1613
    target 1614
  ]
  edge
  [
    source 1613
    target 238
  ]
  edge
  [
    source 1614
    target 52
  ]
  edge
  [
    source 1614
    target 1613
  ]
  edge
  [
    source 1615
    target 1617
  ]
  edge
  [
    source 1615
    target 91
  ]
  edge
  [
    source 1615
    target 1616
  ]
  edge
  [
    source 1615
    target 423
  ]
  edge
  [
    source 1615
    target 26
  ]
  edge
  [
    source 1514
    target 52
  ]
  edge
  [
    source 1514
    target 1513
  ]
  edge
  [
    source 1514
    target 1619
  ]
  edge
  [
    source 1620
    target 1227
  ]
  edge
  [
    source 1620
    target 318
  ]
  edge
  [
    source 1620
    target 10
  ]
  edge
  [
    source 1620
    target 1738
  ]
  edge
  [
    source 1776
    target 7
  ]
  edge
  [
    source 1776
    target 1775
  ]
  edge
  [
    source 1774
    target 7
  ]
  edge
  [
    source 1774
    target 1773
  ]
  edge
  [
    source 1621
    target 53
  ]
  edge
  [
    source 1621
    target 1622
  ]
  edge
  [
    source 1689
    target 1283
  ]
  edge
  [
    source 1689
    target 7
  ]
  edge
  [
    source 1689
    target 1968
  ]
  edge
  [
    source 219
    target 1718
  ]
  edge
  [
    source 219
    target 1484
  ]
  edge
  [
    source 219
    target 1957
  ]
  edge
  [
    source 219
    target 2830
  ]
  edge
  [
    source 219
    target 1682
  ]
  edge
  [
    source 219
    target 1492
  ]
  edge
  [
    source 219
    target 217
  ]
  edge
  [
    source 219
    target 7
  ]
  edge
  [
    source 219
    target 2673
  ]
  edge
  [
    source 1625
    target 85
  ]
  edge
  [
    source 1625
    target 50
  ]
  edge
  [
    source 1625
    target 10
  ]
  edge
  [
    source 1625
    target 1626
  ]
  edge
  [
    source 1625
    target 342
  ]
  edge
  [
    source 1625
    target 1624
  ]
  edge
  [
    source 1625
    target 219
  ]
  edge
  [
    source 1625
    target 2020
  ]
  edge
  [
    source 1624
    target 85
  ]
  edge
  [
    source 1624
    target 410
  ]
  edge
  [
    source 1624
    target 1240
  ]
  edge
  [
    source 1624
    target 1972
  ]
  edge
  [
    source 1624
    target 1626
  ]
  edge
  [
    source 1624
    target 2276
  ]
  edge
  [
    source 1624
    target 1625
  ]
  edge
  [
    source 1624
    target 1623
  ]
  edge
  [
    source 1623
    target 411
  ]
  edge
  [
    source 1623
    target 1240
  ]
  edge
  [
    source 1623
    target 10
  ]
  edge
  [
    source 1623
    target 1624
  ]
  edge
  [
    source 1972
    target 10
  ]
  edge
  [
    source 1972
    target 1624
  ]
  edge
  [
    source 1972
    target 1906
  ]
  edge
  [
    source 1628
    target 1180
  ]
  edge
  [
    source 1629
    target 10
  ]
  edge
  [
    source 1629
    target 1203
  ]
  edge
  [
    source 1629
    target 423
  ]
  edge
  [
    source 1629
    target 26
  ]
  edge
  [
    source 1629
    target 1630
  ]
  edge
  [
    source 424
    target 1631
  ]
  edge
  [
    source 424
    target 422
  ]
  edge
  [
    source 424
    target 10
  ]
  edge
  [
    source 424
    target 91
  ]
  edge
  [
    source 424
    target 420
  ]
  edge
  [
    source 424
    target 423
  ]
  edge
  [
    source 424
    target 1226
  ]
  edge
  [
    source 424
    target 26
  ]
  edge
  [
    source 1633
    target 420
  ]
  edge
  [
    source 1633
    target 1634
  ]
  edge
  [
    source 1683
    target 1678
  ]
  edge
  [
    source 1635
    target 1637
  ]
  edge
  [
    source 1635
    target 1635
  ]
  edge
  [
    source 1635
    target 1636
  ]
  edge
  [
    source 1635
    target 7
  ]
  edge
  [
    source 1636
    target 1635
  ]
  edge
  [
    source 1637
    target 1635
  ]
  edge
  [
    source 1637
    target 1604
  ]
  edge
  [
    source 1180
    target 702
  ]
  edge
  [
    source 1180
    target 1706
  ]
  edge
  [
    source 1180
    target 2064
  ]
  edge
  [
    source 1180
    target 1791
  ]
  edge
  [
    source 1180
    target 1701
  ]
  edge
  [
    source 1180
    target 1710
  ]
  edge
  [
    source 1180
    target 229
  ]
  edge
  [
    source 1180
    target 1180
  ]
  edge
  [
    source 1180
    target 1607
  ]
  edge
  [
    source 1180
    target 1638
  ]
  edge
  [
    source 1180
    target 1566
  ]
  edge
  [
    source 1180
    target 1628
  ]
  edge
  [
    source 1180
    target 1639
  ]
  edge
  [
    source 1180
    target 1640
  ]
  edge
  [
    source 1180
    target 1690
  ]
  edge
  [
    source 1180
    target 1704
  ]
  edge
  [
    source 1180
    target 91
  ]
  edge
  [
    source 1180
    target 1958
  ]
  edge
  [
    source 1180
    target 7
  ]
  edge
  [
    source 1180
    target 1634
  ]
  edge
  [
    source 1180
    target 1947
  ]
  edge
  [
    source 1180
    target 1178
  ]
  edge
  [
    source 1640
    target 1641
  ]
  edge
  [
    source 1640
    target 1180
  ]
  edge
  [
    source 1642
    target 1644
  ]
  edge
  [
    source 1642
    target 1643
  ]
  edge
  [
    source 1643
    target 1642
  ]
  edge
  [
    source 1643
    target 7
  ]
  edge
  [
    source 1222
    target 1221
  ]
  edge
  [
    source 1645
    target 1646
  ]
  edge
  [
    source 1645
    target 423
  ]
  edge
  [
    source 1647
    target 1648
  ]
  edge
  [
    source 1647
    target 7
  ]
  edge
  [
    source 1649
    target 10
  ]
  edge
  [
    source 1649
    target 1650
  ]
  edge
  [
    source 1649
    target 103
  ]
  edge
  [
    source 1648
    target 1647
  ]
  edge
  [
    source 1648
    target 18
  ]
  edge
  [
    source 1651
    target 85
  ]
  edge
  [
    source 1651
    target 570
  ]
  edge
  [
    source 1652
    target 53
  ]
  edge
  [
    source 1652
    target 10
  ]
  edge
  [
    source 1652
    target 1235
  ]
  edge
  [
    source 1653
    target 53
  ]
  edge
  [
    source 1653
    target 10
  ]
  edge
  [
    source 1653
    target 1652
  ]
  edge
  [
    source 1235
    target 1903
  ]
  edge
  [
    source 1235
    target 1656
  ]
  edge
  [
    source 1235
    target 1236
  ]
  edge
  [
    source 1235
    target 1254
  ]
  edge
  [
    source 1235
    target 10
  ]
  edge
  [
    source 1235
    target 512
  ]
  edge
  [
    source 1235
    target 1235
  ]
  edge
  [
    source 1235
    target 1654
  ]
  edge
  [
    source 1235
    target 1655
  ]
  edge
  [
    source 1235
    target 1251
  ]
  edge
  [
    source 1235
    target 1730
  ]
  edge
  [
    source 1235
    target 1234
  ]
  edge
  [
    source 1235
    target 1231
  ]
  edge
  [
    source 1235
    target 417
  ]
  edge
  [
    source 1657
    target 513
  ]
  edge
  [
    source 1657
    target 1654
  ]
  edge
  [
    source 1233
    target 513
  ]
  edge
  [
    source 1233
    target 1232
  ]
  edge
  [
    source 1659
    target 55
  ]
  edge
  [
    source 1659
    target 1658
  ]
  edge
  [
    source 1658
    target 53
  ]
  edge
  [
    source 1658
    target 10
  ]
  edge
  [
    source 1658
    target 1659
  ]
  edge
  [
    source 1660
    target 85
  ]
  edge
  [
    source 1660
    target 10
  ]
  edge
  [
    source 1660
    target 1661
  ]
  edge
  [
    source 1660
    target 238
  ]
  edge
  [
    source 1661
    target 52
  ]
  edge
  [
    source 1661
    target 7
  ]
  edge
  [
    source 1661
    target 1660
  ]
  edge
  [
    source 1662
    target 85
  ]
  edge
  [
    source 1662
    target 52
  ]
  edge
  [
    source 1662
    target 1634
  ]
  edge
  [
    source 1664
    target 1663
  ]
  edge
  [
    source 1664
    target 52
  ]
  edge
  [
    source 1663
    target 1664
  ]
  edge
  [
    source 1663
    target 238
  ]
  edge
  [
    source 2008
    target 52
  ]
  edge
  [
    source 2008
    target 2009
  ]
  edge
  [
    source 1665
    target 1227
  ]
  edge
  [
    source 1665
    target 972
  ]
  edge
  [
    source 1666
    target 1667
  ]
  edge
  [
    source 1666
    target 423
  ]
  edge
  [
    source 1666
    target 26
  ]
  edge
  [
    source 1668
    target 1672
  ]
  edge
  [
    source 1668
    target 6
  ]
  edge
  [
    source 1668
    target 10
  ]
  edge
  [
    source 1668
    target 79
  ]
  edge
  [
    source 1668
    target 1462
  ]
  edge
  [
    source 1668
    target 1673
  ]
  edge
  [
    source 1668
    target 512
  ]
  edge
  [
    source 1668
    target 1670
  ]
  edge
  [
    source 1668
    target 7
  ]
  edge
  [
    source 1668
    target 1933
  ]
  edge
  [
    source 1668
    target 1669
  ]
  edge
  [
    source 1668
    target 238
  ]
  edge
  [
    source 1673
    target 10
  ]
  edge
  [
    source 1673
    target 1674
  ]
  edge
  [
    source 448
    target 534
  ]
  edge
  [
    source 448
    target 10
  ]
  edge
  [
    source 448
    target 533
  ]
  edge
  [
    source 448
    target 8
  ]
  edge
  [
    source 448
    target 449
  ]
  edge
  [
    source 449
    target 446
  ]
  edge
  [
    source 449
    target 6
  ]
  edge
  [
    source 449
    target 9
  ]
  edge
  [
    source 449
    target 448
  ]
  edge
  [
    source 449
    target 447
  ]
  edge
  [
    source 1675
    target 1676
  ]
  edge
  [
    source 1675
    target 1677
  ]
  edge
  [
    source 1318
    target 1317
  ]
  edge
  [
    source 1318
    target 52
  ]
  edge
  [
    source 1318
    target 7
  ]
  edge
  [
    source 1678
    target 1682
  ]
  edge
  [
    source 1678
    target 1684
  ]
  edge
  [
    source 1678
    target 1683
  ]
  edge
  [
    source 1678
    target 1680
  ]
  edge
  [
    source 1678
    target 1679
  ]
  edge
  [
    source 1678
    target 1681
  ]
  edge
  [
    source 1685
    target 50
  ]
  edge
  [
    source 1685
    target 1686
  ]
  edge
  [
    source 1283
    target 1689
  ]
  edge
  [
    source 1283
    target 1283
  ]
  edge
  [
    source 1283
    target 7
  ]
  edge
  [
    source 1283
    target 1687
  ]
  edge
  [
    source 1283
    target 1688
  ]
  edge
  [
    source 1283
    target 1282
  ]
  edge
  [
    source 1690
    target 1690
  ]
  edge
  [
    source 1690
    target 1691
  ]
  edge
  [
    source 1690
    target 1180
  ]
  edge
  [
    source 1690
    target 1638
  ]
  edge
  [
    source 1692
    target 59
  ]
  edge
  [
    source 1692
    target 10
  ]
  edge
  [
    source 1692
    target 1275
  ]
  edge
  [
    source 1693
    target 318
  ]
  edge
  [
    source 1693
    target 18
  ]
  edge
  [
    source 1693
    target 1275
  ]
  edge
  [
    source 1608
    target 1607
  ]
  edge
  [
    source 1606
    target 1605
  ]
  edge
  [
    source 1634
    target 1633
  ]
  edge
  [
    source 1634
    target 1662
  ]
  edge
  [
    source 1634
    target 7
  ]
  edge
  [
    source 1634
    target 1634
  ]
  edge
  [
    source 1634
    target 1694
  ]
  edge
  [
    source 1634
    target 1180
  ]
  edge
  [
    source 1634
    target 1696
  ]
  edge
  [
    source 1634
    target 2858
  ]
  edge
  [
    source 1634
    target 238
  ]
  edge
  [
    source 1634
    target 1639
  ]
  edge
  [
    source 1634
    target 1695
  ]
  edge
  [
    source 1698
    target 53
  ]
  edge
  [
    source 1698
    target 1701
  ]
  edge
  [
    source 1698
    target 7
  ]
  edge
  [
    source 1698
    target 1699
  ]
  edge
  [
    source 1699
    target 55
  ]
  edge
  [
    source 1699
    target 10
  ]
  edge
  [
    source 1699
    target 1604
  ]
  edge
  [
    source 1699
    target 1698
  ]
  edge
  [
    source 1350
    target 104
  ]
  edge
  [
    source 1350
    target 1349
  ]
  edge
  [
    source 2846
    target 55
  ]
  edge
  [
    source 2846
    target 2847
  ]
  edge
  [
    source 2006
    target 52
  ]
  edge
  [
    source 2006
    target 2007
  ]
  edge
  [
    source 1701
    target 1180
  ]
  edge
  [
    source 1701
    target 1698
  ]
  edge
  [
    source 1703
    target 1702
  ]
  edge
  [
    source 1702
    target 1703
  ]
  edge
  [
    source 1704
    target 576
  ]
  edge
  [
    source 1704
    target 1180
  ]
  edge
  [
    source 1347
    target 1346
  ]
  edge
  [
    source 1347
    target 7
  ]
  edge
  [
    source 1347
    target 525
  ]
  edge
  [
    source 1348
    target 1346
  ]
  edge
  [
    source 1348
    target 7
  ]
  edge
  [
    source 1348
    target 525
  ]
  edge
  [
    source 1705
    target 85
  ]
  edge
  [
    source 1705
    target 52
  ]
  edge
  [
    source 1705
    target 1349
  ]
  edge
  [
    source 1344
    target 52
  ]
  edge
  [
    source 1344
    target 1345
  ]
  edge
  [
    source 1344
    target 1343
  ]
  edge
  [
    source 1706
    target 229
  ]
  edge
  [
    source 1706
    target 1180
  ]
  edge
  [
    source 569
    target 568
  ]
  edge
  [
    source 569
    target 571
  ]
  edge
  [
    source 569
    target 1700
  ]
  edge
  [
    source 569
    target 6
  ]
  edge
  [
    source 569
    target 52
  ]
  edge
  [
    source 569
    target 2781
  ]
  edge
  [
    source 1700
    target 85
  ]
  edge
  [
    source 1700
    target 569
  ]
  edge
  [
    source 1700
    target 10
  ]
  edge
  [
    source 1700
    target 8
  ]
  edge
  [
    source 1700
    target 2782
  ]
  edge
  [
    source 1700
    target 238
  ]
  edge
  [
    source 2009
    target 2008
  ]
  edge
  [
    source 2009
    target 238
  ]
  edge
  [
    source 1708
    target 10
  ]
  edge
  [
    source 1708
    target 8
  ]
  edge
  [
    source 1708
    target 1707
  ]
  edge
  [
    source 1707
    target 1709
  ]
  edge
  [
    source 1707
    target 1708
  ]
  edge
  [
    source 1707
    target 6
  ]
  edge
  [
    source 1710
    target 1180
  ]
  edge
  [
    source 2132
    target 2130
  ]
  edge
  [
    source 2132
    target 2131
  ]
  edge
  [
    source 2132
    target 7
  ]
  edge
  [
    source 231
    target 230
  ]
  edge
  [
    source 231
    target 232
  ]
  edge
  [
    source 231
    target 882
  ]
  edge
  [
    source 231
    target 7
  ]
  edge
  [
    source 231
    target 2554
  ]
  edge
  [
    source 254
    target 713
  ]
  edge
  [
    source 254
    target 2625
  ]
  edge
  [
    source 254
    target 1896
  ]
  edge
  [
    source 254
    target 255
  ]
  edge
  [
    source 254
    target 1861
  ]
  edge
  [
    source 254
    target 2923
  ]
  edge
  [
    source 254
    target 1875
  ]
  edge
  [
    source 254
    target 1992
  ]
  edge
  [
    source 254
    target 1080
  ]
  edge
  [
    source 254
    target 807
  ]
  edge
  [
    source 254
    target 25
  ]
  edge
  [
    source 254
    target 1132
  ]
  edge
  [
    source 254
    target 2720
  ]
  edge
  [
    source 254
    target 2299
  ]
  edge
  [
    source 254
    target 1082
  ]
  edge
  [
    source 254
    target 2105
  ]
  edge
  [
    source 254
    target 3176
  ]
  edge
  [
    source 254
    target 198
  ]
  edge
  [
    source 254
    target 10
  ]
  edge
  [
    source 254
    target 1582
  ]
  edge
  [
    source 254
    target 2072
  ]
  edge
  [
    source 254
    target 1581
  ]
  edge
  [
    source 254
    target 258
  ]
  edge
  [
    source 254
    target 1288
  ]
  edge
  [
    source 254
    target 973
  ]
  edge
  [
    source 254
    target 407
  ]
  edge
  [
    source 254
    target 3177
  ]
  edge
  [
    source 254
    target 59
  ]
  edge
  [
    source 254
    target 2887
  ]
  edge
  [
    source 254
    target 1101
  ]
  edge
  [
    source 254
    target 444
  ]
  edge
  [
    source 254
    target 2953
  ]
  edge
  [
    source 254
    target 1073
  ]
  edge
  [
    source 254
    target 7
  ]
  edge
  [
    source 254
    target 761
  ]
  edge
  [
    source 254
    target 1728
  ]
  edge
  [
    source 685
    target 686
  ]
  edge
  [
    source 685
    target 291
  ]
  edge
  [
    source 685
    target 1601
  ]
  edge
  [
    source 685
    target 2258
  ]
  edge
  [
    source 180
    target 318
  ]
  edge
  [
    source 180
    target 584
  ]
  edge
  [
    source 180
    target 178
  ]
  edge
  [
    source 180
    target 229
  ]
  edge
  [
    source 180
    target 1122
  ]
  edge
  [
    source 180
    target 181
  ]
  edge
  [
    source 180
    target 1961
  ]
  edge
  [
    source 180
    target 2063
  ]
  edge
  [
    source 180
    target 406
  ]
  edge
  [
    source 180
    target 7
  ]
  edge
  [
    source 180
    target 1728
  ]
  edge
  [
    source 180
    target 8
  ]
  edge
  [
    source 180
    target 524
  ]
  edge
  [
    source 1711
    target 7
  ]
  edge
  [
    source 1711
    target 1712
  ]
  edge
  [
    source 1963
    target 2010
  ]
  edge
  [
    source 1963
    target 2176
  ]
  edge
  [
    source 1963
    target 1962
  ]
  edge
  [
    source 1963
    target 10
  ]
  edge
  [
    source 1963
    target 2256
  ]
  edge
  [
    source 1963
    target 7
[truncated: 474,612 more chars]
