# Supplementary material for: Topological assessment of metabolic networks reveals evolutionary information
Source: Sci Rep. 2018 Oct 29;8:15918. doi: 10.1038/s41598-018-34163-7 (PMC6206017; doi:10.1038/s41598-018-34163-7)
Supplement: Supplementary file 2 — Supplementary Dataset [file 41598_2018_34163_MOESM2_ESM.zip › Supp_Dataset/S7_DNA-aligment/ML.tre]

(Brassica:0.03931387109851653544,(((Glycine_max:0.11331672421940726381,(Manihot_esculenta:0.03462653060425394808,Populus_trichocarpa:0.05114100430943997744):0.02099053596522460624):0.00658603038454487564,(((Selaginella_moellendorffii:0.94449144827077768927,(C
hlamydomonas_reinhardtii:1.06981039214359086031,Physcomitrella_patens:0.17409855883569114177):0.09907502889913401278):0.30234053502682528558,(((Zea_mays:0.00756017599905370926,Sorghum_bicolor:0.00375124910972921824):0.00802244141988310393,(Setaria_italica:0.0
1085294494069181763,Panicum_virgatum:0.00603560528790403512):0.00303116582402490359):0.01037347842022790824,(Oryza_sativaJaponica:0.02750020803181849050,(Hordeum_vulgare:0.01504259952530024799,Brachypodium_distachyon:0.01917369311329282858):0.0130680154239013
5379):0.00353629796244381116):0.17586418255409577704):0.05672131720810681677,Vitis_vinifera:0.04033640447333688289):0.00825328340528128958):0.02388250461624713550,Carica_papaya:0.02283960978501438366):0.06757897635784207435,Arabidopsis_thaliana:0.012637121918
20066770):0.0;
